# Supplementary material for: Enhanced protein–protein interaction network construction promoted by in vivo cross-linking with acid-cleavable click-chemistry enrichment
Source: Front Chem. 2022 Nov 21;10:994572. doi: 10.3389/fchem.2022.994572 (PMC9720147; doi:10.3389/fchem.2022.994572)
Supplement: Supplementary file 1 [file Table2.XLSX]

## Sheet: Sheet1
Order	Title	Charge	Precursor_Mass	Peptide	Peptide_Type	Linker	Peptide_Mass	Modifications	Evalue	Score	Precursor_Mass_Error(Da)	Precursor_Mass_Error(ppm)	Proteins	Protein_Type	FileID	LabelID	Alpha_Matched	Beta_Matched	Alpha_Evalue	Beta_Evalue
1	F1-1.77365.77365.4.0.dta	4	3733.99	NGVKITLPVDFVTADKFDENAK(4)-KYAEAVTR(1)	Cross-Linked	BSP-en-acid	3733.98	null	3.99934e-08	0.000128676	0.007382	1.97698	sp|P00558|PGK1_HUMAN (279)-sp|P00558|PGK1_HUMAN (323)/	Intra-Protein	1	1	32	10	1.47476e-14	2.4124e-06
2	F1-1.56072.56072.3.0.dta	3	3280.76	ALAAAGYDVEKNNSR(11)-KASGPPVSELITK(1)	Cross-Linked	BSP-en-acid	3280.75	null	6.08033e-09	0.000149992	0.005236	1.59597	sp|P16402|H13_HUMAN (76)-sp|P16402|H13_HUMAN (35)/sp|P16402|H13_HUMAN (76)-sp|P10412|H14_HUMAN (34)/sp|P16402|H13_HUMAN (76)-sp|P16403|H12_HUMAN (34)/sp|Q02539|H11_HUMAN (78)-sp|P16402|H13_HUMAN (35)/sp|Q02539|H11_HUMAN (78)-sp|P10412|H14_HUMAN (34)/sp|Q02539|H11_HUMAN (78)-sp|P16403|H12_HUMAN (34)/sp|P10412|H14_HUMAN (75)-sp|P16402|H13_HUMAN (35)/sp|P10412|H14_HUMAN (75)-sp|P10412|H14_HUMAN (34)…	Intra-Protein	1	1	25	13	1.32124e-06	2.99052e-10
3	F1-1.9525.9525.3.0.dta	3	2278.21	KTESHHKAK(7)-KGNYAER(1)	Cross-Linked	BSP-en-acid	2278.2	null	1.06743e-11	0.000211226	0.006297	2.76402	sp|Q93077|H2A1C_HUMAN (126)-sp|Q8IUE6|H2A2B_HUMAN (37)/sp|Q93077|H2A1C_HUMAN (126)-sp|Q93077|H2A1C_HUMAN (37)/sp|Q93077|H2A1C_HUMAN (126)-sp|Q96KK5|H2A1H_HUMAN (37)/sp|Q93077|H2A1C_HUMAN (126)-sp|Q99878|H2A1J_HUMAN (37)/sp|Q93077|H2A1C_HUMAN (126)-sp|P0C0S8|H2A1_HUMAN (37)/sp|Q93077|H2A1C_HUMAN (126)-sp|Q16777|H2A2C_HUMAN (37)/sp|Q93077|H2A1C_HUMAN (126)-sp|Q96QV6|H2A1A_HUMAN (37)/sp|Q93077|H2A1C…	Intra-Protein	1	1	19	10	8.63768e-28	3.43578e-16
4	F1-1.65708.65708.3.0.dta	3	3104.64	KTVTAMDVVYALK(1)-DAVTYTEHAKR(10)	Cross-Linked	BSP-en-acid	3104.64	null	9.66791e-25	0.000220862	-0.001978	-0.63711	sp|P62805|H4_HUMAN (80)-sp|P62805|H4_HUMAN (78)/	Intra-Protein	1	1	25	21	2.04808e-19	6.21113e-19
5	F1-1.74486.74486.3.0.dta	3	4070.15	SSFYVNGLTLGGQKCSVIR(14)-TKSTGGAPTFNVTVTK(2)	Cross-Linked	BSP-en-acid	4070.14	Carbamidomethyl[C](15)	5.47043e-19	0.000236482	0.015899	3.90626	sp|P07737|PROF1_HUMAN (70)-sp|P07737|PROF1_HUMAN (91)/	Intra-Protein	1	1	30	14	7.78331e-19	9.06874e-11
6	F1-1.57939.57939.3.0.dta	3	3351.65	KGADIMYTGTVDCWR(1)-LAADVGKSGTER(7)	Cross-Linked	BSP-en-acid	3351.65	Carbamidomethyl[C](13)	2.54236e-13	0.000253326	0.007613	2.27142	sp|P12236|ADT3_HUMAN (245)-sp|P12236|ADT3_HUMAN (147)/sp|P12235|ADT1_HUMAN (245)-sp|P12236|ADT3_HUMAN (147)/	Intra-Protein	1	1	20.5	18.5	3.37211e-53	1.93254e-13
7	F1-1.90193.90193.3.0.dta	3	3583.9	TTLTAAITKILAEGGGAK(9)-KYEEIDNAPEER(1)	Cross-Linked	BSP-en-acid	3583.89	null	8.22131e-11	0.000276473	0.010899	3.04111	sp|P49411|EFTU_HUMAN (79)-sp|P49411|EFTU_HUMAN (91)/	Intra-Protein	1	1	22	13	2.85166e-09	2.61792e-11
8	F1-1.91617.91617.3.0.dta	3	3206.67	APQCLGKFIEIAAR(7)-KMCLFAGFQR(1)	Cross-Linked	BSP-en-acid	3206.68	Carbamidomethyl[C](4);Carbamidomethyl[C](20)	1.63761e-11	0.000302369	-0.004287	-1.3369	sp|Q00839|HNRPU_HUMAN (565)-sp|Q00839|HNRPU_HUMAN (592)/	Intra-Protein	1	1	20.5	11.5	9.84477e-18	8.81454e-15
9	F1-1.68626.68626.4.1.dta	4	3140.83	VFSGLVSTGLKVR(11)-KEDLYLKPIQR(1)	Cross-Linked	BSP-en-acid	3140.82	null	2.29654e-09	0.000412089	0.006439	2.0501	sp|P13639|EF2_HUMAN (426)-sp|P13639|EF2_HUMAN (439)/	Intra-Protein	1	1	21.5	9.5	2.39985e-09	1.27845e-10
10	F6-2.49210.49210.4.0.dta	4	2785.51	TKPHLFYIPGR(2)-KMNALFEGR(1)	Cross-Linked	BSP-en-acid	2785.5	Oxidation[M](16)	1.44052e-09	0.000496193	0.01786	6.41178	sp|Q9H307|PININ_HUMAN (238)-sp|Q9H307|PININ_HUMAN (262)/	Intra-Protein	17	1	10	13	4.1122e-05	2.62839e-09
11	F1-1.57933.57933.3.0.dta	3	3351.65	KGADIMYTGTVDCWR(1)-LAADVGKSGTER(7)	Cross-Linked	BSP-en-acid	3351.65	Carbamidomethyl[C](13)	3.22047e-10	0.000498415	0.007514	2.24188	sp|P12236|ADT3_HUMAN (245)-sp|P12236|ADT3_HUMAN (147)/sp|P12235|ADT1_HUMAN (245)-sp|P12236|ADT3_HUMAN (147)/	Intra-Protein	1	1	19.5	16.5	1.44619e-16	8.93874e-08
12	F1-1.58339.58339.5.1.dta	5	2867.5	KIADDKYNDTFWK(1)-KTLDMIK(1)	Cross-Linked	BSP-en-acid	2867.5	null	2.2272e-09	0.000610074	0.001168	0.407323	sp|P14625|ENPL_HUMAN (474)-sp|P14625|ENPL_HUMAN (467)/	Intra-Protein	1	1	14.5	10.5	2.44122e-13	7.03406e-09
13	F1-1.11500.11500.3.0.dta	3	2141.15	KTESHKAK(6)-KGNYAER(1)	Cross-Linked	BSP-en-acid	2141.15	null	7.24336e-14	0.000618107	0.003168	1.47958	sp|Q16777|H2A2C_HUMAN (125)-sp|Q8IUE6|H2A2B_HUMAN (37)/sp|Q16777|H2A2C_HUMAN (125)-sp|Q93077|H2A1C_HUMAN (37)/sp|Q16777|H2A2C_HUMAN (125)-sp|Q96KK5|H2A1H_HUMAN (37)/sp|Q16777|H2A2C_HUMAN (125)-sp|Q99878|H2A1J_HUMAN (37)/sp|Q16777|H2A2C_HUMAN (125)-sp|P0C0S8|H2A1_HUMAN (37)/sp|Q16777|H2A2C_HUMAN (125)-sp|Q16777|H2A2C_HUMAN (37)/sp|Q16777|H2A2C_HUMAN (125)-sp|Q96QV6|H2A1A_HUMAN (37)/sp|Q16777|H2A2C…	Intra-Protein	1	1	14	10	4.77726e-16	1.57298e-19
14	F1-1.69604.69604.3.0.dta	3	3140.8	VFSGLVSTGLKVR(11)-KEDLYLKPIQR(7)	Cross-Linked	BSP-en-acid	3140.82	null	1.44205e-11	0.000631381	-0.014917	-4.7494	sp|P13639|EF2_HUMAN (426)-sp|P13639|EF2_HUMAN (445)/	Intra-Protein	1	1	19.5	18.5	5.31393e-16	1.96402e-15
15	F1-1.23905.23905.3.0.dta	3	1980.11	KAAVHYDR(1)-KADALK(1)	Cross-Linked	BSP-en-acid	1980.1	null	5.74646e-08	0.000640238	0.003198	1.61507	sp|Q86V81|THOC4_HUMAN (134)-sp|Q86V81|THOC4_HUMAN (156)/	Intra-Protein	1	1	10	14	9.01055e-11	9.99535e-08
16	F1-1.94988.94988.4.0.dta	4	3333.89	DGKTLNDELEIIEGMK(3)-LKVGLQVVAVK(2)	Cross-Linked	BSP-en-acid	3333.87	null	0.000129562	0.000643773	0.015107	4.53137	sp|P10809|CH60_HUMAN (205)-sp|P10809|CH60_HUMAN (292)/	Intra-Protein	1	1	14.5	11.5	8.05353e-06	6.36068e-07
17	F1-1.68583.68583.4.0.dta	4	2769.51	TKPHLFYIPGR(2)-KMNALFEGR(1)	Cross-Linked	BSP-en-acid	2769.5	null	1.11579e-10	0.000650187	0.009202	3.32262	sp|Q9H307|PININ_HUMAN (238)-sp|Q9H307|PININ_HUMAN (262)/	Intra-Protein	1	1	12	8	3.13023e-08	2.40938e-14
18	F1-2.55852.55852.3.0.dta	3	3280.76	ALAAAGYDVEKNNSR(11)-KASGPPVSELITK(1)	Cross-Linked	BSP-en-acid	3280.75	null	4.21906e-08	0.000654673	0.005374	1.63804	sp|P16402|H13_HUMAN (76)-sp|P16402|H13_HUMAN (35)/sp|P16402|H13_HUMAN (76)-sp|P10412|H14_HUMAN (34)/sp|P16402|H13_HUMAN (76)-sp|P16403|H12_HUMAN (34)/sp|Q02539|H11_HUMAN (78)-sp|P16402|H13_HUMAN (35)/sp|Q02539|H11_HUMAN (78)-sp|P10412|H14_HUMAN (34)/sp|Q02539|H11_HUMAN (78)-sp|P16403|H12_HUMAN (34)/sp|P10412|H14_HUMAN (75)-sp|P16402|H13_HUMAN (35)/sp|P10412|H14_HUMAN (75)-sp|P10412|H14_HUMAN (34)…	Intra-Protein	2	1	29	13	1.00798e-09	5.65099e-09
19	F1-1.58256.58256.5.0.dta	5	2867.51	KIADDKYNDTFWK(1)-KTLDMIK(1)	Cross-Linked	BSP-en-acid	2867.5	null	1.28936e-08	0.000676454	0.007913	2.75955	sp|P14625|ENPL_HUMAN (474)-sp|P14625|ENPL_HUMAN (467)/	Intra-Protein	1	1	16.5	9.5	2.04704e-12	6.83416e-09
20	F1-1.56043.56043.4.0.dta	4	3280.75	ALAAAGYDVEKNNSR(11)-KASGPPVSELITK(1)	Cross-Linked	BSP-en-acid	3280.75	null	0.0011341	0.000683036	-0.002338	-0.712641	sp|P16402|H13_HUMAN (76)-sp|P16402|H13_HUMAN (35)/sp|P16402|H13_HUMAN (76)-sp|P10412|H14_HUMAN (34)/sp|P16402|H13_HUMAN (76)-sp|P16403|H12_HUMAN (34)/sp|Q02539|H11_HUMAN (78)-sp|P16402|H13_HUMAN (35)/sp|Q02539|H11_HUMAN (78)-sp|P10412|H14_HUMAN (34)/sp|Q02539|H11_HUMAN (78)-sp|P16403|H12_HUMAN (34)/sp|P10412|H14_HUMAN (75)-sp|P16402|H13_HUMAN (35)/sp|P10412|H14_HUMAN (75)-sp|P10412|H14_HUMAN (34)…	Intra-Protein	1	1	19	13	0.0024278	0.00314641
21	F1-1.63900.63900.3.0.dta	3	3349.68	KGTDIMYTGTLDCWR(1)-LAADVGKAGAER(7)	Cross-Linked	BSP-en-acid	3349.67	Carbamidomethyl[C](13)	1.73682e-05	0.000757923	0.008867	2.64713	sp|P05141|ADT2_HUMAN (245)-sp|P05141|ADT2_HUMAN (147)/	Intra-Protein	1	1	19.5	16.5	2.15127e-10	5.21715e-07
22	F1-1.21942.21942.4.0.dta	4	2106.15	KAYGQALAK(1)-KEHPDR(1)	Cross-Linked	BSP-en-acid	2106.15	null	2.36794e-08	0.00078446	0.004386	2.08248	sp|P29401|TKT_HUMAN (319)-sp|P29401|TKT_HUMAN (353)/	Intra-Protein	1	1	20	14	4.68394e-10	1.2453e-07
23	F1-1.23850.23850.4.0.dta	4	2089.18	KASDVHEVR(1)-KVLGEK(1)	Cross-Linked	BSP-en-acid	2089.18	null	0.000120493	0.000824499	0.002038	0.975504	sp|P14618|KPYM_HUMAN (247)-sp|P14618|KPYM_HUMAN (256)/sp|P14618|KPYM_HUMAN (247)-sp|P09466|PAEP_HUMAN (88)/sp|P14618|KPYM_HUMAN (247)-sp|Q15431|SYCP1_HUMAN (438)/	Intra-Protein	1	1	18	10	6.41084e-10	0.000597811
24	F6-2.59296.59296.3.0.dta	3	3140.84	VFSGLVSTGLKVR(11)-KEDLYLKPIQR(7)	Cross-Linked	BSP-en-acid	3140.82	null	3.49136e-18	0.000826066	0.01979	6.3009	sp|P13639|EF2_HUMAN (426)-sp|P13639|EF2_HUMAN (445)/	Intra-Protein	17	1	18.5	13.5	6.61054e-17	3.51294e-13
25	F1-1.83833.83833.3.0.dta	3	3039.67	TKEVYELLDSPGK(2)-ATAEVLNIGKK(10)	Cross-Linked	BSP-en-acid	3039.66	Acetyl[ProteinN-term](16)	1.32636e-09	0.000829871	0.011142	3.66554	sp|P22234|PUR6_HUMAN (19)-sp|P22234|PUR6_HUMAN (11)/	Intra-Protein	1	1	10.5	16.5	1.10422e-12	5.40577e-09
26	F6-2.77589.77589.6.0.dta	6	4245.29	KYVATLGVEVHPLVFHTNR(1)-GPIKFNVWDTAGQEK(4)	Cross-Linked	BSP-en-acid	4245.26	null	0.0031576	0.000831963	0.024726	5.82438	sp|P62826|RAN_HUMAN (38)-sp|P62826|RAN_HUMAN (60)/	Intra-Protein	17	1	20	14	4.75555e-15	4.8949e-05
27	F1-1.29753.29753.3.0.dta	3	2578.38	GHYKGQQIGK(4)-KDDEVQVVR(1)	Cross-Linked	BSP-en-acid	2578.37	null	3.0951e-14	0.000904675	0.003936	1.52654	sp|P61254|RL26_HUMAN (63)-sp|P61254|RL26_HUMAN (51)/sp|P61254|RL26_HUMAN (63)-sp|Q9UNX3|RL26L_HUMAN (51)/sp|Q9UNX3|RL26L_HUMAN (63)-sp|P61254|RL26_HUMAN (51)/sp|Q9UNX3|RL26L_HUMAN (63)-sp|Q9UNX3|RL26L_HUMAN (51)/	Intra-Protein	1	1	19	16	1.84926e-09	2.18666e-16
28	F1-1.68572.68572.5.0.dta	5	3140.83	VFSGLVSTGLKVR(11)-KEDLYLKPIQR(1)	Cross-Linked	BSP-en-acid	3140.82	null	4.39793e-09	0.000907789	0.01088	3.46406	sp|P13639|EF2_HUMAN (426)-sp|P13639|EF2_HUMAN (439)/	Intra-Protein	1	1	19.5	15.5	5.87971e-08	3.84794e-11
29	F6-2.57517.57517.4.0.dta	4	2769.52	TKPHLFYIPGR(2)-KMNALFEGR(1)	Cross-Linked	BSP-en-acid	2769.5	null	9.13327e-10	0.00091652	0.017306	6.24878	sp|Q9H307|PININ_HUMAN (238)-sp|Q9H307|PININ_HUMAN (262)/	Intra-Protein	17	1	15	13	4.18386e-12	2.30766e-10
30	F1-1.91584.91584.4.1.dta	4	3206.69	APQCLGKFIEIAAR(7)-KMCLFAGFQR(1)	Cross-Linked	BSP-en-acid	3206.68	Carbamidomethyl[C](4);Carbamidomethyl[C](20)	0.0100534	0.000926564	0.007407	2.30987	sp|Q00839|HNRPU_HUMAN (565)-sp|Q00839|HNRPU_HUMAN (592)/	Intra-Protein	1	1	15.5	9.5	6.27682e-09	0.00044042
31	F1-1.9729.9729.4.1.dta	4	2095.07	KTESHHK(1)-KGNYSER(1)	Cross-Linked	BSP-en-acid	2095.07	null	1.09564e-05	0.000928241	0.004466	2.13167	sp|Q93077|H2A1C_HUMAN (120)-sp|Q7L7L0|H2A3_HUMAN (37)/sp|Q93077|H2A1C_HUMAN (120)-sp|P04908|H2A1B_HUMAN (37)/sp|Q93077|H2A1C_HUMAN (120)-sp|P20671|H2A1D_HUMAN (37)/sp|Q7L7L0|H2A3_HUMAN (120)-sp|Q7L7L0|H2A3_HUMAN (37)/sp|Q7L7L0|H2A3_HUMAN (120)-sp|P04908|H2A1B_HUMAN (37)/sp|Q7L7L0|H2A3_HUMAN (120)-sp|P20671|H2A1D_HUMAN (37)/sp|Q96KK5|H2A1H_HUMAN (120)-sp|Q7L7L0|H2A3_HUMAN (37)/sp|Q96KK5|H2A1H_HUMA…	Intra-Protein	1	1	11	11	2.57941e-06	4.64992e-09
32	F1-1.74466.74466.3.0.dta	3	4070.15	SSFYVNGLTLGGQKCSVIR(14)-TKSTGGAPTFNVTVTK(2)	Cross-Linked	BSP-en-acid	4070.14	Carbamidomethyl[C](15)	1.637e-15	0.000932666	0.014879	3.65565	sp|P07737|PROF1_HUMAN (70)-sp|P07737|PROF1_HUMAN (91)/	Intra-Protein	1	1	25	13	1.01051e-14	7.98945e-11
33	F4-3.6283.6283.4.0.dta	4	1816.1	KAGAAKPR(1)-KPAGAAK(1)	Cross-Linked	BSP-en-acid	1816.09	null	1.04006e-05	0.000942247	0.008459	4.6578	sp|P16402|H13_HUMAN (123)-sp|P16402|H13_HUMAN (131)/sp|P16402|H13_HUMAN (123)-sp|P10412|H14_HUMAN (130)/	Intra-Protein	12	1	21	15	4.94899e-06	5.3626e-05
34	F6-2.93707.93707.4.2.dta	4	4523.39	SKGPAVGIDLGTTYSCVGVFQHGK(2)-QATKDAGTIAGLNVLR(4)	Cross-Linked	BSP-en-acid	4523.37	Carbamidomethyl[C](16);Acetyl[ProteinN-term](0)	3.07526e-17	0.000979381	0.022494	4.97284	sp|P11142|HSP7C_HUMAN (3)-sp|P11142|HSP7C_HUMAN (159)/	Intra-Protein	17	1	21	13	1	3.25593e-09
35	F1-1.29758.29758.3.0.dta	3	2578.38	GHYKGQQIGK(4)-KDDEVQVVR(1)	Cross-Linked	BSP-en-acid	2578.37	null	1.30939e-13	0.000981046	0.004323	1.67664	sp|P61254|RL26_HUMAN (63)-sp|P61254|RL26_HUMAN (51)/sp|P61254|RL26_HUMAN (63)-sp|Q9UNX3|RL26L_HUMAN (51)/sp|Q9UNX3|RL26L_HUMAN (63)-sp|P61254|RL26_HUMAN (51)/sp|Q9UNX3|RL26L_HUMAN (63)-sp|Q9UNX3|RL26L_HUMAN (51)/	Intra-Protein	1	1	17	15	0.000304028	1.98846e-17
36	F6-2.77612.77612.5.0.dta	5	4245.28	KYVATLGVEVHPLVFHTNR(1)-GPIKFNVWDTAGQEK(4)	Cross-Linked	BSP-en-acid	4245.26	null	9.35177e-13	0.00100691	0.024002	5.65383	sp|P62826|RAN_HUMAN (38)-sp|P62826|RAN_HUMAN (60)/	Intra-Protein	17	1	24	15	1.65527e-20	4.06175e-17
37	F6-2.20246.20246.5.0.dta	5	2877.62	GKNNTVGLIQLNRPK(2)-KANFKDQ(1)	Cross-Linked	BSP-en-acid	2877.61	null	2.27311e-05	0.00100797	0.012903	4.48394	sp|P30084|ECHM_HUMAN (43)-sp|P30084|ECHM_HUMAN (284)/	Intra-Protein	17	1	18	7	2.85808e-07	0.00050206
38	F1-1.30912.30912.3.0.dta	3	2586.37	ALAAAGYDVEKNNSR(11)-KSAGAAK(1)	Cross-Linked	BSP-en-acid	2586.36	null	1.17575e-05	0.00102277	0.002745	1.06134	sp|P16402|H13_HUMAN (76)-sp|P10412|H14_HUMAN (26)/sp|Q02539|H11_HUMAN (78)-sp|P10412|H14_HUMAN (26)/sp|P10412|H14_HUMAN (75)-sp|P10412|H14_HUMAN (26)/sp|P16403|H12_HUMAN (75)-sp|P10412|H14_HUMAN (26)/sp|P22492|H1T_HUMAN (79)-sp|P10412|H14_HUMAN (26)/	Intra-Protein	1	1	22	6	0.000277102	1.43637e-09
39	F1-1.63946.63946.3.0.dta	3	3208.59	NLQEAEEWYKSK(10)-SKFADLSEAANR(2)	Cross-Linked	BSP-en-acid	3208.59	null	2.2417e-12	0.00102978	0.003496	1.08957	sp|P41219|PERI_HUMAN (288)-sp|P08670|VIME_HUMAN (294)/sp|P08670|VIME_HUMAN (292)-sp|P08670|VIME_HUMAN (294)/	Intra-Protein	1	1	14	11	1.03698e-05	2.09924e-20
40	F6-2.49011.49011.4.0.dta	4	2785.51	TKPHLFYIPGR(2)-KMNALFEGR(1)	Cross-Linked	BSP-en-acid	2785.5	Oxidation[M](16)	8.82129e-09	0.00103068	0.01534	5.5071	sp|Q9H307|PININ_HUMAN (238)-sp|Q9H307|PININ_HUMAN (262)/	Intra-Protein	17	1	12	12	9.74797e-06	4.51561e-09
41	F6-2.59319.59319.3.0.dta	3	3140.84	VFSGLVSTGLKVR(11)-KEDLYLKPIQR(7)	Cross-Linked	BSP-en-acid	3140.82	null	4.62479e-07	0.0010389	0.018137	5.77461	sp|P13639|EF2_HUMAN (426)-sp|P13639|EF2_HUMAN (445)/	Intra-Protein	17	1	18.5	18.5	9.36657e-09	1.40489e-05
42	F1-1.90064.90064.4.0.dta	4	3583.9	TTLTAAITKILAEGGGAK(9)-KYEEIDNAPEER(1)	Cross-Linked	BSP-en-acid	3583.89	null	2.23529e-09	0.00104363	0.013166	3.67367	sp|P49411|EFTU_HUMAN (79)-sp|P49411|EFTU_HUMAN (91)/	Intra-Protein	1	1	18	12	1.44312e-07	2.16936e-07
43	F1-1.12032.12032.4.2.dta	4	2224.19	KTESHKPGK(1)-KGNYAER(1)	Cross-Linked	BSP-en-acid	2224.18	null	7.76056e-06	0.00109451	0.003166	1.42344	sp|Q8IUE6|H2A2B_HUMAN (120)-sp|Q8IUE6|H2A2B_HUMAN (37)/sp|Q8IUE6|H2A2B_HUMAN (120)-sp|Q93077|H2A1C_HUMAN (37)/sp|Q8IUE6|H2A2B_HUMAN (120)-sp|Q96KK5|H2A1H_HUMAN (37)/sp|Q8IUE6|H2A2B_HUMAN (120)-sp|Q99878|H2A1J_HUMAN (37)/sp|Q8IUE6|H2A2B_HUMAN (120)-sp|P0C0S8|H2A1_HUMAN (37)/sp|Q8IUE6|H2A2B_HUMAN (120)-sp|Q16777|H2A2C_HUMAN (37)/sp|Q8IUE6|H2A2B_HUMAN (120)-sp|Q96QV6|H2A1A_HUMAN (37)/sp|Q8IUE6|H2A2B…	Intra-Protein	1	1	12	12	4.25115e-08	2.28403e-07
44	F1-1.101160.101160.4.0.dta	4	4296.42	IVSVDKQQQWLLYLSNSGYLK(6)-VAKIQQGALELLR(3)	Cross-Linked	BSP-en-acid	4296.41	null	2.21465e-14	0.00110461	0.008153	1.89763	sp|Q92621|NU205_HUMAN (1508)-sp|Q92621|NU205_HUMAN (1565)/	Intra-Protein	1	1	16	11	1.90708e-08	1.279e-07
45	F1-1.91842.91842.3.1.dta	3	3206.67	APQCLGKFIEIAAR(7)-KMCLFAGFQR(1)	Cross-Linked	BSP-en-acid	3206.68	Carbamidomethyl[C](4);Carbamidomethyl[C](20)	1.04245e-08	0.00111833	-0.012279	-3.8292	sp|Q00839|HNRPU_HUMAN (565)-sp|Q00839|HNRPU_HUMAN (592)/	Intra-Protein	1	1	18.5	9.5	8.23698e-14	1.49577e-10
46	F1-1.88748.88748.4.1.dta	4	3349.88	DGKTLNDELEIIEGMK(3)-LKVGLQVVAVK(2)	Cross-Linked	BSP-en-acid	3349.86	Oxidation[M](15)	5.15314e-06	0.00112548	0.01258	3.75537	sp|P10809|CH60_HUMAN (205)-sp|P10809|CH60_HUMAN (292)/	Intra-Protein	1	1	26	9	1.33611e-15	2.2481e-05
47	F1-1.88934.88934.4.1.dta	4	3349.88	DGKTLNDELEIIEGMK(3)-LKVGLQVVAVK(2)	Cross-Linked	BSP-en-acid	3349.86	Oxidation[M](15)	2.55529e-06	0.00113245	0.014572	4.35003	sp|P10809|CH60_HUMAN (205)-sp|P10809|CH60_HUMAN (292)/	Intra-Protein	1	1	29	10	6.32e-14	2.98936e-05
48	F1-1.79948.79948.5.0.dta	5	3007.63	SEVELAAALSDKR(12)-VKDLESLFHR(2)	Cross-Linked	BSP-en-acid	3007.62	null	1.09151e-07	0.00113312	0.009192	3.05624	sp|Q03252|LMNB2_HUMAN (170)-sp|Q03252|LMNB2_HUMAN (150)/	Intra-Protein	1	1	23.5	8.5	2.91024e-07	1.25902e-12
49	F1-1.58821.58821.5.0.dta	5	3341.85	IVAPGKGILAADESTGSIAK(6)-KELSDIAHR(1)	Cross-Linked	BSP-en-acid	3341.84	null	1.05038e-05	0.00115478	0.008975	2.68564	sp|P04075|ALDOA_HUMAN (28)-sp|P04075|ALDOA_HUMAN (14)/	Intra-Protein	1	1	19	12	1.37873e-08	5.61517e-05
50	F1-1.10417.10417.4.1.dta	4	2079.08	KTESHHK(1)-KGNYAER(1)	Cross-Linked	BSP-en-acid	2079.07	null	1.82507e-05	0.001158	0.003076	1.47951	sp|Q93077|H2A1C_HUMAN (120)-sp|Q8IUE6|H2A2B_HUMAN (37)/sp|Q93077|H2A1C_HUMAN (120)-sp|Q93077|H2A1C_HUMAN (37)/sp|Q93077|H2A1C_HUMAN (120)-sp|Q96KK5|H2A1H_HUMAN (37)/sp|Q93077|H2A1C_HUMAN (120)-sp|Q99878|H2A1J_HUMAN (37)/sp|Q93077|H2A1C_HUMAN (120)-sp|P0C0S8|H2A1_HUMAN (37)/sp|Q93077|H2A1C_HUMAN (120)-sp|Q16777|H2A2C_HUMAN (37)/sp|Q93077|H2A1C_HUMAN (120)-sp|Q96QV6|H2A1A_HUMAN (37)/sp|Q93077|H2A1C…	Intra-Protein	1	1	11	14	2.42107e-08	1.37711e-05
51	F1-1.74456.74456.3.0.dta	3	4070.15	SSFYVNGLTLGGQKCSVIR(14)-TKSTGGAPTFNVTVTK(2)	Cross-Linked	BSP-en-acid	4070.14	Carbamidomethyl[C](15)	3.28995e-10	0.00116448	0.013787	3.38735	sp|P07737|PROF1_HUMAN (70)-sp|P07737|PROF1_HUMAN (91)/	Intra-Protein	1	1	21	13	9.80777e-06	3.54312e-16
52	F1-1.64379.64379.3.0.dta	3	3208.63	NLQEAEEWYKSK(10)-SKFADLSEAANR(2)	Cross-Linked	BSP-en-acid	3208.59	null	5.06041e-06	0.00116798	0.036781	11.4633	sp|P41219|PERI_HUMAN (288)-sp|P08670|VIME_HUMAN (294)/sp|P08670|VIME_HUMAN (292)-sp|P08670|VIME_HUMAN (294)/	Intra-Protein	1	1	12	10	2.93224e-06	3.14032e-25
53	F1-1.69685.69685.4.2.dta	4	3553.86	KFGYVDFESAEDLEK(1)-VFGNEIKLEKPK(7)	Cross-Linked	BSP-en-acid	3553.85	null	0.241563	0.00117023	0.011515	3.24015	sp|P19338|NUCL_HUMAN (348)-sp|P19338|NUCL_HUMAN (377)/	Intra-Protein	1	1	17.5	8.5	3.03273e-22	0.00575109
54	F5-3.52756.52756.4.0.dta	4	2943.56	KAASITSEVFNK(1)-FKSYCSNLVR(2)	Cross-Linked	BSP-en-acid	2943.54	Carbamidomethyl[C](20)	1.18848e-25	0.00117585	0.022731	7.72234	sp|Q9Y5B9|SP16H_HUMAN (185)-sp|Q9Y5B9|SP16H_HUMAN (280)/	Intra-Protein	15	1	15	13	3.65156e-10	2.1791e-06
55	F1-1.68617.68617.4.1.dta	4	3140.83	VFSGLVSTGLKVR(11)-KEDLYLKPIQR(1)	Cross-Linked	BSP-en-acid	3140.82	null	4.17607e-10	0.001183	0.008551	2.72254	sp|P13639|EF2_HUMAN (426)-sp|P13639|EF2_HUMAN (439)/	Intra-Protein	1	1	23.5	11.5	6.05253e-09	1.13238e-11
56	F1-1.80391.80391.6.2.dta	6	4245.28	KYVATLGVEVHPLVFHTNR(1)-GPIKFNVWDTAGQEK(4)	Cross-Linked	BSP-en-acid	4245.26	null	5.50226e-11	0.00118957	0.017118	4.03226	sp|P62826|RAN_HUMAN (38)-sp|P62826|RAN_HUMAN (60)/	Intra-Protein	1	1	19	12	1.1094e-12	2.05193e-09
57	F6-2.77771.77771.3.0.dta	3	4245.29	KYVATLGVEVHPLVFHTNR(1)-GPIKFNVWDTAGQEK(4)	Cross-Linked	BSP-en-acid	4245.26	null	1	0.00120022	0.026815	6.31646	sp|P62826|RAN_HUMAN (38)-sp|P62826|RAN_HUMAN (60)/	Intra-Protein	17	1	23	12	1	1.66628e-05
58	F1-1.68524.68524.4.0.dta	4	2769.51	TKPHLFYIPGR(2)-KMNALFEGR(1)	Cross-Linked	BSP-en-acid	2769.5	null	3.75588e-08	0.00122698	0.003658	1.32082	sp|Q9H307|PININ_HUMAN (238)-sp|Q9H307|PININ_HUMAN (262)/	Intra-Protein	1	1	13	10	9.09147e-09	2.89388e-07
59	F4-3.99773.99773.3.0.dta	3	3926.13	VINLNDNTFTEKGAVAMAETLK(12)-SKGAVAIADAIR(2)	Cross-Linked	BSP-en-acid	3926.11	null	0.0299451	0.00127241	0.023855	6.076	sp|P46060|RAGP1_HUMAN (251)-sp|P46060|RAGP1_HUMAN (279)/	Intra-Protein	12	1	26	12	1	0.00977142
60	F1-1.65874.65874.4.1.dta	4	2533.5	KQLADETLLK(1)-AKLQIELGK(2)	Cross-Linked	BSP-en-acid	2533.5	null	7.49835e-07	0.00129127	0.004117	1.62503	sp|P20700|LMNB1_HUMAN (182)-sp|P20700|LMNB1_HUMAN (102)/	Intra-Protein	1	1	10.5	7.5	6.46111e-06	1.54782e-06
61	F1-1.58811.58811.4.2.dta	4	3341.85	IVAPGKGILAADESTGSIAK(6)-KELSDIAHR(1)	Cross-Linked	BSP-en-acid	3341.84	null	0.000405609	0.00129239	0.012414	3.71472	sp|P04075|ALDOA_HUMAN (28)-sp|P04075|ALDOA_HUMAN (14)/	Intra-Protein	1	1	23	12	1.25846e-15	0.00220363
62	F6-2.50149.50149.4.0.dta	4	2785.51	TKPHLFYIPGR(2)-KMNALFEGR(1)	Cross-Linked	BSP-en-acid	2785.5	Oxidation[M](16)	2.35472e-06	0.00129833	0.016944	6.08294	sp|Q9H307|PININ_HUMAN (238)-sp|Q9H307|PININ_HUMAN (262)/	Intra-Protein	17	1	10	10	9.75903e-08	7.77472e-05
63	F4-3.98681.98681.3.1.dta	3	3646.86	APQCLGKFIEIAAR(7)-GYFEYIEENKYSR(10)	Cross-Linked	BSP-en-acid	3646.84	Carbamidomethyl[C](4)	2.13228e-12	0.00130233	0.023649	6.4848	sp|Q00839|HNRPU_HUMAN (565)-sp|Q00839|HNRPU_HUMAN (265)/	Intra-Protein	12	1	15.5	17.5	1.34235e-11	0.000253901
64	F1-1.50477.50477.3.1.dta	3	2196.17	KESYSIYVYK(1)-PEPAK(1)	Cross-Linked	BSP-en-acid	2196.16	null	0.000167095	0.00131819	0.0102	4.64447	sp|P23527|H2B1O_HUMAN (35)-sp|Q6DN03|H2B2C_HUMAN (2)/sp|P23527|H2B1O_HUMAN (35)-sp|Q16778|H2B2E_HUMAN (2)/sp|P23527|H2B1O_HUMAN (35)-sp|Q6DRA6|H2B2D_HUMAN (2)/sp|P23527|H2B1O_HUMAN (35)-sp|O60814|H2B1K_HUMAN (2)/sp|P23527|H2B1O_HUMAN (35)-sp|P62807|H2B1C_HUMAN (2)/sp|P23527|H2B1O_HUMAN (35)-sp|P06899|H2B1J_HUMAN (2)/sp|P23527|H2B1O_HUMAN (35)-sp|P57053|H2BFS_HUMAN (2)/sp|Q6DN03|H2B2C_HUMAN (35)-s…	Intra-Protein	1	1	21.5	9.5	8.00858e-10	0.000550511
65	F1-1.12940.12940.4.0.dta	4	1942.02	KGNYAER(1)-KTESHK(1)	Cross-Linked	BSP-en-acid	1942.01	null	1.85979e-07	0.00135063	0.002834	1.45931	sp|Q8IUE6|H2A2B_HUMAN (37)-sp|Q8IUE6|H2A2B_HUMAN (120)/sp|Q8IUE6|H2A2B_HUMAN (37)-sp|Q16777|H2A2C_HUMAN (120)/sp|Q93077|H2A1C_HUMAN (37)-sp|Q8IUE6|H2A2B_HUMAN (120)/sp|Q93077|H2A1C_HUMAN (37)-sp|Q16777|H2A2C_HUMAN (120)/sp|Q96KK5|H2A1H_HUMAN (37)-sp|Q8IUE6|H2A2B_HUMAN (120)/sp|Q96KK5|H2A1H_HUMAN (37)-sp|Q16777|H2A2C_HUMAN (120)/sp|Q99878|H2A1J_HUMAN (37)-sp|Q8IUE6|H2A2B_HUMAN (120)/sp|Q99878|H2A1…	Intra-Protein	1	1	12	9	2.1058e-09	5.80815e-07
66	F1-1.69636.69636.4.2.dta	4	2691.48	KLEEEGEQFVK(1)-KIGGIFAFK(1)	Cross-Linked	BSP-en-acid	2691.48	null	2.82056e-06	0.00135924	0.006672	2.47894	sp|P22307|SCP2_HUMAN (443)-sp|P22307|SCP2_HUMAN (454)/	Intra-Protein	1	1	13.5	10.5	1.1832e-10	8.12278e-07
67	F1-1.93461.93461.5.0.dta	5	3796.2	DFLAGGVAAAISKTAVAPIER(13)-VKLLLQVQHASK(2)	Cross-Linked	BSP-en-acid	3796.18	null	2.04774e-06	0.00138088	0.014324	3.77326	sp|P05141|ADT2_HUMAN (23)-sp|P05141|ADT2_HUMAN (33)/sp|P05141|ADT2_HUMAN (23)-sp|P12236|ADT3_HUMAN (33)/sp|P05141|ADT2_HUMAN (23)-sp|P12235|ADT1_HUMAN (33)/	Intra-Protein	1	1	27	14	3.50638e-12	0.000116157
68	F1-1.91922.91922.4.0.dta	4	3206.68	APQCLGKFIEIAAR(7)-KMCLFAGFQR(1)	Cross-Linked	BSP-en-acid	3206.68	Carbamidomethyl[C](4);Carbamidomethyl[C](20)	1.1068e-07	0.00143386	-0.002077	-0.647711	sp|Q00839|HNRPU_HUMAN (565)-sp|Q00839|HNRPU_HUMAN (592)/	Intra-Protein	1	1	17.5	10.5	3.48008e-09	8.95904e-08
69	F1-1.65944.65944.5.0.dta	5	3602.91	QMADTGKLNTLLQR(7)-HLYTKDIDIHEVR(5)	Cross-Linked	BSP-en-acid	3602.91	null	3.81998e-05	0.0014415	0.00242	0.671679	sp|Q00839|HNRPU_HUMAN (551)-sp|Q00839|HNRPU_HUMAN (352)/	Intra-Protein	1	1	10.5	18.5	1.43461e-05	5.79362e-08
70	F1-1.46112.46112.3.0.dta	3	2030.06	KVEDMMK(1)-KLWGDR(1)	Cross-Linked	BSP-en-acid	2030.06	null	9.00302e-12	0.00146163	0.006	2.95558	sp|P13639|EF2_HUMAN (252)-sp|P13639|EF2_HUMAN (259)/	Intra-Protein	1	1	14.5	10.5	8.94653e-14	1.05275e-08
71	F1-1.23895.23895.3.0.dta	3	2089.18	KASDVHEVR(1)-KVLGEK(1)	Cross-Linked	BSP-en-acid	2089.18	null	3.65691e-05	0.00148496	0.003534	1.69158	sp|P14618|KPYM_HUMAN (247)-sp|P14618|KPYM_HUMAN (256)/sp|P14618|KPYM_HUMAN (247)-sp|P09466|PAEP_HUMAN (88)/sp|P14618|KPYM_HUMAN (247)-sp|Q15431|SYCP1_HUMAN (438)/	Intra-Protein	1	1	16.5	11.5	3.83836e-06	5.29379e-08
72	F1-1.72558.72558.4.2.dta	4	3418.69	LQDEIQNMKEEMAR(9)-SKFADLSEAANR(2)	Cross-Linked	BSP-en-acid	3418.67	null	1.99366e-11	0.00148622	0.015779	4.61553	sp|P08670|VIME_HUMAN (373)-sp|P08670|VIME_HUMAN (294)/	Intra-Protein	1	1	18.5	10.5	8.76081e-12	1.12215e-12
73	F1-1.40506.40506.3.0.dta	3	2892.49	KEAESSPFVER(1)-IMKAQAYQTGK(3)	Cross-Linked	BSP-en-acid	2892.49	null	9.19426e-05	0.00150408	0.000733	0.253415	sp|P14625|ENPL_HUMAN (547)-sp|P14625|ENPL_HUMAN (663)/sp|P14625|ENPL_HUMAN (547)-sp|Q58FF3|ENPLL_HUMAN (302)/	Intra-Protein	1	1	12	11	9.48878e-19	8.75845e-06
74	F2-2.87712.87712.3.0.dta	3	3349.88	DGKTLNDELEIIEGMK(3)-LKVGLQVVAVK(2)	Cross-Linked	BSP-en-acid	3349.86	Oxidation[M](15)	9.26537e-08	0.00151295	0.019907	5.94263	sp|P10809|CH60_HUMAN (205)-sp|P10809|CH60_HUMAN (292)/	Intra-Protein	5	1	26.5	9.5	5.4943e-14	1.43543e-08
75	F1-1.47926.47926.4.0.dta	4	3044.55	VSEMQKLDAQVK(6)-LKTEGSDLCDR(2)	Cross-Linked	BSP-en-acid	3044.54	Carbamidomethyl[C](24)	3.73939e-11	0.00153073	0.008839	2.90323	sp|P04843|RPN1_HUMAN (553)-sp|P04843|RPN1_HUMAN (538)/	Intra-Protein	1	1	11	10	9.63797e-06	5.91188e-11
76	F1-1.54012.54012.4.0.dta	4	2178.19	KVTAAMGK(1)-NKWFFQK(2)	Cross-Linked	BSP-en-acid	2178.19	null	7.62174e-06	0.00153174	0.003684	1.69131	sp|P61353|RL27_HUMAN (52)-sp|P61353|RL27_HUMAN (128)/	Intra-Protein	1	1	12	10	4.56212e-06	3.67499e-05
77	F1-1.88855.88855.4.1.dta	4	4019.21	FQTKIPNIYAIGDVVAGPMLAHK(4)-ITGKNQVTATK(4)	Cross-Linked	BSP-en-acid	4019.21	null	2.56006e-06	0.00155012	-0.001955	-0.486413	sp|P09622|DLDH_HUMAN (346)-sp|P09622|DLDH_HUMAN (159)/	Intra-Protein	1	1	19.5	9.5	0.00141222	4.56667e-06
78	F1-1.93562.93562.3.0.dta	3	3796.21	DFLAGGVAAAISKTAVAPIER(13)-VKLLLQVQHASK(2)	Cross-Linked	BSP-en-acid	3796.18	null	2.92309e-09	0.00155142	0.026573	6.99992	sp|P05141|ADT2_HUMAN (23)-sp|P05141|ADT2_HUMAN (33)/sp|P05141|ADT2_HUMAN (23)-sp|P12236|ADT3_HUMAN (33)/sp|P05141|ADT2_HUMAN (23)-sp|P12235|ADT1_HUMAN (33)/	Intra-Protein	1	1	35	10	5.03227e-16	6.26885e-08
79	F1-1.46324.46324.3.0.dta	3	2182.15	KESYSVYVYK(1)-PEPAK(1)	Cross-Linked	BSP-en-acid	2182.14	null	0.000496758	0.00159165	0.006285	2.8802	sp|Q99880|H2B1L_HUMAN (35)-sp|Q6DN03|H2B2C_HUMAN (2)/sp|Q99880|H2B1L_HUMAN (35)-sp|Q16778|H2B2E_HUMAN (2)/sp|Q99880|H2B1L_HUMAN (35)-sp|Q6DRA6|H2B2D_HUMAN (2)/sp|Q99880|H2B1L_HUMAN (35)-sp|O60814|H2B1K_HUMAN (2)/sp|Q99880|H2B1L_HUMAN (35)-sp|P62807|H2B1C_HUMAN (2)/sp|Q99880|H2B1L_HUMAN (35)-sp|P06899|H2B1J_HUMAN (2)/sp|Q99880|H2B1L_HUMAN (35)-sp|P57053|H2BFS_HUMAN (2)/sp|Q99879|H2B1M_HUMAN (35)-s…	Intra-Protein	1	1	17.5	7.5	8.6489e-09	0.000823249
80	F2-2.87650.87650.4.0.dta	4	3349.88	DGKTLNDELEIIEGMK(3)-LKVGLQVVAVK(2)	Cross-Linked	BSP-en-acid	3349.86	Oxidation[M](15)	2.02462e-07	0.00159625	0.017408	5.19663	sp|P10809|CH60_HUMAN (205)-sp|P10809|CH60_HUMAN (292)/	Intra-Protein	5	1	26.5	10.5	1.7974e-14	1.31938e-06
81	F1-1.46074.46074.6.4.dta	6	2533.43	TKHMLPSGFR(2)-KFLVHNVK(1)	Cross-Linked	BSP-en-acid	2533.42	null	1.07651e-05	0.00161493	0.005735	2.26374	sp|P62910|RL32_HUMAN (67)-sp|P62910|RL32_HUMAN (76)/	Intra-Protein	1	1	12	13	7.52345e-05	1.20962e-10
82	F1-1.63930.63930.3.0.dta	3	3208.59	NLQEAEEWYKSK(10)-SKFADLSEAANR(2)	Cross-Linked	BSP-en-acid	3208.59	null	3.23111e-10	0.00162395	-0.000626	-0.195101	sp|P41219|PERI_HUMAN (288)-sp|P08670|VIME_HUMAN (294)/sp|P08670|VIME_HUMAN (292)-sp|P08670|VIME_HUMAN (294)/	Intra-Protein	1	1	14	12	1.25849e-07	6.0347e-20
83	F3-3.19995.19995.3.0.dta	3	1932.17	KPAAATVTK(1)-KPVGAAK(1)	Cross-Linked	BSP-en-acid	1932.16	null	1.5922e-07	0.00163726	0.005307	2.74666	sp|P16403|H12_HUMAN (160)-sp|P16403|H12_HUMAN (130)/	Intra-Protein	9	1	16.5	14.5	1.16621e-12	0.000197228
84	F1-1.91603.91603.3.0.dta	3	3206.67	APQCLGKFIEIAAR(7)-KMCLFAGFQR(1)	Cross-Linked	BSP-en-acid	3206.68	Carbamidomethyl[C](4);Carbamidomethyl[C](20)	2.01559e-11	0.0016459	-0.007089	-2.2107	sp|Q00839|HNRPU_HUMAN (565)-sp|Q00839|HNRPU_HUMAN (592)/	Intra-Protein	1	1	18.5	9.5	1.99349e-10	5.26329e-11
85	F1-1.46556.46556.3.0.dta	3	2182.15	KESYSVYVYK(1)-PEPAK(1)	Cross-Linked	BSP-en-acid	2182.14	null	0.0032436	0.00165311	0.003648	1.67175	sp|Q99880|H2B1L_HUMAN (35)-sp|Q6DN03|H2B2C_HUMAN (2)/sp|Q99880|H2B1L_HUMAN (35)-sp|Q16778|H2B2E_HUMAN (2)/sp|Q99880|H2B1L_HUMAN (35)-sp|Q6DRA6|H2B2D_HUMAN (2)/sp|Q99880|H2B1L_HUMAN (35)-sp|O60814|H2B1K_HUMAN (2)/sp|Q99880|H2B1L_HUMAN (35)-sp|P62807|H2B1C_HUMAN (2)/sp|Q99880|H2B1L_HUMAN (35)-sp|P06899|H2B1J_HUMAN (2)/sp|Q99880|H2B1L_HUMAN (35)-sp|P57053|H2BFS_HUMAN (2)/sp|Q99879|H2B1M_HUMAN (35)-s…	Intra-Protein	1	1	10.5	6.5	3.64761e-09	0.00594219
86	F1-1.57275.57275.3.0.dta	3	3365.68	KGTDIMYTGTLDCWR(1)-LAADVGKAGAER(7)	Cross-Linked	BSP-en-acid	3365.66	Carbamidomethyl[C](13);Oxidation[M](6)	0.0128279	0.00165619	0.015953	4.73993	sp|P05141|ADT2_HUMAN (245)-sp|P05141|ADT2_HUMAN (147)/	Intra-Protein	1	1	20.5	14.5	6.82629e-15	0.0023128
87	F2-2.55964.55964.3.0.dta	3	2363.35	KAEAQIAAK(1)-KQWLQEVK(1)	Cross-Linked	BSP-en-acid	2363.34	null	9.83604e-12	0.00166554	0.006889	2.91494	sp|P00505|AATM_HUMAN (82)-sp|P00505|AATM_HUMAN (338)/	Intra-Protein	5	1	19.5	14.5	1.19651e-08	5.56042e-10
88	F6-2.51020.51020.5.0.dta	5	2785.51	TKPHLFYIPGR(2)-KMNALFEGR(1)	Cross-Linked	BSP-en-acid	2785.5	Oxidation[M](16)	2.14419e-06	0.00167336	0.017167	6.16299	sp|Q9H307|PININ_HUMAN (238)-sp|Q9H307|PININ_HUMAN (262)/	Intra-Protein	17	1	12	11	9.96369e-09	3.18673e-06
89	F1-1.48389.48389.5.0.dta	5	3349.75	IKATVMDVKPVDYR(2)-VKVETYNDESR(2)	Cross-Linked	BSP-en-acid	3349.75	null	1.25452e-07	0.00172481	0.005974	1.78342	sp|P27694|RFA1_HUMAN (588)-sp|P27694|RFA1_HUMAN (577)/	Intra-Protein	1	1	19.5	9.5	9.51433e-11	2.47025e-07
90	F4-3.30130.30130.3.0.dta	3	2494.44	KTGPAAAQVQVGK(1)-KGAAPAPPR(1)	Cross-Linked	BSP-en-acid	2494.43	null	2.28332e-11	0.00173298	0.017574	7.04531	sp|Q13428|TCOF_HUMAN (458)-sp|Q13428|TCOF_HUMAN (449)/	Intra-Protein	12	1	24	11	5.58377e-12	1.08709e-14
91	F6-2.57684.57684.4.0.dta	4	2769.52	TKPHLFYIPGR(2)-KMNALFEGR(1)	Cross-Linked	BSP-en-acid	2769.5	null	7.77232e-07	0.00173471	0.018574	6.70662	sp|Q9H307|PININ_HUMAN (238)-sp|Q9H307|PININ_HUMAN (262)/	Intra-Protein	17	1	13	10	4.33088e-09	1.1925e-09
92	F1-1.46371.46371.3.0.dta	3	2182.15	KESYSVYVYK(1)-PEPAK(1)	Cross-Linked	BSP-en-acid	2182.14	null	0.00048652	0.00174673	0.00441	2.02095	sp|Q99880|H2B1L_HUMAN (35)-sp|Q6DN03|H2B2C_HUMAN (2)/sp|Q99880|H2B1L_HUMAN (35)-sp|Q16778|H2B2E_HUMAN (2)/sp|Q99880|H2B1L_HUMAN (35)-sp|Q6DRA6|H2B2D_HUMAN (2)/sp|Q99880|H2B1L_HUMAN (35)-sp|O60814|H2B1K_HUMAN (2)/sp|Q99880|H2B1L_HUMAN (35)-sp|P62807|H2B1C_HUMAN (2)/sp|Q99880|H2B1L_HUMAN (35)-sp|P06899|H2B1J_HUMAN (2)/sp|Q99880|H2B1L_HUMAN (35)-sp|P57053|H2BFS_HUMAN (2)/sp|Q99879|H2B1M_HUMAN (35)-s…	Intra-Protein	1	1	17.5	7.5	1.28364e-09	0.00115315
93	F1-2.90535.90535.3.0.dta	3	3206.68	APQCLGKFIEIAAR(7)-KMCLFAGFQR(1)	Cross-Linked	BSP-en-acid	3206.68	Carbamidomethyl[C](4);Carbamidomethyl[C](20)	1.85177e-09	0.00174811	0.002628	0.81954	sp|Q00839|HNRPU_HUMAN (565)-sp|Q00839|HNRPU_HUMAN (592)/	Intra-Protein	2	1	21.5	11.5	3.45116e-18	9.39645e-08
94	F3-3.3345.3345.3.0.dta	3	2103.14	KHKENVK(3)-KTHCSGR(1)	Cross-Linked	BSP-en-acid	2103.12	Carbamidomethyl[C](14)	0.0038195	0.0017687	0.012313	5.85462	sp|P09234|RU1C_HUMAN (31)-sp|P09234|RU1C_HUMAN (22)/	Intra-Protein	9	1	11.5	9.5	0.00045212	5.62208e-13
95	F3-2.102211.102211.4.3.dta	4	3349.88	DGKTLNDELEIIEGMK(3)-LKVGLQVVAVK(2)	Cross-Linked	BSP-en-acid	3349.86	Oxidation[M](15)	3.00228e-08	0.00178358	0.014028	4.18763	sp|P10809|CH60_HUMAN (205)-sp|P10809|CH60_HUMAN (292)/	Intra-Protein	8	1	32.5	10.5	2.58704e-18	4.14023e-07
96	F1-1.80382.80382.6.2.dta	6	4245.28	KYVATLGVEVHPLVFHTNR(1)-GPIKFNVWDTAGQEK(4)	Cross-Linked	BSP-en-acid	4245.26	null	3.56944e-06	0.00179589	0.020424	4.81101	sp|P62826|RAN_HUMAN (38)-sp|P62826|RAN_HUMAN (60)/	Intra-Protein	1	1	15	12	0.000210611	9.69067e-09
97	F6-3.4736.4736.5.0.dta	5	2156.26	KPFSQHVR(1)-KLLSHGK(1)	Cross-Linked	BSP-en-acid	2156.24	null	3.40708e-08	0.00179676	0.01322	6.13103	sp|Q02878|RL6_HUMAN (131)-sp|Q02878|RL6_HUMAN (124)/	Intra-Protein	18	1	13	12	1.68151e-08	3.72344e-07
98	F1-1.14960.14960.3.0.dta	3	3071.58	KAEGGGGGGRPGAPAAGDGK(1)-QGQQQAGGKK(9)	Cross-Linked	BSP-en-acid	3071.57	null	0.0190189	0.00180348	0.005477	1.78313	sp|Q00839|HNRPU_HUMAN (215)-sp|Q00839|HNRPU_HUMAN (213)/	Intra-Protein	1	1	29	13	3.07861e-13	0.000688976
99	F6-2.4710.4710.5.0.dta	5	2156.25	KPFSQHVR(1)-KLLSHGK(1)	Cross-Linked	BSP-en-acid	2156.24	null	6.91548e-08	0.00184301	0.00956	4.43363	sp|Q02878|RL6_HUMAN (131)-sp|Q02878|RL6_HUMAN (124)/	Intra-Protein	17	1	13	12	2.32132e-08	1.59493e-07
100	F1-1.46629.46629.3.0.dta	3	2584.42	YNIEKDIAAHIK(5)-KEFDKK(1)	Cross-Linked	BSP-en-acid	2584.41	null	7.0629e-06	0.0018699	0.00834	3.22704	sp|P63167|DYL1_HUMAN (36)-sp|P63167|DYL1_HUMAN (44)/sp|P63167|DYL1_HUMAN (36)-sp|Q96FJ2|DYL2_HUMAN (44)/	Intra-Protein	1	1	20.5	10.5	1.30677e-10	6.46222e-06
101	F1-1.76912.76912.3.0.dta	3	3845.01	KLFIGGLSFETTDESLR(1)-SKSESPKEPEQLR(2)	Cross-Linked	BSP-en-acid	3845	Acetyl[ProteinN-term](20)	5.83411e-22	0.00188188	0.009479	2.46528	sp|P09651|ROA1_HUMAN (15)-sp|P09651|ROA1_HUMAN (3)/sp|Q32P51|RA1L2_HUMAN (15)-sp|P09651|ROA1_HUMAN (3)/	Intra-Protein	1	1	24	16	4.3937e-16	1.89516e-11
102	F3-3.101694.101694.4.0.dta	4	3349.88	DGKTLNDELEIIEGMK(3)-LKVGLQVVAVK(2)	Cross-Linked	BSP-en-acid	3349.86	Oxidation[M](15)	9.49488e-09	0.00188199	0.018576	5.5453	sp|P10809|CH60_HUMAN (205)-sp|P10809|CH60_HUMAN (292)/	Intra-Protein	9	1	32.5	9.5	8.57883e-18	7.94809e-08
103	F1-1.52949.52949.4.0.dta	4	4134.1	KLGEMWNNTAADDKQPYEK(1)-IKGEHPGLSIGDVAK(2)	Cross-Linked	BSP-en-acid	4134.1	null	0.00816918	0.00189964	0.00618	1.49489	sp|P09429|HMGB1_HUMAN (128)-sp|P09429|HMGB1_HUMAN (114)/sp|P09429|HMGB1_HUMAN (128)-sp|B2RPK0|HGB1A_HUMAN (114)/	Intra-Protein	1	1	23.5	12.5	3.67309e-25	9.9998e-05
104	F1-1.65955.65955.4.1.dta	4	2533.5	KQLADETLLK(1)-AKLQIELGK(2)	Cross-Linked	BSP-en-acid	2533.5	null	4.54659e-06	0.00191521	0.006301	2.48708	sp|P20700|LMNB1_HUMAN (182)-sp|P20700|LMNB1_HUMAN (102)/	Intra-Protein	1	1	11.5	9.5	7.30911e-07	5.09637e-06
105	F1-2.98780.98780.4.0.dta	4	4231.3	VFLENVIRDAVTYTEHAKR(18)-KTVTAMDVVYALKR(1)	Cross-Linked	BSP-en-acid	4231.31	null	2.812e-17	0.00192502	-0.004245	-1.00324	sp|P62805|H4_HUMAN (78)-sp|P62805|H4_HUMAN (80)/	Intra-Protein	2	1	25.5	29.5	1.46356e-14	1.43821e-19
106	F4-3.93317.93317.5.0.dta	5	3464.95	KASGPPVSELITKAVAASK(13)-KALAAAGYDVEK(1)	Cross-Linked	BSP-en-acid	3464.94	null	2.80379e-07	0.00193373	0.01809	5.22088	sp|P16402|H13_HUMAN (47)-sp|P16402|H13_HUMAN (65)/sp|P16402|H13_HUMAN (47)-sp|Q02539|H11_HUMAN (67)/sp|P16402|H13_HUMAN (47)-sp|P10412|H14_HUMAN (64)/sp|P16402|H13_HUMAN (47)-sp|P16403|H12_HUMAN (64)/sp|P16402|H13_HUMAN (47)-sp|P22492|H1T_HUMAN (68)/sp|P10412|H14_HUMAN (46)-sp|P16402|H13_HUMAN (65)/sp|P10412|H14_HUMAN (46)-sp|Q02539|H11_HUMAN (67)/sp|P10412|H14_HUMAN (46)-sp|P10412|H14_HUMAN (64)…	Intra-Protein	12	1	29.5	14.5	2.02298e-10	9.65512e-07
107	F1-1.80453.80453.5.0.dta	5	4245.28	KYVATLGVEVHPLVFHTNR(1)-GPIKFNVWDTAGQEK(4)	Cross-Linked	BSP-en-acid	4245.26	null	2.73215e-07	0.00195541	0.014682	3.45845	sp|P62826|RAN_HUMAN (38)-sp|P62826|RAN_HUMAN (60)/	Intra-Protein	1	1	23	15	9.327e-12	2.37762e-07
108	F3-3.101448.101448.3.0.dta	3	2862.6	PGGDTIFGKIIR(9)-ADEIAKAQVAR(6)	Cross-Linked	BSP-en-acid	2862.58	Acetyl[ProteinN-term](15)	9.42063e-21	0.00195636	0.017655	6.16751	sp|P49773|HINT1_HUMAN (21)-sp|P49773|HINT1_HUMAN (7)/	Intra-Protein	9	1	23	17	3.03137e-20	1.40604e-23
109	F4-3.86526.86526.3.0.dta	3	3260.76	KTVTAMDVVYALKR(1)-DAVTYTEHAKR(10)	Cross-Linked	BSP-en-acid	3260.75	null	7.55273e-16	0.00199497	0.018534	5.68398	sp|P62805|H4_HUMAN (80)-sp|P62805|H4_HUMAN (78)/	Intra-Protein	12	1	27	23	5.58092e-24	9.21433e-17
110	F3-3.103272.103272.3.0.dta	3	3511.92	TLNDELEIIEGMKFDR(13)-LAKLSDGVAVLK(3)	Cross-Linked	BSP-en-acid	3511.91	null	1.08892e-14	0.0019981	0.014224	4.05022	sp|P10809|CH60_HUMAN (218)-sp|P10809|CH60_HUMAN (396)/	Intra-Protein	9	1	26	11	7.14831e-18	3.19588e-19
111	F1-1.26064.26064.4.0.dta	4	4020.01	GEGAGQPSTSAQGQPAAPAPQKR(22)-KQQQEPTGEPSPK(1)	Cross-Linked	BSP-en-acid	4020.02	null	0.000173396	0.00202255	-0.004219	-1.0495	sp|P52926|HMGA2_HUMAN (26)-sp|P52926|HMGA2_HUMAN (34)/	Intra-Protein	1	1	28.5	12.5	0.00229353	1.70431e-14
112	F1-1.13056.13056.4.0.dta	4	2331.39	KAKKPAAAAGAK(3)-KATGAATPK(1)	Cross-Linked	BSP-en-acid	2331.39	null	1.07682e-10	0.00202255	0.00348	1.49267	sp|P10412|H14_HUMAN (159)-sp|P10412|H14_HUMAN (140)/	Intra-Protein	1	1	21.5	18.5	1.05258e-11	3.86944e-08
113	F1-1.37410.37410.3.0.dta	3	2748.45	NDTKEDVFVHQTAIK(4)-KNNPR(1)	Cross-Linked	BSP-en-acid	2748.44	null	1.96799e-11	0.00202296	0.010306	3.74976	sp|P67809|YBOX1_HUMAN (81)-sp|P67809|YBOX1_HUMAN (93)/sp|P67809|YBOX1_HUMAN (81)-sp|P16989|YBOX3_HUMAN (125)/sp|P16989|YBOX3_HUMAN (113)-sp|P67809|YBOX1_HUMAN (93)/sp|P16989|YBOX3_HUMAN (113)-sp|P16989|YBOX3_HUMAN (125)/sp|Q9Y2T7|YBOX2_HUMAN (116)-sp|P67809|YBOX1_HUMAN (93)/sp|Q9Y2T7|YBOX2_HUMAN (116)-sp|P16989|YBOX3_HUMAN (125)/	Intra-Protein	1	1	21	7	7.77273e-13	1.65804e-05
114	F4-3.104484.104484.4.0.dta	4	3714.9	GQNDLMGTAEDFADQFLR(1)-VTKQYLPHVAR(3)	Cross-Linked	BSP-en-acid	3714.87	null	1.96484e-08	0.00202809	0.025888	6.96875	sp|O15260|SURF4_HUMAN (2)-sp|O15260|SURF4_HUMAN (22)/	Intra-Protein	12	1	24.5	13.5	1	1.20847e-10
115	F1-1.86518.86518.3.0.dta	3	3222.69	APQCLGKFIEIAAR(7)-KMCLFAGFQR(1)	Cross-Linked	BSP-en-acid	3222.67	Carbamidomethyl[C](4);Carbamidomethyl[C](20);Oxidation[M](19)	1.12389e-07	0.00203095	0.013161	4.08388	sp|Q00839|HNRPU_HUMAN (565)-sp|Q00839|HNRPU_HUMAN (592)/	Intra-Protein	1	1	17.5	10.5	3.93117e-09	9.96444e-09
116	F4-3.92816.92816.4.0.dta	4	3003.68	KTTVLAMDQVPR(1)-DGKVIFPAPTPK(3)	Cross-Linked	BSP-en-acid	3003.67	null	1.73593e-13	0.00203807	0.014608	4.86338	sp|Q13423|NNTM_HUMAN (171)-sp|Q13423|NNTM_HUMAN (433)/	Intra-Protein	12	1	12	12	5.42691e-13	6.566e-09
117	F1-1.93488.93488.3.0.dta	3	3796.21	DFLAGGVAAAISKTAVAPIER(13)-VKLLLQVQHASK(2)	Cross-Linked	BSP-en-acid	3796.18	null	3.76212e-09	0.00204565	0.026111	6.87822	sp|P05141|ADT2_HUMAN (23)-sp|P05141|ADT2_HUMAN (33)/sp|P05141|ADT2_HUMAN (23)-sp|P12236|ADT3_HUMAN (33)/sp|P05141|ADT2_HUMAN (23)-sp|P12235|ADT1_HUMAN (33)/	Intra-Protein	1	1	29	10	3.79906e-17	1.50267e-12
118	F5-3.102246.102246.6.0.dta	6	4245.29	KYVATLGVEVHPLVFHTNR(1)-GPIKFNVWDTAGQEK(4)	Cross-Linked	BSP-en-acid	4245.26	null	1.16752e-06	0.00204694	0.0342	8.05604	sp|P62826|RAN_HUMAN (38)-sp|P62826|RAN_HUMAN (60)/	Intra-Protein	15	1	19	15	8.81085e-14	1.68811e-15
119	F4-3.99743.99743.3.0.dta	3	3926.14	VINLNDNTFTEKGAVAMAETLK(12)-SKGAVAIADAIR(2)	Cross-Linked	BSP-en-acid	3926.11	null	0.0799714	0.00205942	0.029636	7.54845	sp|P46060|RAGP1_HUMAN (251)-sp|P46060|RAGP1_HUMAN (279)/	Intra-Protein	12	1	26	11	1	0.0228475
120	F1-1.69735.69735.4.0.dta	4	3553.86	KFGYVDFESAEDLEK(1)-VFGNEIKLEKPK(7)	Cross-Linked	BSP-en-acid	3553.85	null	0.000179586	0.00209064	0.014043	3.95149	sp|P19338|NUCL_HUMAN (348)-sp|P19338|NUCL_HUMAN (377)/	Intra-Protein	1	1	13.5	9.5	1.02238e-14	1.07848e-05
121	F4-3.102487.102487.5.0.dta	5	5278.7	DCVGPEVEKACANPAAGSVILLENLR(9)-ASLSKLGDVYVNDAFGTAHR(5)	Cross-Linked	BSP-en-acid	5278.66	Carbamidomethyl[C](2);Carbamidomethyl[C](11)	1	0.00209907	0.038166	7.23024	sp|P00558|PGK1_HUMAN (106)-sp|P00558|PGK1_HUMAN (156)/sp|P00558|PGK1_HUMAN (106)-sp|P07205|PGK2_HUMAN (156)/	Intra-Protein	12	1	15.5	14.5	1	1
122	F1-1.40531.40531.3.1.dta	3	2892.5	KEAESSPFVER(1)-IMKAQAYQTGK(3)	Cross-Linked	BSP-en-acid	2892.49	null	3.56672e-09	0.00210054	0.008113	2.80485	sp|P14625|ENPL_HUMAN (547)-sp|P14625|ENPL_HUMAN (663)/sp|P14625|ENPL_HUMAN (547)-sp|Q58FF3|ENPLL_HUMAN (302)/	Intra-Protein	1	1	13	12	1.29092e-07	9.624e-09
123	F1-1.67849.67849.4.0.dta	4	3151.59	AMDVYQKALDLDSSCK(7)-KAAALEAMK(1)	Cross-Linked	BSP-en-acid	3151.58	Carbamidomethyl[C](15)	3.09814e-05	0.00210148	0.009387	2.9785	sp|P31948|STIP1_HUMAN (453)-sp|P31948|STIP1_HUMAN (434)/	Intra-Protein	1	1	17.5	10.5	9.55717e-10	1.14516e-05
124	F3-3.85729.85729.4.0.dta	4	3280.78	ALAAAGYDVEKNNSR(11)-KASGPPVSELITK(1)	Cross-Linked	BSP-en-acid	3280.75	null	7.2466e-06	0.00212922	0.022902	6.98071	sp|P16402|H13_HUMAN (76)-sp|P16402|H13_HUMAN (35)/sp|P16402|H13_HUMAN (76)-sp|P10412|H14_HUMAN (34)/sp|P16402|H13_HUMAN (76)-sp|P16403|H12_HUMAN (34)/sp|Q02539|H11_HUMAN (78)-sp|P16402|H13_HUMAN (35)/sp|Q02539|H11_HUMAN (78)-sp|P10412|H14_HUMAN (34)/sp|Q02539|H11_HUMAN (78)-sp|P16403|H12_HUMAN (34)/sp|P10412|H14_HUMAN (75)-sp|P16402|H13_HUMAN (35)/sp|P10412|H14_HUMAN (75)-sp|P10412|H14_HUMAN (34)…	Intra-Protein	9	1	21	13	0.000407137	5.35054e-08
125	F1-1.65904.65904.4.0.dta	4	2533.5	KQLADETLLK(1)-AKLQIELGK(2)	Cross-Linked	BSP-en-acid	2533.5	null	0.000449094	0.00213196	0.005501	2.17131	sp|P20700|LMNB1_HUMAN (182)-sp|P20700|LMNB1_HUMAN (102)/	Intra-Protein	1	1	11.5	8.5	1.62398e-06	0.000149604
126	F4-3.97001.97001.3.0.dta	3	3648.93	NNLQKYIEIYVQK(5)-ALEHFTDLYDIKR(12)	Cross-Linked	BSP-en-acid	3648.94	null	8.09285e-12	0.00213509	-0.011126	-3.0491	sp|Q00610|CLH1_HUMAN (798)-sp|Q00610|CLH1_HUMAN (637)/	Intra-Protein	12	1	15	20	1.8922e-06	2.75096e-11
127	F1-1.63917.63917.3.0.dta	3	3349.68	KGTDIMYTGTLDCWR(1)-LAADVGKAGAER(7)	Cross-Linked	BSP-en-acid	3349.67	Carbamidomethyl[C](13)	0.0111752	0.00213543	0.013262	3.9592	sp|P05141|ADT2_HUMAN (245)-sp|P05141|ADT2_HUMAN (147)/	Intra-Protein	1	1	18	12	1	0.000504216
128	F2-2.87838.87838.4.2.dta	4	3349.89	DGKTLNDELEIIEGMK(3)-LKVGLQVVAVK(2)	Cross-Linked	BSP-en-acid	3349.86	Oxidation[M](15)	1.93573e-07	0.00214853	0.023632	7.05461	sp|P10809|CH60_HUMAN (205)-sp|P10809|CH60_HUMAN (292)/	Intra-Protein	5	1	27.5	9.5	1.26015e-11	7.82084e-06
129	F1-1.57094.57094.3.1.dta	3	3378.81	TYEEGLKHEANNPQLK(7)-KAAALEFLNR(1)	Cross-Linked	BSP-en-acid	3378.78	null	2.42253e-18	0.00215949	0.031651	9.36758	sp|P31948|STIP1_HUMAN (100)-sp|P31948|STIP1_HUMAN (78)/	Intra-Protein	1	1	19	11	4.38395e-10	2.24344e-20
130	F3-3.101451.101451.3.0.dta	3	2862.6	PGGDTIFGKIIR(9)-ADEIAKAQVAR(6)	Cross-Linked	BSP-en-acid	2862.58	Acetyl[ProteinN-term](15)	4.40616e-15	0.0021604	0.017436	6.091	sp|P49773|HINT1_HUMAN (21)-sp|P49773|HINT1_HUMAN (7)/	Intra-Protein	9	1	20	14	1.53528e-14	1.02829e-16
131	F6-2.49869.49869.4.0.dta	4	2785.51	TKPHLFYIPGR(2)-KMNALFEGR(1)	Cross-Linked	BSP-en-acid	2785.5	Oxidation[M](16)	0.00144437	0.0021691	0.014068	5.05044	sp|Q9H307|PININ_HUMAN (238)-sp|Q9H307|PININ_HUMAN (262)/	Intra-Protein	17	1	10	8	2.77578e-06	0.000214356
132	F1-1.74093.74093.4.0.dta	4	2999.7	YGVSGYPTLKIFR(10)-KQAGPASVPLR(1)	Cross-Linked	BSP-en-acid	2999.68	null	5.64698e-08	0.00218074	0.014234	4.74517	sp|P30101|PDIA3_HUMAN (104)-sp|P30101|PDIA3_HUMAN (130)/	Intra-Protein	1	1	19	13	5.39017e-08	3.50437e-09
133	F1-1.83192.83192.3.0.dta	3	3342.8	TLNDELEIIEGMKFDR(13)-KGVITVKDGK(7)	Cross-Linked	BSP-en-acid	3342.8	null	3.27421e-10	0.00218254	0.001898	0.567788	sp|P10809|CH60_HUMAN (218)-sp|P10809|CH60_HUMAN (202)/	Intra-Protein	1	1	19	10	4.7319e-08	1.70182e-13
134	F1-1.74435.74435.4.1.dta	4	4070.15	SSFYVNGLTLGGQKCSVIR(14)-TKSTGGAPTFNVTVTK(2)	Cross-Linked	BSP-en-acid	4070.14	Carbamidomethyl[C](15)	4.2806e-09	0.00218431	0.012074	2.96648	sp|P07737|PROF1_HUMAN (70)-sp|P07737|PROF1_HUMAN (91)/	Intra-Protein	1	1	24	15	1.70253e-08	2.14312e-09
135	F1-1.65692.65692.3.1.dta	3	3104.65	KTVTAMDVVYALK(1)-DAVTYTEHAKR(10)	Cross-Linked	BSP-en-acid	3104.64	null	4.08916e-15	0.00219471	0.001094	0.352375	sp|P62805|H4_HUMAN (80)-sp|P62805|H4_HUMAN (78)/	Intra-Protein	1	1	14	16	2.34001e-05	5.62677e-24
136	F1-1.22002.22002.3.0.dta	3	2106.15	KAYGQALAK(1)-KEHPDR(1)	Cross-Linked	BSP-en-acid	2106.15	null	4.31243e-05	0.0021965	0.007205	3.42094	sp|P29401|TKT_HUMAN (319)-sp|P29401|TKT_HUMAN (353)/	Intra-Protein	1	1	17	9	7.11412e-08	3.41745e-07
137	F6-2.55149.55149.5.0.dta	5	2956.72	VANVSLLALYKGK(11)-KGHAVGDIPGVR(1)	Cross-Linked	BSP-en-acid	2956.71	null	6.95425e-07	0.00220381	0.013546	4.58145	sp|P62266|RS23_HUMAN (135)-sp|P62266|RS23_HUMAN (108)/	Intra-Protein	17	1	24	18	1.39773e-05	4.38129e-10
138	F1-1.26030.26030.3.0.dta	3	2371.3	KVEKVTISNR(4)-MEESKAK(5)	Cross-Linked	BSP-en-acid	2371.3	null	2.2496e-11	0.00221995	0.002623	1.10614	sp|P08238|HS90B_HUMAN (577)-sp|P08238|HS90B_HUMAN (557)/sp|Q58FF7|H90B3_HUMAN (450)-sp|P08238|HS90B_HUMAN (557)/	Intra-Protein	1	1	15	11	1.34111e-37	4.20432e-11
139	F5-3.75478.75478.3.0.dta	3	2647.56	IPTPVIHTKH(9)-FPKILENLR(3)	Cross-Linked	BSP-en-acid	2647.54	null	1.2205e-14	0.00222649	0.019323	7.29846	sp|P12532|KCRU_HUMAN (416)-sp|P12532|KCRU_HUMAN (343)/	Intra-Protein	15	1	15	10	1.53497e-18	2.8459e-18
140	F6-2.49665.49665.4.2.dta	4	2785.51	TKPHLFYIPGR(2)-KMNALFEGR(1)	Cross-Linked	BSP-en-acid	2785.5	Oxidation[M](16)	2.49765e-06	0.00222798	0.013552	4.8652	sp|Q9H307|PININ_HUMAN (238)-sp|Q9H307|PININ_HUMAN (262)/	Intra-Protein	17	1	10	7	2.76327e-05	1.25037e-06
141	F1-1.69610.69610.4.2.dta	4	2691.48	KLEEEGEQFVK(1)-KIGGIFAFK(1)	Cross-Linked	BSP-en-acid	2691.48	null	5.62921e-06	0.00222885	0.005636	2.09402	sp|P22307|SCP2_HUMAN (443)-sp|P22307|SCP2_HUMAN (454)/	Intra-Protein	1	1	16.5	11.5	2.8892e-09	2.81269e-05
142	F4-3.92180.92180.4.0.dta	4	3474.94	VIIVVKDGPGFYTTR(6)-TSKDTSASAVAVGLK(3)	Cross-Linked	BSP-en-acid	3474.92	null	7.73645e-11	0.00223617	0.019119	5.502	sp|P40939|ECHA_HUMAN (540)-sp|P40939|ECHA_HUMAN (519)/	Intra-Protein	12	1	15	12	0.00267677	2.03661e-08
143	F3-3.102884.102884.4.1.dta	4	3333.89	DGKTLNDELEIIEGMK(3)-LKVGLQVVAVK(2)	Cross-Linked	BSP-en-acid	3333.87	null	0.000330925	0.00224926	0.024899	7.4685	sp|P10809|CH60_HUMAN (205)-sp|P10809|CH60_HUMAN (292)/	Intra-Protein	9	1	15.5	9.5	2.63328e-05	4.00029e-05
144	F1-1.10440.10440.3.0.dta	3	2079.08	KTESHHK(1)-KGNYAER(1)	Cross-Linked	BSP-en-acid	2079.07	null	0.00016283	0.00224951	0.004813	2.31497	sp|Q93077|H2A1C_HUMAN (120)-sp|Q8IUE6|H2A2B_HUMAN (37)/sp|Q93077|H2A1C_HUMAN (120)-sp|Q93077|H2A1C_HUMAN (37)/sp|Q93077|H2A1C_HUMAN (120)-sp|Q96KK5|H2A1H_HUMAN (37)/sp|Q93077|H2A1C_HUMAN (120)-sp|Q99878|H2A1J_HUMAN (37)/sp|Q93077|H2A1C_HUMAN (120)-sp|P0C0S8|H2A1_HUMAN (37)/sp|Q93077|H2A1C_HUMAN (120)-sp|Q16777|H2A2C_HUMAN (37)/sp|Q93077|H2A1C_HUMAN (120)-sp|Q96QV6|H2A1A_HUMAN (37)/sp|Q93077|H2A1C…	Intra-Protein	1	1	11.5	9.5	4.06556e-05	1.85915e-07
145	F3-2.103361.103361.4.0.dta	4	3333.89	DGKTLNDELEIIEGMK(3)-LKVGLQVVAVK(2)	Cross-Linked	BSP-en-acid	3333.87	null	0.000945292	0.00225059	0.019123	5.73598	sp|P10809|CH60_HUMAN (205)-sp|P10809|CH60_HUMAN (292)/	Intra-Protein	8	1	21.5	10.5	1.47183e-07	1.85757e-05
146	F5-3.105136.105136.3.0.dta	3	3291.93	ELVSLKQEQQAFK(6)-LALQALTEKLLR(9)	Cross-Linked	BSP-en-acid	3291.9	null	1.01455e-14	0.00225441	0.022946	6.97044	sp|Q07065|CKAP4_HUMAN (332)-sp|Q07065|CKAP4_HUMAN (355)/	Intra-Protein	15	1	21	22	1.27831e-14	7.59511e-10
147	F2-2.68898.68898.3.0.dta	3	2798.53	LAADVGKAGAER(7)-GLGDCLVKIYK(8)	Cross-Linked	BSP-en-acid	2798.52	Carbamidomethyl[C](20)	7.22684e-11	0.00225907	0.010219	3.65157	sp|P05141|ADT2_HUMAN (147)-sp|P05141|ADT2_HUMAN (163)/	Intra-Protein	5	1	17	17	1.51112e-11	1.09516e-11
148	F5-3.72142.72142.5.0.dta	5	3087.76	ASGPPVSELITKAVAASK(12)-KAASGEAKPK(1)	Cross-Linked	BSP-en-acid	3087.74	null	1.87275e-07	0.00226449	0.020724	6.7117	sp|P16402|H13_HUMAN (47)-sp|P10412|H14_HUMAN (110)/sp|P16402|H13_HUMAN (47)-sp|P16403|H12_HUMAN (110)/sp|P16402|H13_HUMAN (47)-sp|P16401|H15_HUMAN (113)/sp|P10412|H14_HUMAN (46)-sp|P10412|H14_HUMAN (110)/sp|P10412|H14_HUMAN (46)-sp|P16403|H12_HUMAN (110)/sp|P10412|H14_HUMAN (46)-sp|P16401|H15_HUMAN (113)/sp|P16403|H12_HUMAN (46)-sp|P10412|H14_HUMAN (110)/sp|P16403|H12_HUMAN (46)-sp|P16403|H12_HUM…	Intra-Protein	15	1	22.5	13.5	3.51745e-06	8.01387e-05
149	F4-3.44323.44323.3.0.dta	3	2334.35	KASGPPVSELITK(1)-KSAGAAK(1)	Cross-Linked	BSP-en-acid	2334.34	null	2.65536e-07	0.0022727	0.011936	5.11322	sp|P16402|H13_HUMAN (35)-sp|P10412|H14_HUMAN (26)/sp|P10412|H14_HUMAN (34)-sp|P10412|H14_HUMAN (26)/sp|P16403|H12_HUMAN (34)-sp|P10412|H14_HUMAN (26)/	Intra-Protein	12	1	25.5	9.5	1.06663e-14	2.75252e-06
150	F1-1.65862.65862.5.0.dta	5	3602.92	QMADTGKLNTLLQR(7)-HLYTKDIDIHEVR(5)	Cross-Linked	BSP-en-acid	3602.91	null	0.000376543	0.00227833	0.01278	3.54713	sp|Q00839|HNRPU_HUMAN (551)-sp|Q00839|HNRPU_HUMAN (352)/	Intra-Protein	1	1	10.5	18.5	7.41962e-05	3.00843e-07
151	F1-1.65728.65728.3.0.dta	3	3104.63	KTVTAMDVVYALK(1)-DAVTYTEHAKR(10)	Cross-Linked	BSP-en-acid	3104.64	null	2.0428e-12	0.0022853	-0.013849	-4.46074	sp|P62805|H4_HUMAN (80)-sp|P62805|H4_HUMAN (78)/	Intra-Protein	1	1	21	14	1.7047e-08	0.00238318
152	F1-1.57895.57895.4.0.dta	4	3019.64	VASAAAKAALEEFSR(7)-AKHLAAVEER(2)	Cross-Linked	BSP-en-acid	3019.63	null	8.72537e-12	0.00229771	0.003519	1.16537	sp|Q92922|SMRC1_HUMAN (716)-sp|Q92922|SMRC1_HUMAN (882)/sp|Q92922|SMRC1_HUMAN (716)-sp|Q8TAQ2|SMRC2_HUMAN (874)/	Intra-Protein	1	1	16.5	9.5	6.73864e-13	5.519e-10
153	F6-2.50287.50287.4.1.dta	4	2785.51	TKPHLFYIPGR(2)-KMNALFEGR(1)	Cross-Linked	BSP-en-acid	2785.5	Oxidation[M](16)	1.13e-06	0.00230171	0.01652	5.93072	sp|Q9H307|PININ_HUMAN (238)-sp|Q9H307|PININ_HUMAN (262)/	Intra-Protein	17	1	11	12	1.19353e-07	1.43446e-06
154	F1-1.72172.72172.3.1.dta	3	2864.58	ASEELQKDLEEVK(7)-VLLEKATR(5)	Cross-Linked	BSP-en-acid	2864.56	Acetyl[ProteinN-term](0)	3.58015e-06	0.00230453	0.014241	4.97144	sp|Q9HB71|CYBP_HUMAN (8)-sp|Q9HB71|CYBP_HUMAN (19)/	Intra-Protein	1	1	16	11	2.48761e-12	8.83599e-06
155	F1-2.55767.55767.3.0.dta	3	3280.76	ALAAAGYDVEKNNSR(11)-KASGPPVSELITK(1)	Cross-Linked	BSP-en-acid	3280.75	null	7.2297e-10	0.00231112	0.011566	3.52541	sp|P16402|H13_HUMAN (76)-sp|P16402|H13_HUMAN (35)/sp|P16402|H13_HUMAN (76)-sp|P10412|H14_HUMAN (34)/sp|P16402|H13_HUMAN (76)-sp|P16403|H12_HUMAN (34)/sp|Q02539|H11_HUMAN (78)-sp|P16402|H13_HUMAN (35)/sp|Q02539|H11_HUMAN (78)-sp|P10412|H14_HUMAN (34)/sp|Q02539|H11_HUMAN (78)-sp|P16403|H12_HUMAN (34)/sp|P10412|H14_HUMAN (75)-sp|P16402|H13_HUMAN (35)/sp|P10412|H14_HUMAN (75)-sp|P10412|H14_HUMAN (34)…	Intra-Protein	2	1	24	13	7.49287e-12	3.00362e-11
156	F1-1.82165.82165.5.0.dta	5	4441.35	ATVVGPDSSKTLLCLSLTGPHK(10)-IKQYQAGQTVTCFLK(2)	Cross-Linked	BSP-en-acid	4441.36	Carbamidomethyl[C](14);Carbamidomethyl[C](37)	0.70615	0.00231592	-0.008833	-1.9888	sp|Q14690|RRP5_HUMAN (1214)-sp|Q14690|RRP5_HUMAN (1144)/	Intra-Protein	1	1	13.5	7.5	1	0.000253914
157	F1-1.56041.56041.4.0.dta	4	3280.75	ALAAAGYDVEKNNSR(11)-KASGPPVSELITK(1)	Cross-Linked	BSP-en-acid	3280.75	null	1.02021e-05	0.00232031	-0.004162	-1.26861	sp|P16402|H13_HUMAN (76)-sp|P16402|H13_HUMAN (35)/sp|P16402|H13_HUMAN (76)-sp|P10412|H14_HUMAN (34)/sp|P16402|H13_HUMAN (76)-sp|P16403|H12_HUMAN (34)/sp|Q02539|H11_HUMAN (78)-sp|P16402|H13_HUMAN (35)/sp|Q02539|H11_HUMAN (78)-sp|P10412|H14_HUMAN (34)/sp|Q02539|H11_HUMAN (78)-sp|P16403|H12_HUMAN (34)/sp|P10412|H14_HUMAN (75)-sp|P16402|H13_HUMAN (35)/sp|P10412|H14_HUMAN (75)-sp|P10412|H14_HUMAN (34)…	Intra-Protein	1	1	17	12	5.63837e-07	1.24147e-05
158	F1-2.89021.89021.3.0.dta	3	3583.89	TTLTAAITKILAEGGGAK(9)-KYEEIDNAPEER(1)	Cross-Linked	BSP-en-acid	3583.89	null	2.58716e-11	0.00232105	0.002709	0.755884	sp|P49411|EFTU_HUMAN (79)-sp|P49411|EFTU_HUMAN (91)/	Intra-Protein	2	1	22	12	8.1998e-09	1.3167e-13
159	F1-2.11481.11481.3.0.dta	3	2141.15	KTESHKAK(6)-KGNYAER(1)	Cross-Linked	BSP-en-acid	2141.15	null	1.6557e-12	0.00232622	0.005706	2.66493	sp|Q16777|H2A2C_HUMAN (125)-sp|Q8IUE6|H2A2B_HUMAN (37)/sp|Q16777|H2A2C_HUMAN (125)-sp|Q93077|H2A1C_HUMAN (37)/sp|Q16777|H2A2C_HUMAN (125)-sp|Q96KK5|H2A1H_HUMAN (37)/sp|Q16777|H2A2C_HUMAN (125)-sp|Q99878|H2A1J_HUMAN (37)/sp|Q16777|H2A2C_HUMAN (125)-sp|P0C0S8|H2A1_HUMAN (37)/sp|Q16777|H2A2C_HUMAN (125)-sp|Q16777|H2A2C_HUMAN (37)/sp|Q16777|H2A2C_HUMAN (125)-sp|Q96QV6|H2A1A_HUMAN (37)/sp|Q16777|H2A2C…	Intra-Protein	2	1	14.5	9.5	9.02538e-14	1.47333e-19
160	F5-3.76940.76940.3.0.dta	3	2674.55	TLLIKTVETR(5)-FANYIDKVR(7)	Cross-Linked	BSP-en-acid	2674.53	null	9.58283e-12	0.00232625	0.019502	7.29175	sp|P08670|VIME_HUMAN (445)-sp|P08670|VIME_HUMAN (120)/	Intra-Protein	15	1	11.5	14.5	3.44269e-10	1.83315e-15
161	F6-3.61849.61849.3.0.dta	3	3260.77	KTVTAMDVVYALKR(1)-DAVTYTEHAKR(10)	Cross-Linked	BSP-en-acid	3260.75	null	6.3107e-17	0.00233396	0.021906	6.71809	sp|P62805|H4_HUMAN (80)-sp|P62805|H4_HUMAN (78)/	Intra-Protein	18	1	22	16	1.99318e-23	3.18463e-19
162	F1-1.87460.87460.4.1.dta	4	3000.68	KQSLGELIGTLNAAK(1)-KFFVGGNWK(1)	Cross-Linked	BSP-en-acid	3000.67	null	3.76787e-09	0.00234505	0.01577	5.2555	sp|P60174|TPIS_HUMAN (19)-sp|P60174|TPIS_HUMAN (6)/	Intra-Protein	1	1	14.5	9.5	1.24896e-17	7.42894e-09
163	F1-1.53863.53863.4.0.dta	4	2178.19	KVTAAMGK(1)-NKWFFQK(2)	Cross-Linked	BSP-en-acid	2178.19	null	2.05251e-05	0.002351	0.005152	2.36527	sp|P61353|RL27_HUMAN (52)-sp|P61353|RL27_HUMAN (128)/	Intra-Protein	1	1	12.5	8.5	8.90729e-06	5.8398e-06
164	F4-3.30303.30303.4.1.dta	4	2494.44	KTGPAAAQVQVGK(1)-KGAAPAPPR(1)	Cross-Linked	BSP-en-acid	2494.43	null	4.0059e-07	0.00235321	0.013961	5.59688	sp|Q13428|TCOF_HUMAN (458)-sp|Q13428|TCOF_HUMAN (449)/	Intra-Protein	12	1	16	14	2.19078e-08	1.0164e-06
165	F4-3.92185.92185.4.0.dta	4	3474.94	VIIVVKDGPGFYTTR(6)-TSKDTSASAVAVGLK(3)	Cross-Linked	BSP-en-acid	3474.92	null	1.42511e-21	0.00236526	0.019395	5.58142	sp|P40939|ECHA_HUMAN (540)-sp|P40939|ECHA_HUMAN (519)/	Intra-Protein	12	1	17	12	0.000229942	0.0018609
166	F5-3.91710.91710.4.0.dta	4	3464.96	KASGPPVSELITKAVAASK(13)-KALAAAGYDVEK(1)	Cross-Linked	BSP-en-acid	3464.94	null	6.60783e-22	0.00238495	0.022526	6.50113	sp|P16402|H13_HUMAN (47)-sp|P16402|H13_HUMAN (65)/sp|P16402|H13_HUMAN (47)-sp|Q02539|H11_HUMAN (67)/sp|P16402|H13_HUMAN (47)-sp|P10412|H14_HUMAN (64)/sp|P16402|H13_HUMAN (47)-sp|P16403|H12_HUMAN (64)/sp|P16402|H13_HUMAN (47)-sp|P22492|H1T_HUMAN (68)/sp|P10412|H14_HUMAN (46)-sp|P16402|H13_HUMAN (65)/sp|P10412|H14_HUMAN (46)-sp|Q02539|H11_HUMAN (67)/sp|P10412|H14_HUMAN (46)-sp|P10412|H14_HUMAN (64)…	Intra-Protein	15	1	17.5	12.5	9.46984e-12	7.45104e-12
167	F1-1.87576.87576.3.0.dta	3	3258.7	ASGVAVSDGVIKVFNDMK(12)-KSSTPEEVK(1)	Cross-Linked	BSP-en-acid	3258.69	Acetyl[ProteinN-term](0)	1.34901e-09	0.00239021	0.010848	3.32894	sp|P23528|COF1_HUMAN (13)-sp|P23528|COF1_HUMAN (22)/	Intra-Protein	1	1	22.5	9.5	7.85989e-10	5.82246e-10
168	F1-1.64679.64679.4.0.dta	4	2533.37	KMCLFAGFQR(1)-KAVVVCPK(1)	Cross-Linked	BSP-en-acid	2533.36	Carbamidomethyl[C](3);Carbamidomethyl[C](19)	5.88502e-09	0.00239769	0.01325	5.23021	sp|Q00839|HNRPU_HUMAN (592)-sp|Q00839|HNRPU_HUMAN (602)/	Intra-Protein	1	1	12	11	2.50569e-11	9.5346e-09
169	F1-1.75749.75749.4.3.dta	4	3976.16	KVSQPIEGHAASFAQFK(1)-QKWLLLTGISAQQNR(2)	Cross-Linked	BSP-en-acid	3976.16	null	0.000425135	0.00240939	0.000605	0.152157	sp|Q00610|CLH1_HUMAN (189)-sp|Q00610|CLH1_HUMAN (163)/	Intra-Protein	1	1	13	11	1.65809e-05	1.03326e-08
170	F4-3.98677.98677.3.1.dta	3	3646.86	APQCLGKFIEIAAR(7)-GYFEYIEENKYSR(10)	Cross-Linked	BSP-en-acid	3646.84	Carbamidomethyl[C](4)	2.79661e-10	0.00241136	0.024009	6.58352	sp|Q00839|HNRPU_HUMAN (565)-sp|Q00839|HNRPU_HUMAN (265)/	Intra-Protein	12	1	17.5	18.5	1.16402e-10	9.94887e-11
171	F6-3.4718.4718.6.0.dta	6	2156.26	KPFSQHVR(1)-KLLSHGK(1)	Cross-Linked	BSP-en-acid	2156.24	null	6.29939e-06	0.0024135	0.011529	5.3468	sp|Q02878|RL6_HUMAN (131)-sp|Q02878|RL6_HUMAN (124)/	Intra-Protein	18	1	12	10	1.27634e-10	6.57746e-05
172	F6-2.107766.107766.4.0.dta	4	4534.26	QVHPDTGISSKAMGIMNSFVNDIFER(11)-KESYSVYVYK(1)	Cross-Linked	BSP-en-acid	4534.24	null	9.16831e-08	0.00242071	0.018001	3.97001	sp|P23527|H2B1O_HUMAN (58)-sp|Q99880|H2B1L_HUMAN (35)/sp|P23527|H2B1O_HUMAN (58)-sp|Q99879|H2B1M_HUMAN (35)/sp|P23527|H2B1O_HUMAN (58)-sp|Q93079|H2B1H_HUMAN (35)/sp|P23527|H2B1O_HUMAN (58)-sp|P58876|H2B1D_HUMAN (35)/sp|P23527|H2B1O_HUMAN (58)-sp|O60814|H2B1K_HUMAN (35)/sp|P23527|H2B1O_HUMAN (58)-sp|Q99877|H2B1N_HUMAN (35)/sp|P23527|H2B1O_HUMAN (58)-sp|P62807|H2B1C_HUMAN (35)/sp|P23527|H2B1O_HUMAN…	Intra-Protein	17	1	30	12	6.87127e-09	3.6693e-08
173	F6-2.51537.51537.5.0.dta	5	2785.51	TKPHLFYIPGR(2)-KMNALFEGR(1)	Cross-Linked	BSP-en-acid	2785.5	Oxidation[M](16)	4.04729e-06	0.00244986	0.013332	4.78622	sp|Q9H307|PININ_HUMAN (238)-sp|Q9H307|PININ_HUMAN (262)/	Intra-Protein	17	1	12	12	4.76807e-11	1.02838e-06
174	F2-2.55957.55957.3.0.dta	3	2363.35	KAEAQIAAK(1)-KQWLQEVK(1)	Cross-Linked	BSP-en-acid	2363.34	null	8.44746e-09	0.00246509	0.005956	2.52016	sp|P00505|AATM_HUMAN (82)-sp|P00505|AATM_HUMAN (338)/	Intra-Protein	5	1	16	16	9.68684e-08	8.51979e-08
175	F1-1.87545.87545.3.0.dta	3	3258.71	ASGVAVSDGVIKVFNDMK(12)-KSSTPEEVK(1)	Cross-Linked	BSP-en-acid	3258.69	Acetyl[ProteinN-term](0)	4.08884e-07	0.00247786	0.012576	3.85922	sp|P23528|COF1_HUMAN (13)-sp|P23528|COF1_HUMAN (22)/	Intra-Protein	1	1	24.5	9.5	6.3157e-06	1.48685e-08
176	F6-2.52424.52424.4.0.dta	4	2785.51	TKPHLFYIPGR(2)-KMNALFEGR(1)	Cross-Linked	BSP-en-acid	2785.5	Oxidation[M](16)	3.22705e-05	0.00247976	0.01426	5.11937	sp|Q9H307|PININ_HUMAN (238)-sp|Q9H307|PININ_HUMAN (262)/	Intra-Protein	17	1	11	10	1.27715e-10	2.62953e-06
177	F5-3.102989.102989.6.1.dta	6	4153.07	KYFDFLSSYSAVNQGHCHPK(1)-GKGIYLWDVEGR(2)	Cross-Linked	BSP-en-acid	4153.04	Carbamidomethyl[C](17)	1.2406e-06	0.00248075	0.034375	8.27707	sp|P04181|OAT_HUMAN (77)-sp|P04181|OAT_HUMAN (66)/	Intra-Protein	15	1	21	13	2.90728e-23	3.88017e-09
178	F1-1.80501.80501.5.0.dta	5	4245.28	KYVATLGVEVHPLVFHTNR(1)-GPIKFNVWDTAGQEK(4)	Cross-Linked	BSP-en-acid	4245.26	null	2.28906e-11	0.0024903	0.018817	4.43247	sp|P62826|RAN_HUMAN (38)-sp|P62826|RAN_HUMAN (60)/	Intra-Protein	1	1	18	14	3.77282e-11	3.45035e-19
179	F6-2.50962.50962.5.0.dta	5	2785.51	TKPHLFYIPGR(2)-KMNALFEGR(1)	Cross-Linked	BSP-en-acid	2785.5	Oxidation[M](16)	3.43756e-07	0.0024905	0.012372	4.44158	sp|Q9H307|PININ_HUMAN (238)-sp|Q9H307|PININ_HUMAN (262)/	Intra-Protein	17	1	12	12	1.15498e-10	2.53103e-07
180	F3-3.81695.81695.3.0.dta	3	2871.62	SLVSKGTLVQTK(5)-KALAAAGYDVEK(1)	Cross-Linked	BSP-en-acid	2871.62	null	5.06517e-08	0.00249569	0.002788	0.970881	sp|P16402|H13_HUMAN (91)-sp|P16402|H13_HUMAN (65)/sp|P16402|H13_HUMAN (91)-sp|Q02539|H11_HUMAN (67)/sp|P16402|H13_HUMAN (91)-sp|P10412|H14_HUMAN (64)/sp|P16402|H13_HUMAN (91)-sp|P16403|H12_HUMAN (64)/sp|P16402|H13_HUMAN (91)-sp|P22492|H1T_HUMAN (68)/sp|Q02539|H11_HUMAN (93)-sp|P16402|H13_HUMAN (65)/sp|Q02539|H11_HUMAN (93)-sp|Q02539|H11_HUMAN (67)/sp|Q02539|H11_HUMAN (93)-sp|P10412|H14_HUMAN (64)…	Intra-Protein	9	1	13.5	15.5	5.55535e-08	1.72002e-10
181	F1-2.93788.93788.3.0.dta	3	3333.88	DGKTLNDELEIIEGMK(3)-LKVGLQVVAVK(2)	Cross-Linked	BSP-en-acid	3333.87	null	4.45586e-08	0.00251353	0.012261	3.67771	sp|P10809|CH60_HUMAN (205)-sp|P10809|CH60_HUMAN (292)/	Intra-Protein	2	1	17.5	12.5	4.33061e-10	1.01388e-06
182	F1-1.26002.26002.3.0.dta	3	2371.31	KVEKVTISNR(4)-MEESKAK(5)	Cross-Linked	BSP-en-acid	2371.3	null	1.32809e-09	0.00252973	0.005443	2.29536	sp|P08238|HS90B_HUMAN (577)-sp|P08238|HS90B_HUMAN (557)/sp|Q58FF7|H90B3_HUMAN (450)-sp|P08238|HS90B_HUMAN (557)/	Intra-Protein	1	1	12	12	5.40247e-22	1.76791e-10
183	F6-2.78031.78031.6.0.dta	6	4245.29	KYVATLGVEVHPLVFHTNR(1)-GPIKFNVWDTAGQEK(4)	Cross-Linked	BSP-en-acid	4245.26	null	3.15625e-09	0.0025555	0.02847	6.7063	sp|P62826|RAN_HUMAN (38)-sp|P62826|RAN_HUMAN (60)/	Intra-Protein	17	1	24	13	3.10054e-06	1.09822e-13
184	F5-3.40903.40903.4.0.dta	4	2675.48	KNLQYYDISAK(1)-AKSIVFHR(2)	Cross-Linked	BSP-en-acid	2675.47	null	1.12668e-07	0.00256871	0.017066	6.3787	sp|P62826|RAN_HUMAN (142)-sp|P62826|RAN_HUMAN (134)/	Intra-Protein	15	1	18	12	5.42449e-19	2.82899e-12
185	F1-2.90491.90491.3.0.dta	3	3206.67	APQCLGKFIEIAAR(7)-KMCLFAGFQR(1)	Cross-Linked	BSP-en-acid	3206.68	Carbamidomethyl[C](4);Carbamidomethyl[C](20)	3.32123e-08	0.00256979	-0.006321	-1.9712	sp|Q00839|HNRPU_HUMAN (565)-sp|Q00839|HNRPU_HUMAN (592)/	Intra-Protein	2	1	18.5	8.5	3.06049e-21	4.07163e-12
186	F6-3.94149.94149.4.0.dta	4	4523.43	SKGPAVGIDLGTTYSCVGVFQHGK(2)-QATKDAGTIAGLNVLR(4)	Cross-Linked	BSP-en-acid	4523.37	Carbamidomethyl[C](16);Acetyl[ProteinN-term](0)	8.25256e-13	0.00258524	0.059634	13.1835	sp|P11142|HSP7C_HUMAN (3)-sp|P11142|HSP7C_HUMAN (159)/	Intra-Protein	18	1	25	12	8.52688e-20	1.16612e-13
187	F1-1.57790.57790.4.0.dta	4	3060.58	GCGVVKFESPEVAER(6)-KACQIFVR(1)	Cross-Linked	BSP-en-acid	3060.58	Carbamidomethyl[C](2);Carbamidomethyl[C](21)	1.13388e-06	0.00258663	0.008357	2.73053	sp|P52272|HNRPM_HUMAN (698)-sp|P52272|HNRPM_HUMAN (651)/	Intra-Protein	1	1	15.5	9.5	2.49232e-11	1.0174e-08
188	F6-2.50475.50475.5.0.dta	5	2785.51	TKPHLFYIPGR(2)-KMNALFEGR(1)	Cross-Linked	BSP-en-acid	2785.5	Oxidation[M](16)	3.1294e-08	0.00259048	0.012552	4.5062	sp|Q9H307|PININ_HUMAN (238)-sp|Q9H307|PININ_HUMAN (262)/	Intra-Protein	17	1	12	11	9.82444e-11	5.81586e-09
189	F1-1.98836.98836.5.0.dta	5	3810.21	DFLAGGIAAAISKTAVAPIER(13)-VKLLLQVQHASK(2)	Cross-Linked	BSP-en-acid	3810.2	null	1.26186e-11	0.00259329	0.00826	2.16786	sp|P12236|ADT3_HUMAN (23)-sp|P05141|ADT2_HUMAN (33)/sp|P12236|ADT3_HUMAN (23)-sp|P12236|ADT3_HUMAN (33)/sp|P12236|ADT3_HUMAN (23)-sp|P12235|ADT1_HUMAN (33)/	Intra-Protein	1	1	24	11	8.91172e-09	5.52293e-10
190	F1-1.101136.101136.4.2.dta	4	4296.41	IVSVDKQQQWLLYLSNSGYLK(6)-VAKIQQGALELLR(3)	Cross-Linked	BSP-en-acid	4296.41	null	0.000130018	0.00260166	0.001033	0.240433	sp|Q92621|NU205_HUMAN (1508)-sp|Q92621|NU205_HUMAN (1565)/	Intra-Protein	1	1	11	10	1	0.0612999
191	F1-1.81593.81593.3.0.dta	3	3092.63	KLFIGGLSFETTDESLR(1)-SKSESPK(2)	Cross-Linked	BSP-en-acid	3092.61	Acetyl[ProteinN-term](20)	3.50705e-08	0.00260896	0.018661	6.03405	sp|P09651|ROA1_HUMAN (15)-sp|P09651|ROA1_HUMAN (3)/sp|Q32P51|RA1L2_HUMAN (15)-sp|P09651|ROA1_HUMAN (3)/	Intra-Protein	1	1	19	8	3.30874e-14	7.25423e-07
192	F1-1.8480.8480.3.0.dta	3	2018.05	KADSSTTK(1)-KNQNSSK(1)	Cross-Linked	BSP-en-acid	2018.05	null	8.23993e-12	0.00261013	0.003639	1.80323	sp|P35659|DEK_HUMAN (284)-sp|P35659|DEK_HUMAN (292)/	Intra-Protein	1	1	10.5	9.5	9.17193e-10	1.25358e-07
193	F5-3.3687.3687.4.2.dta	4	2016.22	KVAGAATPK(1)-KAGAAKPR(1)	Cross-Linked	BSP-en-acid	2016.21	null	2.9298e-07	0.00261076	0.011673	5.78958	sp|P16402|H13_HUMAN (141)-sp|P16402|H13_HUMAN (123)/	Intra-Protein	15	1	26	20	3.54211e-06	2.52773e-07
194	F1-1.88702.88702.5.1.dta	5	4019.23	FQTKIPNIYAIGDVVAGPMLAHK(4)-ITGKNQVTATK(4)	Cross-Linked	BSP-en-acid	4019.21	null	0.000590554	0.00263209	0.018732	4.66061	sp|P09622|DLDH_HUMAN (346)-sp|P09622|DLDH_HUMAN (159)/	Intra-Protein	1	1	28.5	10.5	2.66521e-09	0.000652532
195	F1-1.88804.88804.3.0.dta	3	3349.86	DGKTLNDELEIIEGMK(3)-LKVGLQVVAVK(2)	Cross-Linked	BSP-en-acid	3349.86	Oxidation[M](15)	3.77626e-05	0.00265056	-0.001816	-0.542111	sp|P10809|CH60_HUMAN (205)-sp|P10809|CH60_HUMAN (292)/	Intra-Protein	1	1	16.5	7.5	6.42886e-07	8.27287e-05
196	F6-3.50233.50233.4.2.dta	4	2785.52	TKPHLFYIPGR(2)-KMNALFEGR(1)	Cross-Linked	BSP-en-acid	2785.5	Oxidation[M](16)	1.8019e-14	0.00266153	0.019876	7.13553	sp|Q9H307|PININ_HUMAN (238)-sp|Q9H307|PININ_HUMAN (262)/	Intra-Protein	18	1	10	11	6.13811e-06	1.18814e-16
197	F6-2.49432.49432.4.0.dta	4	2785.52	TKPHLFYIPGR(2)-KMNALFEGR(1)	Cross-Linked	BSP-en-acid	2785.5	Oxidation[M](16)	0.000450455	0.00266876	0.01876	6.73489	sp|Q9H307|PININ_HUMAN (238)-sp|Q9H307|PININ_HUMAN (262)/	Intra-Protein	17	1	9	8	0.00181417	6.03199e-05
198	F6-3.50398.50398.4.1.dta	4	2785.52	TKPHLFYIPGR(2)-KMNALFEGR(1)	Cross-Linked	BSP-en-acid	2785.5	Oxidation[M](16)	4.69338e-13	0.00267291	0.01858	6.67026	sp|Q9H307|PININ_HUMAN (238)-sp|Q9H307|PININ_HUMAN (262)/	Intra-Protein	18	1	11	10	0.000813437	1.49146e-09
199	F3-2.3327.3327.3.0.dta	3	2103.13	KHKENVK(3)-KTHCSGR(1)	Cross-Linked	BSP-en-acid	2103.12	Carbamidomethyl[C](14)	0.00812428	0.00267363	0.005029	2.3912	sp|P09234|RU1C_HUMAN (31)-sp|P09234|RU1C_HUMAN (22)/	Intra-Protein	8	1	10	10	0.00805438	7.49919e-18
200	F1-1.93436.93436.4.0.dta	4	3796.2	DFLAGGVAAAISKTAVAPIER(13)-VKLLLQVQHASK(2)	Cross-Linked	BSP-en-acid	3796.18	null	3.20517e-05	0.00267561	0.020208	5.32324	sp|P05141|ADT2_HUMAN (23)-sp|P05141|ADT2_HUMAN (33)/sp|P05141|ADT2_HUMAN (23)-sp|P12236|ADT3_HUMAN (33)/sp|P05141|ADT2_HUMAN (23)-sp|P12235|ADT1_HUMAN (33)/	Intra-Protein	1	1	25	9	2.67354e-13	2.13877e-07
201	F6-2.35468.35468.3.0.dta	3	2782.44	KWYYNAAGFNK(1)-AGKQAVSASGK(3)	Cross-Linked	BSP-en-acid	2782.43	Acetyl[ProteinN-term](14)	2.93912e-06	0.00268245	0.009746	3.50269	sp|P14927|QCR7_HUMAN (19)-sp|P14927|QCR7_HUMAN (4)/	Intra-Protein	17	1	13.5	10.5	7.21404e-06	3.9291e-05
202	F6-3.50674.50674.4.0.dta	4	2785.52	TKPHLFYIPGR(2)-KMNALFEGR(1)	Cross-Linked	BSP-en-acid	2785.5	Oxidation[M](16)	2.14188e-09	0.00268732	0.020988	7.53474	sp|Q9H307|PININ_HUMAN (238)-sp|Q9H307|PININ_HUMAN (262)/	Intra-Protein	18	1	11	11	2.84858e-06	5.94984e-10
203	F6-2.23894.23894.3.0.dta	3	2803.57	KKNLQYYDISAK(2)-AKSIVFHR(2)	Cross-Linked	BSP-en-acid	2803.56	null	2.26887e-07	0.00269787	0.012707	4.53245	sp|P62826|RAN_HUMAN (142)-sp|P62826|RAN_HUMAN (134)/	Intra-Protein	17	1	17	6	0.000927676	4.62826e-09
204	F6-3.55956.55956.5.0.dta	5	2956.73	VANVSLLALYKGK(11)-KGHAVGDIPGVR(1)	Cross-Linked	BSP-en-acid	2956.71	null	6.15374e-10	0.00270302	0.019906	6.73248	sp|P62266|RS23_HUMAN (135)-sp|P62266|RS23_HUMAN (108)/	Intra-Protein	18	1	22	12	3.98375e-10	1.48879e-15
205	F6-2.35462.35462.3.0.dta	3	2782.44	KWYYNAAGFNK(1)-AGKQAVSASGK(3)	Cross-Linked	BSP-en-acid	2782.43	Acetyl[ProteinN-term](14)	0.0068505	0.00270388	0.011663	4.19166	sp|P14927|QCR7_HUMAN (19)-sp|P14927|QCR7_HUMAN (4)/	Intra-Protein	17	1	12.5	8.5	0.0624436	1.22899e-05
206	F6-2.74735.74735.4.0.dta	4	3703.11	VLQSFTVDSSKAGLAPLEVR(11)-VKIAGPGLGSGVR(2)	Cross-Linked	BSP-en-acid	3703.09	null	1.62435e-07	0.00271133	0.021294	5.75033	sp|O75369|FLNB_HUMAN (1449)-sp|O75369|FLNB_HUMAN (1425)/	Intra-Protein	17	1	25	11	0.00136726	7.9707e-10
207	F6-2.51035.51035.4.0.dta	4	2785.52	TKPHLFYIPGR(2)-KMNALFEGR(1)	Cross-Linked	BSP-en-acid	2785.5	Oxidation[M](16)	9.37417e-05	0.00272171	0.019208	6.89572	sp|Q9H307|PININ_HUMAN (238)-sp|Q9H307|PININ_HUMAN (262)/	Intra-Protein	17	1	11	9	1.96362e-07	7.39405e-07
208	F1-1.98923.98923.4.1.dta	4	3810.22	DFLAGGIAAAISKTAVAPIER(13)-VKLLLQVQHASK(2)	Cross-Linked	BSP-en-acid	3810.2	null	0.000100378	0.00272559	0.023467	6.15899	sp|P12236|ADT3_HUMAN (23)-sp|P05141|ADT2_HUMAN (33)/sp|P12236|ADT3_HUMAN (23)-sp|P12236|ADT3_HUMAN (33)/sp|P12236|ADT3_HUMAN (23)-sp|P12235|ADT1_HUMAN (33)/	Intra-Protein	1	1	32	9	1.20224e-15	4.6176e-05
209	F1-1.83709.83709.3.0.dta	3	3039.67	TKEVYELLDSPGK(2)-ATAEVLNIGKK(10)	Cross-Linked	BSP-en-acid	3039.66	Acetyl[ProteinN-term](16)	9.28509e-05	0.00273998	0.004326	1.42318	sp|P22234|PUR6_HUMAN (19)-sp|P22234|PUR6_HUMAN (11)/	Intra-Protein	1	1	11.5	12.5	3.27144e-08	0.000241129
210	F2-2.68170.68170.4.0.dta	4	2654.51	NKLDHYAIIK(2)-KLYDIDVAK(1)	Cross-Linked	BSP-en-acid	2654.49	null	2.91526e-09	0.00275335	0.014304	5.3886	sp|P62750|RL23A_HUMAN (70)-sp|P62750|RL23A_HUMAN (115)/	Intra-Protein	5	1	15.5	15.5	2.39211e-09	1.11545e-10
211	F1-1.57809.57809.4.0.dta	4	3060.58	GCGVVKFESPEVAER(6)-KACQIFVR(1)	Cross-Linked	BSP-en-acid	3060.58	Carbamidomethyl[C](2);Carbamidomethyl[C](21)	1.4388e-07	0.00275808	0.008937	2.92004	sp|P52272|HNRPM_HUMAN (698)-sp|P52272|HNRPM_HUMAN (651)/	Intra-Protein	1	1	16.5	9.5	9.54589e-09	8.9749e-09
212	F6-2.3606.3606.4.0.dta	4	2159.34	KAAVTPGKK(1)-KVAVATPAK(1)	Cross-Linked	BSP-en-acid	2159.33	null	0.000144223	0.00275846	0.010384	4.80891	sp|P19338|NUCL_HUMAN (80)-sp|P19338|NUCL_HUMAN (71)/	Intra-Protein	17	1	13	10	9.9253e-06	0.000113356
213	F1-2.8638.8638.4.0.dta	4	2294.21	KTESHHKAK(7)-KGNYSER(1)	Cross-Linked	BSP-en-acid	2294.2	null	4.31875e-09	0.00276985	0.005584	2.43396	sp|Q93077|H2A1C_HUMAN (126)-sp|Q7L7L0|H2A3_HUMAN (37)/sp|Q93077|H2A1C_HUMAN (126)-sp|P04908|H2A1B_HUMAN (37)/sp|Q93077|H2A1C_HUMAN (126)-sp|P20671|H2A1D_HUMAN (37)/sp|Q7L7L0|H2A3_HUMAN (126)-sp|Q7L7L0|H2A3_HUMAN (37)/sp|Q7L7L0|H2A3_HUMAN (126)-sp|P04908|H2A1B_HUMAN (37)/sp|Q7L7L0|H2A3_HUMAN (126)-sp|P20671|H2A1D_HUMAN (37)/sp|Q96KK5|H2A1H_HUMAN (126)-sp|Q7L7L0|H2A3_HUMAN (37)/sp|Q96KK5|H2A1H_HUMA…	Intra-Protein	2	1	20	13	3.23417e-10	5.63294e-20
214	F1-1.30916.30916.3.0.dta	3	2586.37	ALAAAGYDVEKNNSR(11)-KSAGAAK(1)	Cross-Linked	BSP-en-acid	2586.36	null	0.000148537	0.00277651	0.003159	1.22141	sp|P16402|H13_HUMAN (76)-sp|P10412|H14_HUMAN (26)/sp|Q02539|H11_HUMAN (78)-sp|P10412|H14_HUMAN (26)/sp|P10412|H14_HUMAN (75)-sp|P10412|H14_HUMAN (26)/sp|P16403|H12_HUMAN (75)-sp|P10412|H14_HUMAN (26)/sp|P22492|H1T_HUMAN (79)-sp|P10412|H14_HUMAN (26)/	Intra-Protein	1	1	18	6	0.016908	9.71604e-08
215	F4-3.92805.92805.4.0.dta	4	3003.69	KTTVLAMDQVPR(1)-DGKVIFPAPTPK(3)	Cross-Linked	BSP-en-acid	3003.67	null	1.67337e-10	0.00277851	0.017328	5.76894	sp|Q13423|NNTM_HUMAN (171)-sp|Q13423|NNTM_HUMAN (433)/	Intra-Protein	12	1	12	12	1.13881e-10	3.35591e-06
216	F1-1.35235.35235.3.0.dta	3	2416.28	GPSSVEDIKAK(9)-SKGQESFK(2)	Cross-Linked	BSP-en-acid	2416.27	null	2.96132e-11	0.00281061	0.008165	3.37917	sp|P06748|NPM_HUMAN (248)-sp|P06748|NPM_HUMAN (223)/	Intra-Protein	1	1	15.5	7.5	2.85211e-09	6.59938e-15
217	F1-2.8629.8629.3.0.dta	3	2294.2	KTESHHKAK(7)-KGNYSER(1)	Cross-Linked	BSP-en-acid	2294.2	null	6.045e-24	0.00282013	0.003291	1.43449	sp|Q93077|H2A1C_HUMAN (126)-sp|Q7L7L0|H2A3_HUMAN (37)/sp|Q93077|H2A1C_HUMAN (126)-sp|P04908|H2A1B_HUMAN (37)/sp|Q93077|H2A1C_HUMAN (126)-sp|P20671|H2A1D_HUMAN (37)/sp|Q7L7L0|H2A3_HUMAN (126)-sp|Q7L7L0|H2A3_HUMAN (37)/sp|Q7L7L0|H2A3_HUMAN (126)-sp|P04908|H2A1B_HUMAN (37)/sp|Q7L7L0|H2A3_HUMAN (126)-sp|P20671|H2A1D_HUMAN (37)/sp|Q96KK5|H2A1H_HUMAN (126)-sp|Q7L7L0|H2A3_HUMAN (37)/sp|Q96KK5|H2A1H_HUMA…	Intra-Protein	2	1	17	8	6.53466e-16	2.60249e-32
218	F4-3.87941.87941.4.1.dta	4	3928.07	VDVAVNCAGIAVASKTYNLK(15)-KGQTHTLEDFQR(1)	Cross-Linked	BSP-en-acid	3928.04	Carbamidomethyl[C](7)	9.62021e-09	0.00282584	0.035342	8.99737	sp|Q99714|HCD2_HUMAN (99)-sp|Q99714|HCD2_HUMAN (105)/	Intra-Protein	12	1	23	12	1	1.07751e-06
219	F1-1.46577.46577.3.0.dta	3	2182.15	KESYSVYVYK(1)-PEPAK(1)	Cross-Linked	BSP-en-acid	2182.14	null	0.0586278	0.00282666	0.003423	1.56864	sp|Q99880|H2B1L_HUMAN (35)-sp|Q6DN03|H2B2C_HUMAN (2)/sp|Q99880|H2B1L_HUMAN (35)-sp|Q16778|H2B2E_HUMAN (2)/sp|Q99880|H2B1L_HUMAN (35)-sp|Q6DRA6|H2B2D_HUMAN (2)/sp|Q99880|H2B1L_HUMAN (35)-sp|O60814|H2B1K_HUMAN (2)/sp|Q99880|H2B1L_HUMAN (35)-sp|P62807|H2B1C_HUMAN (2)/sp|Q99880|H2B1L_HUMAN (35)-sp|P06899|H2B1J_HUMAN (2)/sp|Q99880|H2B1L_HUMAN (35)-sp|P57053|H2BFS_HUMAN (2)/sp|Q99879|H2B1M_HUMAN (35)-s…	Intra-Protein	1	1	10.5	4.5	8.79274e-06	0.0143371
220	F1-1.64269.64269.4.0.dta	4	2915.68	KASGPPVSELITKAVAASK(13)-KAGGTPR(1)	Cross-Linked	BSP-en-acid	2915.67	null	1.56164e-05	0.00286445	0.009472	3.24866	sp|P16402|H13_HUMAN (47)-sp|P16403|H12_HUMAN (27)/sp|P10412|H14_HUMAN (46)-sp|P16403|H12_HUMAN (27)/sp|P16403|H12_HUMAN (46)-sp|P16403|H12_HUMAN (27)/	Intra-Protein	1	1	35	9	8.23621e-17	2.36751e-07
221	F1-1.74558.74558.4.0.dta	4	3997.95	QQYESVAAKNLQEAEEWYK(9)-SKFADLSEAANR(2)	Cross-Linked	BSP-en-acid	3997.96	null	5.28014e-14	0.00286711	-0.00357	-0.892956	sp|P08670|VIME_HUMAN (282)-sp|P08670|VIME_HUMAN (294)/	Intra-Protein	1	1	14	10	1.21668e-07	8.26056e-09
222	F1-1.19741.19741.3.0.dta	3	2065.15	AASGEAKPK(7)-AVAASKER(6)	Cross-Linked	BSP-en-acid	2065.14	null	2.5443e-11	0.00287243	0.005578	2.70103	sp|P10412|H14_HUMAN (117)-sp|P16402|H13_HUMAN (53)/sp|P10412|H14_HUMAN (117)-sp|P10412|H14_HUMAN (52)/sp|P10412|H14_HUMAN (117)-sp|P16403|H12_HUMAN (52)/sp|P10412|H14_HUMAN (117)-sp|P16401|H15_HUMAN (55)/sp|P16403|H12_HUMAN (117)-sp|P16402|H13_HUMAN (53)/sp|P16403|H12_HUMAN (117)-sp|P10412|H14_HUMAN (52)/sp|P16403|H12_HUMAN (117)-sp|P16403|H12_HUMAN (52)/sp|P16403|H12_HUMAN (117)-sp|P16401|H15_HU…	Intra-Protein	1	1	14.5	13.5	1.10898e-13	2.24506e-15
223	F6-2.23951.23951.4.0.dta	4	2803.58	KKNLQYYDISAK(2)-AKSIVFHR(2)	Cross-Linked	BSP-en-acid	2803.56	null	2.43429e-06	0.00287667	0.013658	4.87166	sp|P62826|RAN_HUMAN (142)-sp|P62826|RAN_HUMAN (134)/	Intra-Protein	17	1	16	10	4.4204e-07	9.23934e-09
224	F1-2.10428.10428.4.0.dta	4	2079.08	KTESHHK(1)-KGNYAER(1)	Cross-Linked	BSP-en-acid	2079.07	null	1.19624e-07	0.00287862	0.003796	1.82581	sp|Q93077|H2A1C_HUMAN (120)-sp|Q8IUE6|H2A2B_HUMAN (37)/sp|Q93077|H2A1C_HUMAN (120)-sp|Q93077|H2A1C_HUMAN (37)/sp|Q93077|H2A1C_HUMAN (120)-sp|Q96KK5|H2A1H_HUMAN (37)/sp|Q93077|H2A1C_HUMAN (120)-sp|Q99878|H2A1J_HUMAN (37)/sp|Q93077|H2A1C_HUMAN (120)-sp|P0C0S8|H2A1_HUMAN (37)/sp|Q93077|H2A1C_HUMAN (120)-sp|Q16777|H2A2C_HUMAN (37)/sp|Q93077|H2A1C_HUMAN (120)-sp|Q96QV6|H2A1A_HUMAN (37)/sp|Q93077|H2A1C…	Intra-Protein	2	1	14	16	4.19139e-09	7.49342e-08
225	F6-2.78067.78067.5.0.dta	5	4245.28	KYVATLGVEVHPLVFHTNR(1)-GPIKFNVWDTAGQEK(4)	Cross-Linked	BSP-en-acid	4245.26	null	0.000507585	0.00288276	0.023632	5.56668	sp|P62826|RAN_HUMAN (38)-sp|P62826|RAN_HUMAN (60)/	Intra-Protein	17	1	18	14	4.72912e-09	6.43407e-10
226	F6-2.48587.48587.4.0.dta	4	2785.51	TKPHLFYIPGR(2)-KMNALFEGR(1)	Cross-Linked	BSP-en-acid	2785.5	Oxidation[M](16)	3.32234e-06	0.00289411	0.013448	4.82786	sp|Q9H307|PININ_HUMAN (238)-sp|Q9H307|PININ_HUMAN (262)/	Intra-Protein	17	1	12	13	1.34286e-08	2.06305e-06
227	F1-1.16769.16769.3.0.dta	3	1876.07	AASGEAKPK(7)-KPAGAAK(1)	Cross-Linked	BSP-en-acid	1876.06	null	9.14815e-10	0.00292518	0.001858	0.990371	sp|P10412|H14_HUMAN (117)-sp|P16402|H13_HUMAN (131)/sp|P10412|H14_HUMAN (117)-sp|P10412|H14_HUMAN (130)/sp|P16403|H12_HUMAN (117)-sp|P16402|H13_HUMAN (131)/sp|P16403|H12_HUMAN (117)-sp|P10412|H14_HUMAN (130)/sp|P16401|H15_HUMAN (120)-sp|P16402|H13_HUMAN (131)/sp|P16401|H15_HUMAN (120)-sp|P10412|H14_HUMAN (130)/	Intra-Protein	1	1	12.5	11.5	1.26868e-11	4.13256e-10
228	F6-2.60876.60876.3.0.dta	3	3260.76	KTVTAMDVVYALKR(1)-DAVTYTEHAKR(10)	Cross-Linked	BSP-en-acid	3260.75	null	5.3127e-12	0.00292839	0.01158	3.55133	sp|P62805|H4_HUMAN (80)-sp|P62805|H4_HUMAN (78)/	Intra-Protein	17	1	14.5	12.5	9.96142e-17	6.13312e-13
229	F1-1.99198.99198.5.0.dta	5	3869.26	EHALLAYTLGVKQLIVGVNK(12)-QTVAVGVIKAVDK(9)	Cross-Linked	BSP-en-acid	3869.26	null	0.0160566	0.00294405	-0.000903	-0.233378	sp|P68104|EF1A1_HUMAN (146)-sp|P68104|EF1A1_HUMAN (439)/sp|P68104|EF1A1_HUMAN (146)-sp|Q5VTE0|EF1A3_HUMAN (439)/sp|Q5VTE0|EF1A3_HUMAN (146)-sp|P68104|EF1A1_HUMAN (439)/sp|Q5VTE0|EF1A3_HUMAN (146)-sp|Q5VTE0|EF1A3_HUMAN (439)/sp|Q05639|EF1A2_HUMAN (146)-sp|P68104|EF1A1_HUMAN (439)/sp|Q05639|EF1A2_HUMAN (146)-sp|Q5VTE0|EF1A3_HUMAN (439)/	Intra-Protein	1	1	20.5	8.5	1.7699e-05	0.00976554
230	F5-3.102982.102982.4.0.dta	4	4153.07	KYFDFLSSYSAVNQGHCHPK(1)-GKGIYLWDVEGR(2)	Cross-Linked	BSP-en-acid	4153.04	Carbamidomethyl[C](17)	3.20266e-13	0.00294611	0.027876	6.71219	sp|P04181|OAT_HUMAN (77)-sp|P04181|OAT_HUMAN (66)/	Intra-Protein	15	1	28	14	2.23786e-17	1.6213e-14
231	F6-2.57089.57089.4.1.dta	4	2769.52	TKPHLFYIPGR(2)-KMNALFEGR(1)	Cross-Linked	BSP-en-acid	2769.5	null	1.60658e-10	0.00294643	0.022814	8.23758	sp|Q9H307|PININ_HUMAN (238)-sp|Q9H307|PININ_HUMAN (262)/	Intra-Protein	17	1	15	12	1.04819e-12	4.95336e-09
232	F2-3.55971.55971.4.0.dta	4	2363.36	KAEAQIAAK(1)-KQWLQEVK(1)	Cross-Linked	BSP-en-acid	2363.34	null	5.35622e-08	0.00295706	0.013051	5.52226	sp|P00505|AATM_HUMAN (82)-sp|P00505|AATM_HUMAN (338)/	Intra-Protein	6	1	22.5	15.5	2.63147e-08	4.41323e-08
233	F6-3.51435.51435.4.0.dta	4	2785.52	TKPHLFYIPGR(2)-KMNALFEGR(1)	Cross-Linked	BSP-en-acid	2785.5	Oxidation[M](16)	1.55708e-11	0.00295859	0.022816	8.191	sp|Q9H307|PININ_HUMAN (238)-sp|Q9H307|PININ_HUMAN (262)/	Intra-Protein	18	1	10	12	4.42437e-10	2.84922e-06
234	F1-1.37393.37393.5.0.dta	5	2748.45	NDTKEDVFVHQTAIK(4)-KNNPR(1)	Cross-Linked	BSP-en-acid	2748.44	null	9.45596e-08	0.00295894	0.004941	1.79774	sp|P67809|YBOX1_HUMAN (81)-sp|P67809|YBOX1_HUMAN (93)/sp|P67809|YBOX1_HUMAN (81)-sp|P16989|YBOX3_HUMAN (125)/sp|P16989|YBOX3_HUMAN (113)-sp|P67809|YBOX1_HUMAN (93)/sp|P16989|YBOX3_HUMAN (113)-sp|P16989|YBOX3_HUMAN (125)/sp|Q9Y2T7|YBOX2_HUMAN (116)-sp|P67809|YBOX1_HUMAN (93)/sp|Q9Y2T7|YBOX2_HUMAN (116)-sp|P16989|YBOX3_HUMAN (125)/	Intra-Protein	1	1	18	6	1.59858e-12	0.000166199
235	F6-2.19660.19660.5.0.dta	5	2788.53	GRPCKIVEMSTSK(5)-KNGFVVLK(1)	Cross-Linked	BSP-en-acid	2788.52	Carbamidomethyl[C](4);Oxidation[M](9)	3.9863e-11	0.00296187	0.012736	4.5673	sp|P63241|IF5A1_HUMAN (39)-sp|P63241|IF5A1_HUMAN (27)/sp|P63241|IF5A1_HUMAN (39)-sp|Q9GZV4|IF5A2_HUMAN (27)/sp|P63241|IF5A1_HUMAN (39)-sp|Q6IS14|IF5AL_HUMAN (27)/sp|Q9GZV4|IF5A2_HUMAN (39)-sp|P63241|IF5A1_HUMAN (27)/sp|Q9GZV4|IF5A2_HUMAN (39)-sp|Q9GZV4|IF5A2_HUMAN (27)/sp|Q9GZV4|IF5A2_HUMAN (39)-sp|Q6IS14|IF5AL_HUMAN (27)/	Intra-Protein	17	1	17.5	9.5	1.97334e-16	1.41444e-08
236	F5-3.3697.3697.4.1.dta	4	2016.22	KVAGAATPK(1)-KAGAAKPR(1)	Cross-Linked	BSP-en-acid	2016.21	null	1.93389e-06	0.00296937	0.011673	5.78958	sp|P16402|H13_HUMAN (141)-sp|P16402|H13_HUMAN (123)/	Intra-Protein	15	1	25	17	6.64213e-07	7.84687e-06
237	F2-2.79026.79026.4.0.dta	4	3733.99	NGVKITLPVDFVTADKFDENAK(4)-KYAEAVTR(1)	Cross-Linked	BSP-en-acid	3733.98	null	2.90589e-12	0.00299202	0.013638	3.6524	sp|P00558|PGK1_HUMAN (279)-sp|P00558|PGK1_HUMAN (323)/	Intra-Protein	5	1	34	10	1.95454e-16	1.14326e-10
238	F6-2.108503.108503.5.0.dta	5	4787.73	KPLVIIAEDVDGEALSTLVLNR(1)-KISSIQSIVPALEIANAHR(1)	Cross-Linked	BSP-en-acid	4787.7	null	3.29028e-17	0.00300323	0.023398	4.8871	sp|P10809|CH60_HUMAN (269)-sp|P10809|CH60_HUMAN (250)/	Intra-Protein	17	1	18.5	18.5	2.72903e-08	6.15641e-14
239	F6-2.65645.65645.3.0.dta	3	2691.56	TLLAKNLPYK(5)-SKGIAYIEFK(2)	Cross-Linked	BSP-en-acid	2691.55	null	0.0400844	0.00301421	0.015237	5.66105	sp|P19338|NUCL_HUMAN (398)-sp|P19338|NUCL_HUMAN (429)/	Intra-Protein	17	1	12.5	11.5	9.42369e-06	0.027107
240	F6-2.50324.50324.4.1.dta	4	2785.51	TKPHLFYIPGR(2)-KMNALFEGR(1)	Cross-Linked	BSP-en-acid	2785.5	Oxidation[M](16)	1.03353e-05	0.00302296	0.011424	4.10124	sp|Q9H307|PININ_HUMAN (238)-sp|Q9H307|PININ_HUMAN (262)/	Intra-Protein	17	1	11	9	4.84595e-08	1.3177e-05
241	F1-1.35904.35904.4.0.dta	4	2079.14	KFLDAGHK(1)-DGKALER(3)	Cross-Linked	BSP-en-acid	2079.13	null	4.2674e-06	0.00302384	0.005012	2.41062	sp|P30101|PDIA3_HUMAN (289)-sp|P30101|PDIA3_HUMAN (347)/	Intra-Protein	1	1	11	12	6.00411e-08	0.000112914
242	F1-1.57036.57036.4.0.dta	4	3378.79	TYEEGLKHEANNPQLK(7)-KAAALEFLNR(1)	Cross-Linked	BSP-en-acid	3378.78	null	8.79142e-14	0.00302553	0.011453	3.38969	sp|P31948|STIP1_HUMAN (100)-sp|P31948|STIP1_HUMAN (78)/	Intra-Protein	1	1	14	10	1.89134e-16	4.04764e-11
243	F1-1.35303.35303.3.0.dta	3	2442.34	KALAAAGYDVEK(1)-AVAASKER(6)	Cross-Linked	BSP-en-acid	2442.33	null	1.60617e-06	0.00303768	0.00376	1.53951	sp|P16402|H13_HUMAN (65)-sp|P16402|H13_HUMAN (53)/sp|P16402|H13_HUMAN (65)-sp|P10412|H14_HUMAN (52)/sp|P16402|H13_HUMAN (65)-sp|P16403|H12_HUMAN (52)/sp|P16402|H13_HUMAN (65)-sp|P16401|H15_HUMAN (55)/sp|Q02539|H11_HUMAN (67)-sp|P16402|H13_HUMAN (53)/sp|Q02539|H11_HUMAN (67)-sp|P10412|H14_HUMAN (52)/sp|Q02539|H11_HUMAN (67)-sp|P16403|H12_HUMAN (52)/sp|Q02539|H11_HUMAN (67)-sp|P16401|H15_HUMAN (55)…	Intra-Protein	1	1	17.5	12.5	4.7066e-13	3.47736e-08
244	F1-1.72457.72457.3.0.dta	3	3295.68	DHASIQMNVAEVDKVTGR(14)-ADGIVSKNF(7)	Cross-Linked	BSP-en-acid	3295.67	null	0.000139696	0.00305064	0.00439	1.33205	sp|P63220|RS21_HUMAN (41)-sp|P63220|RS21_HUMAN (81)/	Intra-Protein	1	1	25	14	1.00896e-07	0.00520779
245	F1-1.40631.40631.3.0.dta	3	3043.65	VILKNSQGEEVAQR(4)-KIGDTSVSYK(1)	Cross-Linked	BSP-en-acid	3043.64	null	1.86492e-12	0.00305389	0.012518	4.11284	sp|P20700|LMNB1_HUMAN (532)-sp|P20700|LMNB1_HUMAN (474)/	Intra-Protein	1	1	13	13	1.2617e-12	6.21559e-11
246	F1-1.24447.24447.3.0.dta	3	2144.17	HAVSEGTKAVTK(8)-PEPAK(1)	Cross-Linked	BSP-en-acid	2144.17	null	0.0291992	0.0030542	0.003221	1.50221	sp|P23527|H2B1O_HUMAN (117)-sp|Q6DN03|H2B2C_HUMAN (2)/sp|P23527|H2B1O_HUMAN (117)-sp|Q16778|H2B2E_HUMAN (2)/sp|P23527|H2B1O_HUMAN (117)-sp|Q6DRA6|H2B2D_HUMAN (2)/sp|P23527|H2B1O_HUMAN (117)-sp|O60814|H2B1K_HUMAN (2)/sp|P23527|H2B1O_HUMAN (117)-sp|P62807|H2B1C_HUMAN (2)/sp|P23527|H2B1O_HUMAN (117)-sp|P06899|H2B1J_HUMAN (2)/sp|P23527|H2B1O_HUMAN (117)-sp|P57053|H2BFS_HUMAN (2)/sp|Q99880|H2B1L_HUMAN…	Intra-Protein	1	1	20.5	7.5	5.63159e-11	0.0234152
247	F6-2.40486.40486.5.0.dta	5	3215.85	KASGPPVSELITKAVAASK(13)-KAASGEAKPK(1)	Cross-Linked	BSP-en-acid	3215.84	null	0.00121465	0.00306515	0.016963	5.27483	sp|P16402|H13_HUMAN (47)-sp|P10412|H14_HUMAN (110)/sp|P16402|H13_HUMAN (47)-sp|P16403|H12_HUMAN (110)/sp|P16402|H13_HUMAN (47)-sp|P16401|H15_HUMAN (113)/sp|P10412|H14_HUMAN (46)-sp|P10412|H14_HUMAN (110)/sp|P10412|H14_HUMAN (46)-sp|P16403|H12_HUMAN (110)/sp|P10412|H14_HUMAN (46)-sp|P16401|H15_HUMAN (113)/sp|P16403|H12_HUMAN (46)-sp|P10412|H14_HUMAN (110)/sp|P16403|H12_HUMAN (46)-sp|P16403|H12_HUM…	Intra-Protein	17	1	25.5	10.5	2.00407e-11	1.18395e-05
248	F6-2.48619.48619.5.0.dta	5	2785.51	TKPHLFYIPGR(2)-KMNALFEGR(1)	Cross-Linked	BSP-en-acid	2785.5	Oxidation[M](16)	4.24036e-08	0.00306817	0.015132	5.43242	sp|Q9H307|PININ_HUMAN (238)-sp|Q9H307|PININ_HUMAN (262)/	Intra-Protein	17	1	12	12	3.86482e-09	1.0594e-07
249	F1-1.52435.52435.5.0.dta	5	2442.34	LEKHELIEFR(3)-KDSLYK(1)	Cross-Linked	BSP-en-acid	2442.34	null	0.000900684	0.00308363	0.003996	1.63614	sp|Q00610|CLH1_HUMAN (1501)-sp|Q00610|CLH1_HUMAN (1530)/	Intra-Protein	1	1	11	9	0.00100124	0.000905894
250	F3-2.51006.51006.3.0.dta	3	2334.35	KASGPPVSELITK(1)-KSAGAAK(1)	Cross-Linked	BSP-en-acid	2334.34	null	2.62942e-06	0.00309805	0.007778	3.33199	sp|P16402|H13_HUMAN (35)-sp|P10412|H14_HUMAN (26)/sp|P10412|H14_HUMAN (34)-sp|P10412|H14_HUMAN (26)/sp|P16403|H12_HUMAN (34)-sp|P10412|H14_HUMAN (26)/	Intra-Protein	8	1	30	9	1.95237e-17	0.000273838
251	F1-1.14087.14087.3.0.dta	3	1463.86	KGSKK(4)-PEPAK(1)	Cross-Linked	BSP-en-acid	1463.86	null	1.75381e-09	0.00309922	0.002202	1.50424	sp|P23527|H2B1O_HUMAN (16)-sp|Q6DN03|H2B2C_HUMAN (2)/sp|P23527|H2B1O_HUMAN (16)-sp|Q16778|H2B2E_HUMAN (2)/sp|P23527|H2B1O_HUMAN (16)-sp|Q6DRA6|H2B2D_HUMAN (2)/sp|P23527|H2B1O_HUMAN (16)-sp|O60814|H2B1K_HUMAN (2)/sp|P23527|H2B1O_HUMAN (16)-sp|P62807|H2B1C_HUMAN (2)/sp|P23527|H2B1O_HUMAN (16)-sp|P06899|H2B1J_HUMAN (2)/sp|P23527|H2B1O_HUMAN (16)-sp|P57053|H2BFS_HUMAN (2)/sp|Q99880|H2B1L_HUMAN (16)-s…	Intra-Protein	1	1	10.5	11.5	9.10678e-08	2.83358e-06
252	F6-2.49608.49608.4.1.dta	4	2785.51	TKPHLFYIPGR(2)-KMNALFEGR(1)	Cross-Linked	BSP-en-acid	2785.5	Oxidation[M](16)	5.56102e-05	0.00310662	0.0145	5.20553	sp|Q9H307|PININ_HUMAN (238)-sp|Q9H307|PININ_HUMAN (262)/	Intra-Protein	17	1	12	11	3.46908e-09	1.06877e-05
253	F4-3.6396.6396.3.0.dta	3	1816.1	KAGAAKPR(1)-KPAGAAK(1)	Cross-Linked	BSP-en-acid	1816.09	null	2.67048e-05	0.00311198	0.010387	5.71943	sp|P16402|H13_HUMAN (123)-sp|P16402|H13_HUMAN (131)/sp|P16402|H13_HUMAN (123)-sp|P10412|H14_HUMAN (130)/	Intra-Protein	12	1	18.5	15.5	3.59763e-06	5.34332e-05
254	F6-3.50174.50174.4.0.dta	4	2785.52	TKPHLFYIPGR(2)-KMNALFEGR(1)	Cross-Linked	BSP-en-acid	2785.5	Oxidation[M](16)	1.53055e-06	0.00311887	0.022164	7.95693	sp|Q9H307|PININ_HUMAN (238)-sp|Q9H307|PININ_HUMAN (262)/	Intra-Protein	18	1	13	14	1.72533e-09	1.30594e-07
255	F1-1.34205.34205.4.0.dta	4	2336.33	GTKTVQEKEN(3)-KVGLIAAR(1)	Cross-Linked	BSP-en-acid	2336.33	null	1.21423e-05	0.00312725	0.003102	1.32772	sp|P62917|RL8_HUMAN (250)-sp|P62917|RL8_HUMAN (234)/	Intra-Protein	1	1	15	11	4.81618e-05	2.08591e-07
256	F5-2.3654.3654.4.0.dta	4	2016.22	KVAGAATPK(1)-KAGAAKPR(1)	Cross-Linked	BSP-en-acid	2016.21	null	2.83657e-06	0.00314203	0.008809	4.36909	sp|P16402|H13_HUMAN (141)-sp|P16402|H13_HUMAN (123)/	Intra-Protein	14	1	23	19	3.4187e-06	8.65577e-06
257	F1-2.76355.76355.4.2.dta	4	3733.99	NGVKITLPVDFVTADKFDENAK(4)-KYAEAVTR(1)	Cross-Linked	BSP-en-acid	3733.98	null	4.23533e-09	0.00314406	0.011362	3.04287	sp|P00558|PGK1_HUMAN (279)-sp|P00558|PGK1_HUMAN (323)/	Intra-Protein	2	1	23	8	1	4.20833e-11
258	F1-1.19754.19754.3.0.dta	3	2065.14	AASGEAKPK(7)-AVAASKER(6)	Cross-Linked	BSP-en-acid	2065.14	null	6.54938e-14	0.00315848	0.004483	2.1708	sp|P10412|H14_HUMAN (117)-sp|P16402|H13_HUMAN (53)/sp|P10412|H14_HUMAN (117)-sp|P10412|H14_HUMAN (52)/sp|P10412|H14_HUMAN (117)-sp|P16403|H12_HUMAN (52)/sp|P10412|H14_HUMAN (117)-sp|P16401|H15_HUMAN (55)/sp|P16403|H12_HUMAN (117)-sp|P16402|H13_HUMAN (53)/sp|P16403|H12_HUMAN (117)-sp|P10412|H14_HUMAN (52)/sp|P16403|H12_HUMAN (117)-sp|P16403|H12_HUMAN (52)/sp|P16403|H12_HUMAN (117)-sp|P16401|H15_HU…	Intra-Protein	1	1	14.5	13.5	1.8216e-15	8.29121e-13
259	F1-1.80553.80553.4.0.dta	4	3787.09	TLSDYNIQKESTLHLVLR(9)-MQIFVKTLTGK(6)	Cross-Linked	BSP-en-acid	3787.08	Oxidation[M](22)	8.90714e-10	0.0031646	0.008994	2.37492	sp|P62987|RL40_HUMAN (63)-sp|P62987|RL40_HUMAN (6)/sp|P62987|RL40_HUMAN (63)-sp|P62979|RS27A_HUMAN (6)/sp|P62987|RL40_HUMAN (63)-sp|P0CG48|UBC_HUMAN (6)/sp|P62987|RL40_HUMAN (63)-sp|P0CG47|UBB_HUMAN (6)/sp|P62979|RS27A_HUMAN (63)-sp|P62987|RL40_HUMAN (6)/sp|P62979|RS27A_HUMAN (63)-sp|P62979|RS27A_HUMAN (6)/sp|P62979|RS27A_HUMAN (63)-sp|P0CG48|UBC_HUMAN (6)/sp|P62979|RS27A_HUMAN (63)-sp|P0CG47|UBB…	Intra-Protein	1	1	16	11	7.08238e-16	7.30329e-10
260	F5-3.76957.76957.3.0.dta	3	2674.55	TLLIKTVETR(5)-FANYIDKVR(7)	Cross-Linked	BSP-en-acid	2674.53	null	7.87174e-11	0.00316842	0.020516	7.67088	sp|P08670|VIME_HUMAN (445)-sp|P08670|VIME_HUMAN (120)/	Intra-Protein	15	1	10.5	12.5	9.75829e-06	6.49132e-10
261	F1-1.63983.63983.4.0.dta	4	2915.68	KASGPPVSELITKAVAASK(13)-KAGGTPR(1)	Cross-Linked	BSP-en-acid	2915.67	null	1.48548e-10	0.00318063	0.01046	3.58751	sp|P16402|H13_HUMAN (47)-sp|P16403|H12_HUMAN (27)/sp|P10412|H14_HUMAN (46)-sp|P16403|H12_HUMAN (27)/sp|P16403|H12_HUMAN (46)-sp|P16403|H12_HUMAN (27)/	Intra-Protein	1	1	28	9	1.00096e-08	2.39161e-10
262	F6-2.51364.51364.4.0.dta	4	2785.52	TKPHLFYIPGR(2)-KMNALFEGR(1)	Cross-Linked	BSP-en-acid	2785.5	Oxidation[M](16)	2.53592e-06	0.00318955	0.018408	6.60852	sp|Q9H307|PININ_HUMAN (238)-sp|Q9H307|PININ_HUMAN (262)/	Intra-Protein	17	1	12	12	8.86941e-08	8.22633e-05
263	F6-2.20277.20277.3.0.dta	3	2877.62	GKNNTVGLIQLNRPK(2)-KANFKDQ(1)	Cross-Linked	BSP-en-acid	2877.61	null	4.1558e-05	0.00319098	0.013671	4.75082	sp|P30084|ECHM_HUMAN (43)-sp|P30084|ECHM_HUMAN (284)/	Intra-Protein	17	1	21	12	1.2356e-10	0.00235255
264	F1-1.23888.23888.4.0.dta	4	1980.11	KAAVHYDR(1)-KADALK(1)	Cross-Linked	BSP-en-acid	1980.1	null	1.9516e-06	0.00319805	0.00328	1.65648	sp|Q86V81|THOC4_HUMAN (134)-sp|Q86V81|THOC4_HUMAN (156)/	Intra-Protein	1	1	14	11	1.63755e-10	0.000138931
265	F1-1.33735.33735.6.0.dta	6	3310.69	EGQEDQGLTKDYGNSPLHR(10)-FKKPGSK(2)	Cross-Linked	BSP-en-acid	3310.68	null	0.000136499	0.00320035	0.007819	2.36175	sp|P26599|PTBP1_HUMAN (428)-sp|Q9UKA9|PTBP2_HUMAN (440)/sp|P26599|PTBP1_HUMAN (428)-sp|P26599|PTBP1_HUMAN (439)/sp|P26599|PTBP1_HUMAN (428)-sp|O95758|PTBP3_HUMAN (460)/	Intra-Protein	1	1	18	7	0.00131617	5.34258e-05
266	F1-2.9827.9827.4.1.dta	4	2095.07	KTESHHK(1)-KGNYSER(1)	Cross-Linked	BSP-en-acid	2095.07	null	3.51507e-07	0.00320073	0.00519	2.47725	sp|Q93077|H2A1C_HUMAN (120)-sp|Q7L7L0|H2A3_HUMAN (37)/sp|Q93077|H2A1C_HUMAN (120)-sp|P04908|H2A1B_HUMAN (37)/sp|Q93077|H2A1C_HUMAN (120)-sp|P20671|H2A1D_HUMAN (37)/sp|Q7L7L0|H2A3_HUMAN (120)-sp|Q7L7L0|H2A3_HUMAN (37)/sp|Q7L7L0|H2A3_HUMAN (120)-sp|P04908|H2A1B_HUMAN (37)/sp|Q7L7L0|H2A3_HUMAN (120)-sp|P20671|H2A1D_HUMAN (37)/sp|Q96KK5|H2A1H_HUMAN (120)-sp|Q7L7L0|H2A3_HUMAN (37)/sp|Q96KK5|H2A1H_HUMA…	Intra-Protein	2	1	12	16	4.19585e-07	6.40055e-09
267	F1-1.88711.88711.5.2.dta	5	4019.23	FQTKIPNIYAIGDVVAGPMLAHK(4)-ITGKNQVTATK(4)	Cross-Linked	BSP-en-acid	4019.21	null	1.7621e-05	0.00320341	0.015102	3.75745	sp|P09622|DLDH_HUMAN (346)-sp|P09622|DLDH_HUMAN (159)/	Intra-Protein	1	1	26.5	10.5	1.27049e-09	0.000553944
268	F6-2.107057.107057.5.0.dta	5	3500.98	RDELTLEGIKQFFVAVER(10)-KGVAINFVK(1)	Cross-Linked	BSP-en-acid	3500.96	null	4.17259e-15	0.00321214	0.01769	5.0529	sp|P38919|IF4A3_HUMAN (252)-sp|P38919|IF4A3_HUMAN (374)/	Intra-Protein	17	1	26	12	8.014e-14	5.61116e-12
269	F5-2.51852.51852.4.0.dta	4	2943.56	KAASITSEVFNK(1)-FKSYCSNLVR(2)	Cross-Linked	BSP-en-acid	2943.54	Carbamidomethyl[C](20)	3.38875e-15	0.00326463	0.017687	6.00875	sp|Q9Y5B9|SP16H_HUMAN (185)-sp|Q9Y5B9|SP16H_HUMAN (280)/	Intra-Protein	14	1	19	16	4.683e-13	6.78503e-15
270	F6-2.51460.51460.5.0.dta	5	2785.51	TKPHLFYIPGR(2)-KMNALFEGR(1)	Cross-Linked	BSP-en-acid	2785.5	Oxidation[M](16)	1.11472e-07	0.00330088	0.016337	5.86502	sp|Q9H307|PININ_HUMAN (238)-sp|Q9H307|PININ_HUMAN (262)/	Intra-Protein	17	1	12	10	5.13595e-12	4.27403e-08
271	F1-1.17209.17209.4.0.dta	4	2686.42	AKKDDTDDEIAK(3)-AKHHAISAK(2)	Cross-Linked	BSP-en-acid	2686.42	null	0.00146501	0.00331558	0.007182	2.67345	sp|P27824|CALX_HUMAN (90)-sp|P27824|CALX_HUMAN (127)/	Intra-Protein	1	1	15	12	0.00028095	7.7783e-10
272	F1-1.41037.41037.3.0.dta	3	3077.64	ALYEHLTAKNTK(9)-SYVSEKDVTSAK(6)	Cross-Linked	BSP-en-acid	3077.62	null	1.61358e-05	0.00331605	0.025944	8.4299	sp|P42704|LPPRC_HUMAN (1347)-sp|P42704|LPPRC_HUMAN (1332)/	Intra-Protein	1	1	18.5	10.5	1.29658e-17	9.43857e-07
273	F1-1.80601.80601.4.0.dta	4	3787.09	TLSDYNIQKESTLHLVLR(9)-MQIFVKTLTGK(6)	Cross-Linked	BSP-en-acid	3787.08	Oxidation[M](22)	1.98552e-09	0.00332455	0.004826	1.27433	sp|P62987|RL40_HUMAN (63)-sp|P62987|RL40_HUMAN (6)/sp|P62987|RL40_HUMAN (63)-sp|P62979|RS27A_HUMAN (6)/sp|P62987|RL40_HUMAN (63)-sp|P0CG48|UBC_HUMAN (6)/sp|P62987|RL40_HUMAN (63)-sp|P0CG47|UBB_HUMAN (6)/sp|P62979|RS27A_HUMAN (63)-sp|P62987|RL40_HUMAN (6)/sp|P62979|RS27A_HUMAN (63)-sp|P62979|RS27A_HUMAN (6)/sp|P62979|RS27A_HUMAN (63)-sp|P0CG48|UBC_HUMAN (6)/sp|P62979|RS27A_HUMAN (63)-sp|P0CG47|UBB…	Intra-Protein	1	1	15	14	6.42628e-12	4.07403e-10
274	F1-1.68393.68393.5.1.dta	5	4104.2	KIEPELDGSAQVTSHDASTNGLINFIK(1)-KELQAAGK(1)	Cross-Linked	BSP-en-acid	4104.16	null	8.83749e-08	0.00332996	0.03545	8.63758	sp|P06744|G6PI_HUMAN (524)-sp|P06744|G6PI_HUMAN (447)/	Intra-Protein	1	1	30.5	9.5	9.00578e-16	4.43363e-10
275	F1-1.80513.80513.4.0.dta	4	3787.09	TLSDYNIQKESTLHLVLR(9)-MQIFVKTLTGK(6)	Cross-Linked	BSP-en-acid	3787.08	Oxidation[M](22)	3.07112e-06	0.00333325	0.010846	2.86395	sp|P62987|RL40_HUMAN (63)-sp|P62987|RL40_HUMAN (6)/sp|P62987|RL40_HUMAN (63)-sp|P62979|RS27A_HUMAN (6)/sp|P62987|RL40_HUMAN (63)-sp|P0CG48|UBC_HUMAN (6)/sp|P62987|RL40_HUMAN (63)-sp|P0CG47|UBB_HUMAN (6)/sp|P62979|RS27A_HUMAN (63)-sp|P62987|RL40_HUMAN (6)/sp|P62979|RS27A_HUMAN (63)-sp|P62979|RS27A_HUMAN (6)/sp|P62979|RS27A_HUMAN (63)-sp|P0CG48|UBC_HUMAN (6)/sp|P62979|RS27A_HUMAN (63)-sp|P0CG47|UBB…	Intra-Protein	1	1	15	14	8.47878e-08	7.89096e-12
276	F5-3.40919.40919.3.0.dta	3	2675.47	KNLQYYDISAK(1)-AKSIVFHR(2)	Cross-Linked	BSP-en-acid	2675.47	null	1.40746e-07	0.00334269	0.006373	2.38201	sp|P62826|RAN_HUMAN (142)-sp|P62826|RAN_HUMAN (134)/	Intra-Protein	15	1	19	9	8.94313e-07	1.77877e-09
277	F5-3.52861.52861.4.1.dta	4	2943.57	KAASITSEVFNK(1)-FKSYCSNLVR(2)	Cross-Linked	BSP-en-acid	2943.54	Carbamidomethyl[C](20)	1.69744e-11	0.00334349	0.027043	9.18724	sp|Q9Y5B9|SP16H_HUMAN (185)-sp|Q9Y5B9|SP16H_HUMAN (280)/	Intra-Protein	15	1	18	11	1.02435e-10	1.01494e-10
278	F3-3.81699.81699.3.0.dta	3	2871.62	SLVSKGTLVQTK(5)-KALAAAGYDVEK(1)	Cross-Linked	BSP-en-acid	2871.62	null	2.74266e-07	0.00334359	0.000487	0.169591	sp|P16402|H13_HUMAN (91)-sp|P16402|H13_HUMAN (65)/sp|P16402|H13_HUMAN (91)-sp|Q02539|H11_HUMAN (67)/sp|P16402|H13_HUMAN (91)-sp|P10412|H14_HUMAN (64)/sp|P16402|H13_HUMAN (91)-sp|P16403|H12_HUMAN (64)/sp|P16402|H13_HUMAN (91)-sp|P22492|H1T_HUMAN (68)/sp|Q02539|H11_HUMAN (93)-sp|P16402|H13_HUMAN (65)/sp|Q02539|H11_HUMAN (93)-sp|Q02539|H11_HUMAN (67)/sp|Q02539|H11_HUMAN (93)-sp|P10412|H14_HUMAN (64)…	Intra-Protein	9	1	12.5	13.5	5.02115e-08	9.67791e-09
279	F5-3.91748.91748.4.0.dta	4	3464.96	KASGPPVSELITKAVAASK(13)-KALAAAGYDVEK(1)	Cross-Linked	BSP-en-acid	3464.94	null	2.93501e-10	0.0033521	0.018934	5.46446	sp|P16402|H13_HUMAN (47)-sp|P16402|H13_HUMAN (65)/sp|P16402|H13_HUMAN (47)-sp|Q02539|H11_HUMAN (67)/sp|P16402|H13_HUMAN (47)-sp|P10412|H14_HUMAN (64)/sp|P16402|H13_HUMAN (47)-sp|P16403|H12_HUMAN (64)/sp|P16402|H13_HUMAN (47)-sp|P22492|H1T_HUMAN (68)/sp|P10412|H14_HUMAN (46)-sp|P16402|H13_HUMAN (65)/sp|P10412|H14_HUMAN (46)-sp|Q02539|H11_HUMAN (67)/sp|P10412|H14_HUMAN (46)-sp|P10412|H14_HUMAN (64)…	Intra-Protein	15	1	22.5	12.5	4.43934e-10	4.29722e-11
280	F1-1.23041.23041.3.0.dta	3	1616.9	SAPAPKK(6)-PDPSK(1)	Cross-Linked	BSP-en-acid	1616.9	null	9.88188e-05	0.00335705	0.002604	1.61049	sp|P23527|H2B1O_HUMAN (12)-sp|Q8N257|H2B3B_HUMAN (2)/sp|Q99880|H2B1L_HUMAN (12)-sp|Q8N257|H2B3B_HUMAN (2)/sp|Q16778|H2B2E_HUMAN (12)-sp|Q8N257|H2B3B_HUMAN (2)/sp|Q8N257|H2B3B_HUMAN (12)-sp|Q8N257|H2B3B_HUMAN (2)/sp|Q93079|H2B1H_HUMAN (12)-sp|Q8N257|H2B3B_HUMAN (2)/sp|P58876|H2B1D_HUMAN (12)-sp|Q8N257|H2B3B_HUMAN (2)/sp|O60814|H2B1K_HUMAN (12)-sp|Q8N257|H2B3B_HUMAN (2)/sp|Q99877|H2B1N_HUMAN (12)-s…	Intra-Protein	1	1	10.5	5.5	0.000759119	1.00325e-09
281	F1-1.62427.62427.3.0.dta	3	3260.71	NQNSWGTGEDVKVILK(12)-KIGDTSVSYK(1)	Cross-Linked	BSP-en-acid	3260.72	null	4.62734e-06	0.00335943	-0.002083	-0.638817	sp|P20700|LMNB1_HUMAN (528)-sp|P20700|LMNB1_HUMAN (474)/	Intra-Protein	1	1	16.5	8.5	6.15041e-06	4.52302e-15
282	F5-3.104309.104309.3.0.dta	3	3167.78	TVTAMDVVYALKR(12)-DNIQGITKPAIR(8)	Cross-Linked	BSP-en-acid	3167.76	null	7.63947e-18	0.00336372	0.02164	6.83132	sp|P62805|H4_HUMAN (92)-sp|P62805|H4_HUMAN (32)/	Intra-Protein	15	1	19.5	18.5	3.37695e-18	8.29854e-20
283	F4-3.72436.72436.3.0.dta	3	3276.76	KTVTAMDVVYALKR(1)-DAVTYTEHAKR(10)	Cross-Linked	BSP-en-acid	3276.74	Oxidation[M](6)	2.47519e-11	0.00336375	0.020685	6.31267	sp|P62805|H4_HUMAN (80)-sp|P62805|H4_HUMAN (78)/	Intra-Protein	12	1	21	20	2.72491e-15	9.02126e-07
284	F1-1.23021.23021.3.0.dta	3	1462.86	KAVTK(1)-PEPAK(1)	Cross-Linked	BSP-en-acid	1462.86	null	0.000145935	0.00336539	0.001387	0.948141	sp|P23527|H2B1O_HUMAN (17)-sp|Q6DN03|H2B2C_HUMAN (2)/sp|P23527|H2B1O_HUMAN (17)-sp|Q16778|H2B2E_HUMAN (2)/sp|P23527|H2B1O_HUMAN (17)-sp|Q6DRA6|H2B2D_HUMAN (2)/sp|P23527|H2B1O_HUMAN (17)-sp|O60814|H2B1K_HUMAN (2)/sp|P23527|H2B1O_HUMAN (17)-sp|P62807|H2B1C_HUMAN (2)/sp|P23527|H2B1O_HUMAN (17)-sp|P06899|H2B1J_HUMAN (2)/sp|P23527|H2B1O_HUMAN (17)-sp|P57053|H2BFS_HUMAN (2)/sp|Q99880|H2B1L_HUMAN (17)-s…	Intra-Protein	1	1	9.5	12.5	1.82128e-05	0.00407485
285	F6-3.51131.51131.4.0.dta	4	2785.52	TKPHLFYIPGR(2)-KMNALFEGR(1)	Cross-Linked	BSP-en-acid	2785.5	Oxidation[M](16)	1.16439e-07	0.00337029	0.024928	8.94921	sp|Q9H307|PININ_HUMAN (238)-sp|Q9H307|PININ_HUMAN (262)/	Intra-Protein	18	1	12	10	1.60299e-06	1.0329e-07
286	F1-1.83718.83718.3.0.dta	3	3039.68	TKEVYELLDSPGK(2)-ATAEVLNIGKK(10)	Cross-Linked	BSP-en-acid	3039.66	Acetyl[ProteinN-term](16)	9.48699e-09	0.00338385	0.017814	5.86052	sp|P22234|PUR6_HUMAN (19)-sp|P22234|PUR6_HUMAN (11)/	Intra-Protein	1	1	13.5	15.5	9.62175e-09	1.38275e-06
287	F1-2.9740.9740.4.1.dta	4	2095.07	KTESHHK(1)-KGNYSER(1)	Cross-Linked	BSP-en-acid	2095.07	null	2.67824e-09	0.00339876	0.005002	2.38751	sp|Q93077|H2A1C_HUMAN (120)-sp|Q7L7L0|H2A3_HUMAN (37)/sp|Q93077|H2A1C_HUMAN (120)-sp|P04908|H2A1B_HUMAN (37)/sp|Q93077|H2A1C_HUMAN (120)-sp|P20671|H2A1D_HUMAN (37)/sp|Q7L7L0|H2A3_HUMAN (120)-sp|Q7L7L0|H2A3_HUMAN (37)/sp|Q7L7L0|H2A3_HUMAN (120)-sp|P04908|H2A1B_HUMAN (37)/sp|Q7L7L0|H2A3_HUMAN (120)-sp|P20671|H2A1D_HUMAN (37)/sp|Q96KK5|H2A1H_HUMAN (120)-sp|Q7L7L0|H2A3_HUMAN (37)/sp|Q96KK5|H2A1H_HUMA…	Intra-Protein	2	1	12	14	1.91929e-08	1.22279e-11
288	F4-3.93349.93349.5.0.dta	5	3464.96	KASGPPVSELITKAVAASK(13)-KALAAAGYDVEK(1)	Cross-Linked	BSP-en-acid	3464.94	null	8.28821e-15	0.00340249	0.025815	7.45035	sp|P16402|H13_HUMAN (47)-sp|P16402|H13_HUMAN (65)/sp|P16402|H13_HUMAN (47)-sp|Q02539|H11_HUMAN (67)/sp|P16402|H13_HUMAN (47)-sp|P10412|H14_HUMAN (64)/sp|P16402|H13_HUMAN (47)-sp|P16403|H12_HUMAN (64)/sp|P16402|H13_HUMAN (47)-sp|P22492|H1T_HUMAN (68)/sp|P10412|H14_HUMAN (46)-sp|P16402|H13_HUMAN (65)/sp|P10412|H14_HUMAN (46)-sp|Q02539|H11_HUMAN (67)/sp|P10412|H14_HUMAN (46)-sp|P10412|H14_HUMAN (64)…	Intra-Protein	12	1	22.5	12.5	2.23503e-05	6.25674e-11
289	F1-1.59110.59110.5.0.dta	5	3664.89	VLVGKNFEDVAFDEKK(5)-YKPESEELTAER(2)	Cross-Linked	BSP-en-acid	3664.87	null	7.61633e-06	0.00340418	0.015609	4.25908	sp|P07237|PDIA1_HUMAN (375)-sp|P07237|PDIA1_HUMAN (328)/	Intra-Protein	1	1	13	12	6.78226e-07	3.03005e-10
290	F1-1.72450.72450.3.0.dta	3	3295.68	DHASIQMNVAEVDKVTGR(14)-ADGIVSKNF(7)	Cross-Linked	BSP-en-acid	3295.67	null	0.0812098	0.00340534	0.003319	1.00708	sp|P63220|RS21_HUMAN (41)-sp|P63220|RS21_HUMAN (81)/	Intra-Protein	1	1	28	16	1.2557e-10	0.02072
291	F6-3.61829.61829.3.0.dta	3	3260.77	KTVTAMDVVYALKR(1)-DAVTYTEHAKR(10)	Cross-Linked	BSP-en-acid	3260.75	null	9.10142e-09	0.00340737	0.023412	7.17995	sp|P62805|H4_HUMAN (80)-sp|P62805|H4_HUMAN (78)/	Intra-Protein	18	1	20.5	14.5	1.21799e-13	1.49463e-12
292	F6-2.57675.57675.3.0.dta	3	3140.84	VFSGLVSTGLKVR(11)-KEDLYLKPIQR(1)	Cross-Linked	BSP-en-acid	3140.82	null	2.41753e-09	0.0034202	0.019754	6.28944	sp|P13639|EF2_HUMAN (426)-sp|P13639|EF2_HUMAN (439)/	Intra-Protein	17	1	18.5	10.5	5.52255e-11	1.00484e-15
293	F6-2.50949.50949.4.1.dta	4	2785.51	TKPHLFYIPGR(2)-KMNALFEGR(1)	Cross-Linked	BSP-en-acid	2785.5	Oxidation[M](16)	8.29048e-06	0.00342624	0.017828	6.40029	sp|Q9H307|PININ_HUMAN (238)-sp|Q9H307|PININ_HUMAN (262)/	Intra-Protein	17	1	11	10	9.54415e-08	2.86164e-05
294	F1-1.38211.38211.7.0.dta	7	3721.97	KLFVGGIKEDTEEHHLR(1)-EESGKPGAHVTVK(5)	Cross-Linked	BSP-en-acid	3721.97	null	0.0200365	0.00343133	0.008301	2.23027	sp|P22626|ROA2_HUMAN (113)-sp|P22626|ROA2_HUMAN (104)/	Intra-Protein	1	1	20	11	3.1229e-05	0.000298131
295	F6-2.97654.97654.3.0.dta	3	3270.79	TLSDYNIQKESTLHLVLR(9)-MQIFVK(1)	Cross-Linked	BSP-en-acid	3270.79	null	6.66085e-05	0.00344051	-0.005043	-1.54183	sp|P62987|RL40_HUMAN (63)-sp|P62987|RL40_HUMAN (1)/sp|P62987|RL40_HUMAN (63)-sp|P62979|RS27A_HUMAN (1)/sp|P62987|RL40_HUMAN (63)-sp|P0CG48|UBC_HUMAN (1)/sp|P62987|RL40_HUMAN (63)-sp|P0CG47|UBB_HUMAN (1)/sp|P62979|RS27A_HUMAN (63)-sp|P62987|RL40_HUMAN (1)/sp|P62979|RS27A_HUMAN (63)-sp|P62979|RS27A_HUMAN (1)/sp|P62979|RS27A_HUMAN (63)-sp|P0CG48|UBC_HUMAN (1)/sp|P62979|RS27A_HUMAN (63)-sp|P0CG47|UBB…	Intra-Protein	17	1	21	7	2.37079e-08	1.71945e-06
296	F6-2.57661.57661.4.0.dta	4	3140.84	VFSGLVSTGLKVR(11)-KEDLYLKPIQR(1)	Cross-Linked	BSP-en-acid	3140.82	null	2.29379e-14	0.00344133	0.019591	6.23754	sp|P13639|EF2_HUMAN (426)-sp|P13639|EF2_HUMAN (439)/	Intra-Protein	17	1	26.5	11.5	5.98427e-12	1.10007e-18
297	F3-3.4301.4301.4.0.dta	4	2203.3	KAASGEAKPK(1)-AKKPAGAAK(2)	Cross-Linked	BSP-en-acid	2203.29	null	1.68835e-05	0.00344301	0.01044	4.73836	sp|P10412|H14_HUMAN (110)-sp|P10412|H14_HUMAN (129)/sp|P16403|H12_HUMAN (110)-sp|P10412|H14_HUMAN (129)/sp|P16401|H15_HUMAN (113)-sp|P10412|H14_HUMAN (129)/	Intra-Protein	9	1	21.5	13.5	6.43702e-12	1.05222e-07
298	F1-1.58362.58362.4.0.dta	4	2867.5	KIADDKYNDTFWK(1)-KTLDMIK(1)	Cross-Linked	BSP-en-acid	2867.5	null	4.43753e-05	0.00344675	0.002957	1.03121	sp|P14625|ENPL_HUMAN (474)-sp|P14625|ENPL_HUMAN (467)/	Intra-Protein	1	1	20.5	9.5	3.56256e-09	0.000111626
299	F2-3.87491.87491.3.0.dta	3	3349.88	DGKTLNDELEIIEGMK(3)-LKVGLQVVAVK(2)	Cross-Linked	BSP-en-acid	3349.86	Oxidation[M](15)	1.09647e-09	0.00345101	0.011003	3.28461	sp|P10809|CH60_HUMAN (205)-sp|P10809|CH60_HUMAN (292)/	Intra-Protein	6	1	28.5	8.5	5.38905e-15	2.78426e-06
300	F6-2.54169.54169.5.0.dta	5	3147.88	KLIHLEIKPAIR(1)-DVKPSNILVNSR(3)	Cross-Linked	BSP-en-acid	3147.87	null	3.23877e-14	0.0034658	0.010547	3.35052	sp|Q02750|MP2K1_HUMAN (97)-sp|Q02750|MP2K1_HUMAN (192)/sp|Q02750|MP2K1_HUMAN (97)-sp|P36507|MP2K2_HUMAN (196)/sp|P36507|MP2K2_HUMAN (101)-sp|Q02750|MP2K1_HUMAN (192)/sp|P36507|MP2K2_HUMAN (101)-sp|P36507|MP2K2_HUMAN (196)/	Intra-Protein	17	1	12.5	14.5	1.28178e-20	2.70556e-20
301	F3-3.7776.7776.4.0.dta	4	1832.12	KAGGTKPK(1)-KPVGAAK(1)	Cross-Linked	BSP-en-acid	1832.11	null	1.09024e-06	0.00346756	0.009581	5.22949	sp|P16403|H12_HUMAN (122)-sp|P16403|H12_HUMAN (130)/	Intra-Protein	9	1	15.5	11.5	1.98585e-06	4.08419e-08
302	F6-2.77760.77760.3.0.dta	3	3787.1	TLSDYNIQKESTLHLVLR(9)-MQIFVKTLTGK(6)	Cross-Linked	BSP-en-acid	3787.08	Oxidation[M](22)	4.01856e-09	0.00346981	0.022527	5.94838	sp|P62987|RL40_HUMAN (63)-sp|P62987|RL40_HUMAN (6)/sp|P62987|RL40_HUMAN (63)-sp|P62979|RS27A_HUMAN (6)/sp|P62987|RL40_HUMAN (63)-sp|P0CG48|UBC_HUMAN (6)/sp|P62987|RL40_HUMAN (63)-sp|P0CG47|UBB_HUMAN (6)/sp|P62979|RS27A_HUMAN (63)-sp|P62987|RL40_HUMAN (6)/sp|P62979|RS27A_HUMAN (63)-sp|P62979|RS27A_HUMAN (6)/sp|P62979|RS27A_HUMAN (63)-sp|P0CG48|UBC_HUMAN (6)/sp|P62979|RS27A_HUMAN (63)-sp|P0CG47|UBB…	Intra-Protein	17	1	19	20	5.45929e-11	1.35971e-13
303	F6-2.97573.97573.3.0.dta	3	3270.8	TLSDYNIQKESTLHLVLR(9)-MQIFVK(1)	Cross-Linked	BSP-en-acid	3270.79	null	1.52772e-07	0.0035032	0.003486	1.0658	sp|P62987|RL40_HUMAN (63)-sp|P62987|RL40_HUMAN (1)/sp|P62987|RL40_HUMAN (63)-sp|P62979|RS27A_HUMAN (1)/sp|P62987|RL40_HUMAN (63)-sp|P0CG48|UBC_HUMAN (1)/sp|P62987|RL40_HUMAN (63)-sp|P0CG47|UBB_HUMAN (1)/sp|P62979|RS27A_HUMAN (63)-sp|P62987|RL40_HUMAN (1)/sp|P62979|RS27A_HUMAN (63)-sp|P62979|RS27A_HUMAN (1)/sp|P62979|RS27A_HUMAN (63)-sp|P0CG48|UBC_HUMAN (1)/sp|P62979|RS27A_HUMAN (63)-sp|P0CG47|UBB…	Intra-Protein	17	1	20	10	2.03631e-06	1.89433e-07
304	F1-1.48318.48318.5.0.dta	5	3315.66	IDEYDYSKPIQGQQK(8)-KPFEEHWR(1)	Cross-Linked	BSP-en-acid	3315.64	null	1.08552e-08	0.00350372	0.01298	3.91478	sp|P31040|SDHA_HUMAN (608)-sp|P31040|SDHA_HUMAN (616)/	Intra-Protein	1	1	16	14	4.46469e-08	2.95589e-08
305	F1-1.40641.40641.3.0.dta	3	3043.65	VILKNSQGEEVAQR(4)-KIGDTSVSYK(1)	Cross-Linked	BSP-en-acid	3043.64	null	7.04113e-08	0.00352143	0.011429	3.75504	sp|P20700|LMNB1_HUMAN (532)-sp|P20700|LMNB1_HUMAN (474)/	Intra-Protein	1	1	14	11	0.000108448	5.87671e-05
306	F6-2.20283.20283.3.0.dta	3	2877.62	GKNNTVGLIQLNRPK(2)-KANFKDQ(1)	Cross-Linked	BSP-en-acid	2877.61	null	1.73498e-05	0.00354396	0.011502	3.99707	sp|P30084|ECHM_HUMAN (43)-sp|P30084|ECHM_HUMAN (284)/	Intra-Protein	17	1	23	12	5.3487e-11	0.00234761
307	F4-3.96095.96095.5.0.dta	5	5144.74	VVLAYEPVWAIGTGKTATPQQAQEVHEK(15)-GWLKSNVSDAVAQSTR(4)	Cross-Linked	BSP-en-acid	5144.68	null	1.52434e-09	0.00356166	0.059572	11.5793	sp|P60174|TPIS_HUMAN (175)-sp|P60174|TPIS_HUMAN (194)/	Intra-Protein	12	1	21	12	1	1.94466e-19
308	F1-1.86460.86460.4.3.dta	4	3222.69	APQCLGKFIEIAAR(7)-KMCLFAGFQR(1)	Cross-Linked	BSP-en-acid	3222.67	Carbamidomethyl[C](4);Carbamidomethyl[C](20);Oxidation[M](19)	1.91556e-05	0.00358063	0.017689	5.48892	sp|Q00839|HNRPU_HUMAN (565)-sp|Q00839|HNRPU_HUMAN (592)/	Intra-Protein	1	1	14.5	9.5	0.000135876	3.0654e-06
309	F6-2.78599.78599.5.0.dta	5	3787.11	TLSDYNIQKESTLHLVLR(9)-MQIFVKTLTGK(6)	Cross-Linked	BSP-en-acid	3787.08	Oxidation[M](22)	2.70662e-05	0.00358452	0.023068	6.09123	sp|P62987|RL40_HUMAN (63)-sp|P62987|RL40_HUMAN (6)/sp|P62987|RL40_HUMAN (63)-sp|P62979|RS27A_HUMAN (6)/sp|P62987|RL40_HUMAN (63)-sp|P0CG48|UBC_HUMAN (6)/sp|P62987|RL40_HUMAN (63)-sp|P0CG47|UBB_HUMAN (6)/sp|P62979|RS27A_HUMAN (63)-sp|P62987|RL40_HUMAN (6)/sp|P62979|RS27A_HUMAN (63)-sp|P62979|RS27A_HUMAN (6)/sp|P62979|RS27A_HUMAN (63)-sp|P0CG48|UBC_HUMAN (6)/sp|P62979|RS27A_HUMAN (63)-sp|P0CG47|UBB…	Intra-Protein	17	1	14	11	1	1.62976e-05
310	F4-3.86801.86801.3.0.dta	3	3260.76	KTVTAMDVVYALKR(1)-DAVTYTEHAKR(10)	Cross-Linked	BSP-en-acid	3260.75	null	2.70937e-19	0.00358534	0.01341	4.11256	sp|P62805|H4_HUMAN (80)-sp|P62805|H4_HUMAN (78)/	Intra-Protein	12	1	20.5	20.5	2.47046e-32	1.60973e-14
311	F1-2.87697.87697.4.0.dta	4	3349.89	DGKTLNDELEIIEGMK(3)-LKVGLQVVAVK(2)	Cross-Linked	BSP-en-acid	3349.86	Oxidation[M](15)	4.00629e-08	0.00359525	0.020076	5.99308	sp|P10809|CH60_HUMAN (205)-sp|P10809|CH60_HUMAN (292)/	Intra-Protein	2	1	24.5	8.5	1.7189e-12	1.85988e-06
312	F6-2.57258.57258.3.0.dta	3	2769.52	TKPHLFYIPGR(2)-KMNALFEGR(1)	Cross-Linked	BSP-en-acid	2769.5	null	8.68747e-16	0.00359532	0.021058	7.60353	sp|Q9H307|PININ_HUMAN (238)-sp|Q9H307|PININ_HUMAN (262)/	Intra-Protein	17	1	14	10	0.00013764	9.15102e-10
313	F3-3.98918.98918.3.0.dta	3	2921.7	KVAAIEALNDGELQK(1)-LAILYAKR(7)	Cross-Linked	BSP-en-acid	2921.68	null	1.6721e-07	0.00360041	0.020958	7.17326	sp|P50502|F10A1_HUMAN (118)-sp|Q8NFI4|F10A5_HUMAN (153)/sp|P50502|F10A1_HUMAN (118)-sp|P50502|F10A1_HUMAN (153)/sp|P50502|F10A1_HUMAN (118)-sp|Q8IZP2|ST134_HUMAN (149)/sp|Q8IZP2|ST134_HUMAN (114)-sp|Q8NFI4|F10A5_HUMAN (153)/sp|Q8IZP2|ST134_HUMAN (114)-sp|P50502|F10A1_HUMAN (153)/sp|Q8IZP2|ST134_HUMAN (114)-sp|Q8IZP2|ST134_HUMAN (149)/	Intra-Protein	9	1	20.5	14.5	5.78668e-17	5.7405e-08
314	F6-2.49984.49984.5.0.dta	5	2785.51	TKPHLFYIPGR(2)-KMNALFEGR(1)	Cross-Linked	BSP-en-acid	2785.5	Oxidation[M](16)	4.16613e-07	0.00362059	0.016497	5.92246	sp|Q9H307|PININ_HUMAN (238)-sp|Q9H307|PININ_HUMAN (262)/	Intra-Protein	17	1	11	12	1.49089e-08	5.52596e-07
315	F3-3.48749.48749.3.0.dta	3	3196.7	HYGGLTGLNKAETAAK(10)-AMEAVAAQGKAK(12)	Cross-Linked	BSP-en-acid	3196.68	Oxidation[M](21)	2.74169e-05	0.00362478	0.026016	8.13845	sp|P18669|PGAM1_HUMAN (100)-sp|P18669|PGAM1_HUMAN (253)/sp|P18669|PGAM1_HUMAN (100)-sp|P15259|PGAM2_HUMAN (253)/sp|P15259|PGAM2_HUMAN (100)-sp|P18669|PGAM1_HUMAN (253)/sp|P15259|PGAM2_HUMAN (100)-sp|P15259|PGAM2_HUMAN (253)/sp|Q8N0Y7|PGAM4_HUMAN (100)-sp|P18669|PGAM1_HUMAN (253)/sp|Q8N0Y7|PGAM4_HUMAN (100)-sp|P15259|PGAM2_HUMAN (253)/	Intra-Protein	9	1	19	22	6.40763e-11	1.53374e-12
316	F5-3.71678.71678.5.0.dta	5	3087.76	ASGPPVSELITKAVAASK(12)-KAASGEAKPK(1)	Cross-Linked	BSP-en-acid	3087.74	null	2.17019e-07	0.00362561	0.022579	7.31247	sp|P16402|H13_HUMAN (47)-sp|P10412|H14_HUMAN (110)/sp|P16402|H13_HUMAN (47)-sp|P16403|H12_HUMAN (110)/sp|P16402|H13_HUMAN (47)-sp|P16401|H15_HUMAN (113)/sp|P10412|H14_HUMAN (46)-sp|P10412|H14_HUMAN (110)/sp|P10412|H14_HUMAN (46)-sp|P16403|H12_HUMAN (110)/sp|P10412|H14_HUMAN (46)-sp|P16401|H15_HUMAN (113)/sp|P16403|H12_HUMAN (46)-sp|P10412|H14_HUMAN (110)/sp|P16403|H12_HUMAN (46)-sp|P16403|H12_HUM…	Intra-Protein	15	1	24.5	13.5	2.29887e-06	0.00043946
317	F1-1.93643.93643.5.0.dta	5	3796.2	DFLAGGVAAAISKTAVAPIER(13)-VKLLLQVQHASK(2)	Cross-Linked	BSP-en-acid	3796.18	null	0.00199413	0.00362785	0.014234	3.74955	sp|P05141|ADT2_HUMAN (23)-sp|P05141|ADT2_HUMAN (33)/sp|P05141|ADT2_HUMAN (23)-sp|P12236|ADT3_HUMAN (33)/sp|P05141|ADT2_HUMAN (23)-sp|P12235|ADT1_HUMAN (33)/	Intra-Protein	1	1	17	10	0.000119097	0.000151766
318	F6-3.50769.50769.4.0.dta	4	2785.52	TKPHLFYIPGR(2)-KMNALFEGR(1)	Cross-Linked	BSP-en-acid	2785.5	Oxidation[M](16)	3.68439e-08	0.0036827	0.024064	8.63903	sp|Q9H307|PININ_HUMAN (238)-sp|Q9H307|PININ_HUMAN (262)/	Intra-Protein	18	1	12	11	5.71123e-09	9.39069e-07
319	F3-2.102205.102205.3.0.dta	3	3349.87	DGKTLNDELEIIEGMK(3)-LKVGLQVVAVK(2)	Cross-Linked	BSP-en-acid	3349.86	Oxidation[M](15)	9.92905e-07	0.00368479	0.007733	2.30845	sp|P10809|CH60_HUMAN (205)-sp|P10809|CH60_HUMAN (292)/	Intra-Protein	8	1	25.5	10.5	3.84971e-11	1.81354e-06
320	F3-3.8256.8256.4.0.dta	4	2206.27	KAASGEAKPK(1)-KATGAATPK(1)	Cross-Linked	BSP-en-acid	2206.26	null	8.37147e-05	0.00368512	0.013906	6.30299	sp|P10412|H14_HUMAN (110)-sp|P10412|H14_HUMAN (140)/sp|P16403|H12_HUMAN (110)-sp|P10412|H14_HUMAN (140)/sp|P16401|H15_HUMAN (113)-sp|P10412|H14_HUMAN (140)/	Intra-Protein	9	1	15.5	14.5	6.29735e-07	7.21674e-06
321	F2-2.90150.90150.3.0.dta	3	3206.68	APQCLGKFIEIAAR(7)-KMCLFAGFQR(1)	Cross-Linked	BSP-en-acid	3206.68	Carbamidomethyl[C](4);Carbamidomethyl[C](20)	1.49279e-10	0.00369008	0.001677	0.522971	sp|Q00839|HNRPU_HUMAN (565)-sp|Q00839|HNRPU_HUMAN (592)/	Intra-Protein	5	1	18.5	10.5	0.000138622	1.10574e-10
322	F6-3.78359.78359.3.1.dta	3	3787.1	TLSDYNIQKESTLHLVLR(9)-MQIFVKTLTGK(6)	Cross-Linked	BSP-en-acid	3787.08	Oxidation[M](22)	7.52327e-05	0.00370135	0.017499	4.62071	sp|P62987|RL40_HUMAN (63)-sp|P62987|RL40_HUMAN (6)/sp|P62987|RL40_HUMAN (63)-sp|P62979|RS27A_HUMAN (6)/sp|P62987|RL40_HUMAN (63)-sp|P0CG48|UBC_HUMAN (6)/sp|P62987|RL40_HUMAN (63)-sp|P0CG47|UBB_HUMAN (6)/sp|P62979|RS27A_HUMAN (63)-sp|P62987|RL40_HUMAN (6)/sp|P62979|RS27A_HUMAN (63)-sp|P62979|RS27A_HUMAN (6)/sp|P62979|RS27A_HUMAN (63)-sp|P0CG48|UBC_HUMAN (6)/sp|P62979|RS27A_HUMAN (63)-sp|P0CG47|UBB…	Intra-Protein	18	1	21	17	9.22892e-12	4.03723e-06
323	F1-1.74176.74176.4.1.dta	4	2999.69	YGVSGYPTLKIFR(10)-KQAGPASVPLR(1)	Cross-Linked	BSP-en-acid	2999.68	null	9.01052e-07	0.00370271	0.011234	3.74506	sp|P30101|PDIA3_HUMAN (104)-sp|P30101|PDIA3_HUMAN (130)/	Intra-Protein	1	1	16.5	9.5	0.000440384	2.88224e-15
324	F5-2.77003.77003.3.0.dta	3	2215.3	KFVADGIFK(1)-AVQISKK(6)	Cross-Linked	BSP-en-acid	2215.28	Acetyl[ProteinN-term](12)	7.5008e-10	0.00371276	0.011396	5.14426	sp|P23396|RS3_HUMAN (10)-sp|P23396|RS3_HUMAN (7)/	Intra-Protein	14	1	12.5	13.5	7.31654e-33	2.13992e-10
325	F1-1.94897.94897.3.0.dta	3	3333.87	DGKTLNDELEIIEGMK(3)-LKVGLQVVAVK(2)	Cross-Linked	BSP-en-acid	3333.87	null	0.000460732	0.0037132	0.000141	0.042293	sp|P10809|CH60_HUMAN (205)-sp|P10809|CH60_HUMAN (292)/	Intra-Protein	1	1	12.5	6.5	0.00508306	0.00101635
326	F1-1.17068.17068.3.0.dta	3	2193.24	KAASGEAKPK(8)-AVAASKER(6)	Cross-Linked	BSP-en-acid	2193.23	null	8.47575e-10	0.00372235	0.003116	1.42073	sp|P10412|H14_HUMAN (117)-sp|P16402|H13_HUMAN (53)/sp|P10412|H14_HUMAN (117)-sp|P10412|H14_HUMAN (52)/sp|P10412|H14_HUMAN (117)-sp|P16403|H12_HUMAN (52)/sp|P10412|H14_HUMAN (117)-sp|P16401|H15_HUMAN (55)/sp|P16403|H12_HUMAN (117)-sp|P16402|H13_HUMAN (53)/sp|P16403|H12_HUMAN (117)-sp|P10412|H14_HUMAN (52)/sp|P16403|H12_HUMAN (117)-sp|P16403|H12_HUMAN (52)/sp|P16403|H12_HUMAN (117)-sp|P16401|H15_HU…	Intra-Protein	1	1	17	14	2.94736e-12	1.22102e-15
327	F6-2.49494.49494.5.0.dta	5	2785.51	TKPHLFYIPGR(2)-KMNALFEGR(1)	Cross-Linked	BSP-en-acid	2785.5	Oxidation[M](16)	1.6543e-07	0.00372239	0.015017	5.39114	sp|Q9H307|PININ_HUMAN (238)-sp|Q9H307|PININ_HUMAN (262)/	Intra-Protein	17	1	12	10	8.63996e-07	1.08589e-07
328	F4-3.96087.96087.5.0.dta	5	5144.74	VVLAYEPVWAIGTGKTATPQQAQEVHEK(15)-GWLKSNVSDAVAQSTR(4)	Cross-Linked	BSP-en-acid	5144.68	null	1	0.00373666	0.059572	11.5793	sp|P60174|TPIS_HUMAN (175)-sp|P60174|TPIS_HUMAN (194)/	Intra-Protein	12	1	17	12	1	0.182643
329	F1-1.41643.41643.4.0.dta	4	2500.32	IKFPDNPEK(2)-SYKNQELR(3)	Cross-Linked	BSP-en-acid	2500.32	null	4.86546e-05	0.00375356	0.00305	1.21984	sp|Q8WYA6|CTBL1_HUMAN (102)-sp|Q8WYA6|CTBL1_HUMAN (95)/	Intra-Protein	1	1	15	12	3.35829e-05	0.000196781
330	F5-3.47772.47772.4.0.dta	4	2428.49	VAPAPAVVKK(9)-KVVNPLFEK(1)	Cross-Linked	BSP-en-acid	2428.47	null	9.16315e-07	0.00376757	0.017387	7.15965	sp|P62424|RL7A_HUMAN (20)-sp|P62424|RL7A_HUMAN (26)/	Intra-Protein	15	1	15.5	11.5	1.41839e-07	3.55585e-18
331	F4-3.92516.92516.4.1.dta	4	3402.83	LAHEVGWKYQAVTATLEEK(8)-KFAYLGR(1)	Cross-Linked	BSP-en-acid	3402.82	null	7.0346e-06	0.00376941	0.013643	4.00932	sp|P40429|RL13A_HUMAN (148)-sp|P40429|RL13A_HUMAN (134)/	Intra-Protein	12	1	24.5	8.5	7.73498e-14	3.65217e-06
332	F2-2.89987.89987.3.1.dta	3	3206.69	APQCLGKFIEIAAR(7)-KMCLFAGFQR(1)	Cross-Linked	BSP-en-acid	3206.68	Carbamidomethyl[C](4);Carbamidomethyl[C](20)	3.58421e-11	0.00376949	0.013245	4.13044	sp|Q00839|HNRPU_HUMAN (565)-sp|Q00839|HNRPU_HUMAN (592)/	Intra-Protein	5	1	18.5	10.5	1.15022e-07	1.77116e-13
333	F1-1.88829.88829.3.0.dta	3	3349.9	DGKTLNDELEIIEGMK(3)-LKVGLQVVAVK(2)	Cross-Linked	BSP-en-acid	3349.86	Oxidation[M](15)	3.08995e-05	0.00377042	0.040049	11.9554	sp|P10809|CH60_HUMAN (205)-sp|P10809|CH60_HUMAN (292)/	Intra-Protein	1	1	14.5	7.5	3.74824e-05	0.000159405
334	F5-2.40357.40357.3.0.dta	3	2675.48	KNLQYYDISAK(1)-AKSIVFHR(2)	Cross-Linked	BSP-en-acid	2675.47	null	6.8332e-07	0.0037746	0.014461	5.40504	sp|P62826|RAN_HUMAN (142)-sp|P62826|RAN_HUMAN (134)/	Intra-Protein	14	1	21	9	3.85858e-11	1.37747e-09
335	F3-3.93636.93636.4.3.dta	4	2654.52	NKLDHYAIIK(2)-KLYDIDVAK(1)	Cross-Linked	BSP-en-acid	2654.49	null	6.26011e-10	0.00378997	0.032252	12.15	sp|P62750|RL23A_HUMAN (70)-sp|P62750|RL23A_HUMAN (115)/	Intra-Protein	9	1	19.5	16.5	2.1569e-10	8.08309e-07
336	F1-1.78571.78571.4.0.dta	4	3312.75	KFGYVDFESAEDLEK(1)-TLLAKNLPYK(5)	Cross-Linked	BSP-en-acid	3312.74	null	7.93991e-09	0.0037922	0.011504	3.47265	sp|P19338|NUCL_HUMAN (348)-sp|P19338|NUCL_HUMAN (398)/	Intra-Protein	1	1	15.5	7.5	1.59195e-10	8.4727e-08
337	F6-2.78082.78082.6.0.dta	6	4245.29	KYVATLGVEVHPLVFHTNR(1)-GPIKFNVWDTAGQEK(4)	Cross-Linked	BSP-en-acid	4245.26	null	2.45531e-06	0.00379813	0.026064	6.13955	sp|P62826|RAN_HUMAN (38)-sp|P62826|RAN_HUMAN (60)/	Intra-Protein	17	1	17	12	3.85276e-13	2.1482e-10
338	F1-1.52950.52950.4.1.dta	4	3698.87	NSKQQLSAEELDAQLDAYNAR(3)-KAAVHYDR(1)	Cross-Linked	BSP-en-acid	3698.85	null	1.70976e-07	0.00379995	0.021638	5.84992	sp|Q86V81|THOC4_HUMAN (235)-sp|Q86V81|THOC4_HUMAN (134)/	Intra-Protein	1	1	30.5	9.5	7.94594e-17	3.95873e-08
339	F5-3.102952.102952.5.0.dta	5	4153.07	KYFDFLSSYSAVNQGHCHPK(1)-GKGIYLWDVEGR(2)	Cross-Linked	BSP-en-acid	4153.04	Carbamidomethyl[C](17)	4.2094e-09	0.00380442	0.032999	7.94575	sp|P04181|OAT_HUMAN (77)-sp|P04181|OAT_HUMAN (66)/	Intra-Protein	15	1	25	11	3.31251e-10	2.97261e-11
340	F1-1.41099.41099.3.0.dta	3	3077.63	ALYEHLTAKNTK(9)-SYVSEKDVTSAK(6)	Cross-Linked	BSP-en-acid	3077.62	null	4.32291e-06	0.00380658	0.009912	3.22068	sp|P42704|LPPRC_HUMAN (1347)-sp|P42704|LPPRC_HUMAN (1332)/	Intra-Protein	1	1	15.5	9.5	1.23857e-12	5.56843e-06
341	F1-1.58628.58628.3.0.dta	3	2609.52	TLLIKTVETR(5)-KLLEGEESR(1)	Cross-Linked	BSP-en-acid	2609.49	null	0.00241268	0.00385712	0.030774	11.7931	sp|P08670|VIME_HUMAN (445)-sp|P41219|PERI_HUMAN (398)/sp|P08670|VIME_HUMAN (445)-sp|P08670|VIME_HUMAN (402)/sp|P08670|VIME_HUMAN (445)-sp|P17661|DESM_HUMAN (407)/sp|P08670|VIME_HUMAN (445)-sp|P08729|K2C7_HUMAN (394)/sp|P08670|VIME_HUMAN (445)-sp|P05787|K2C8_HUMAN (393)/	Intra-Protein	1	1	10.5	8.5	0.0025499	1.12434e-07
342	F6-2.105924.105924.5.0.dta	5	4679.49	ATILDLSCNKLTTLPSDFCGLTHLVK(10)-NKLQQLPADFGR(2)	Cross-Linked	BSP-en-acid	4679.47	Carbamidomethyl[C](8);Carbamidomethyl[C](19)	6.02357e-10	0.00386889	0.026242	5.6079	sp|Q96AG4|LRC59_HUMAN (50)-sp|Q96AG4|LRC59_HUMAN (73)/	Intra-Protein	17	1	21	11	1	2.90355e-05
343	F1-1.52449.52449.5.0.dta	5	2442.34	LEKHELIEFR(3)-KDSLYK(1)	Cross-Linked	BSP-en-acid	2442.34	null	2.21301e-05	0.00387082	0.003661	1.49897	sp|Q00610|CLH1_HUMAN (1501)-sp|Q00610|CLH1_HUMAN (1530)/	Intra-Protein	1	1	16	10	1.19251e-05	2.38243e-05
344	F1-1.80474.80474.4.0.dta	4	3787.08	TLSDYNIQKESTLHLVLR(9)-MQIFVKTLTGK(6)	Cross-Linked	BSP-en-acid	3787.08	Oxidation[M](22)	0.000221051	0.00387125	0.002342	0.618418	sp|P62987|RL40_HUMAN (63)-sp|P62987|RL40_HUMAN (6)/sp|P62987|RL40_HUMAN (63)-sp|P62979|RS27A_HUMAN (6)/sp|P62987|RL40_HUMAN (63)-sp|P0CG48|UBC_HUMAN (6)/sp|P62987|RL40_HUMAN (63)-sp|P0CG47|UBB_HUMAN (6)/sp|P62979|RS27A_HUMAN (63)-sp|P62987|RL40_HUMAN (6)/sp|P62979|RS27A_HUMAN (63)-sp|P62979|RS27A_HUMAN (6)/sp|P62979|RS27A_HUMAN (63)-sp|P0CG48|UBC_HUMAN (6)/sp|P62979|RS27A_HUMAN (63)-sp|P0CG47|UBB…	Intra-Protein	1	1	19	16	2.77408e-08	5.6235e-05
345	F2-2.56077.56077.4.0.dta	4	2363.35	KAEAQIAAK(1)-KQWLQEVK(1)	Cross-Linked	BSP-en-acid	2363.34	null	1.02847e-10	0.00388144	0.008023	3.39477	sp|P00505|AATM_HUMAN (82)-sp|P00505|AATM_HUMAN (338)/	Intra-Protein	5	1	13.5	12.5	1.55005e-08	6.31847e-12
346	F6-3.50308.50308.4.0.dta	4	2785.52	TKPHLFYIPGR(2)-KMNALFEGR(1)	Cross-Linked	BSP-en-acid	2785.5	Oxidation[M](16)	3.44757e-05	0.00388225	0.021008	7.54192	sp|Q9H307|PININ_HUMAN (238)-sp|Q9H307|PININ_HUMAN (262)/	Intra-Protein	18	1	11	9	2.71033e-06	1.7833e-07
347	F1-1.47908.47908.4.0.dta	4	2581.36	KPNEGADGQWK(1)-AKVEFNIR(2)	Cross-Linked	BSP-en-acid	2581.35	null	2.02391e-07	0.00389507	0.00576	2.23139	sp|Q8NC51|PAIRB_HUMAN (310)-sp|Q8NC51|PAIRB_HUMAN (303)/	Intra-Protein	1	1	16	11	1.32107e-08	8.43288e-07
348	F1-1.46295.46295.6.3.dta	6	2746.51	VTYKNVPNWHR(4)-AKSIVFHR(2)	Cross-Linked	BSP-en-acid	2746.51	null	1.76405e-07	0.00389674	0.004459	1.62352	sp|P62826|RAN_HUMAN (99)-sp|P62826|RAN_HUMAN (134)/	Intra-Protein	1	1	12.5	12.5	8.48293e-10	7.85064e-07
349	F5-3.40913.40913.3.0.dta	3	2675.47	KNLQYYDISAK(1)-AKSIVFHR(2)	Cross-Linked	BSP-en-acid	2675.47	null	4.67992e-07	0.0039035	0.007702	2.87875	sp|P62826|RAN_HUMAN (142)-sp|P62826|RAN_HUMAN (134)/	Intra-Protein	15	1	18	7	7.80816e-09	3.79311e-08
350	F6-2.86419.86419.5.0.dta	5	3448	HSQFIGYPITLFVEKER(15)-GTKVILHLK(3)	Cross-Linked	BSP-en-acid	3447.95	null	7.56507e-10	0.00390673	0.048899	14.182	sp|P07900|HS90A_HUMAN (224)-sp|P07900|HS90A_HUMAN (185)/sp|P07900|HS90A_HUMAN (224)-sp|P08238|HS90B_HUMAN (180)/sp|P07900|HS90A_HUMAN (224)-sp|Q58FF7|H90B3_HUMAN (159)/sp|P07900|HS90A_HUMAN (224)-sp|Q14568|HS902_HUMAN (185)/	Intra-Protein	17	1	21	6	3.23557e-08	1.45494e-07
351	F3-3.4109.4109.5.0.dta	5	2146.26	KAASGEGKPK(1)-KAGAAKPR(1)	Cross-Linked	BSP-en-acid	2146.25	null	6.18009e-07	0.00391324	0.010214	4.75901	sp|P16402|H13_HUMAN (111)-sp|P16402|H13_HUMAN (123)/	Intra-Protein	9	1	15	14	1.91453e-07	4.75299e-06
352	F1-2.75793.75793.4.0.dta	4	3845.01	KLFIGGLSFETTDESLR(1)-SKSESPKEPEQLR(2)	Cross-Linked	BSP-en-acid	3845	Acetyl[ProteinN-term](20)	0.000597928	0.00392631	0.013695	3.56177	sp|P09651|ROA1_HUMAN (15)-sp|P09651|ROA1_HUMAN (3)/sp|Q32P51|RA1L2_HUMAN (15)-sp|P09651|ROA1_HUMAN (3)/	Intra-Protein	2	1	22	14	2.57656e-13	1.43784e-06
353	F3-2.50645.50645.3.0.dta	3	2334.35	KASGPPVSELITK(1)-KSAGAAK(1)	Cross-Linked	BSP-en-acid	2334.34	null	3.01715e-06	0.00393171	0.006368	2.72797	sp|P16402|H13_HUMAN (35)-sp|P10412|H14_HUMAN (26)/sp|P10412|H14_HUMAN (34)-sp|P10412|H14_HUMAN (26)/sp|P16403|H12_HUMAN (34)-sp|P10412|H14_HUMAN (26)/	Intra-Protein	8	1	31	10	2.41794e-18	8.89582e-06
354	F1-2.57971.57971.5.0.dta	5	2867.51	KIADDKYNDTFWK(1)-KTLDMIK(1)	Cross-Linked	BSP-en-acid	2867.5	null	4.94214e-09	0.00393203	0.009593	3.34542	sp|P14625|ENPL_HUMAN (474)-sp|P14625|ENPL_HUMAN (467)/	Intra-Protein	2	1	16.5	10.5	2.80309e-12	7.18308e-10
355	F1-1.80469.80469.4.0.dta	4	4426.42	GLTSVINQKLKDDEVAQLK(9)-EKLIAPVAEEEATVPNNK(2)	Cross-Linked	BSP-en-acid	4426.41	null	8.20531e-07	0.00393642	0.014797	3.34289	sp|P07195|LDHB_HUMAN (308)-sp|P07195|LDHB_HUMAN (7)/	Intra-Protein	1	1	17.5	19.5	5.11575e-07	1.84817e-09
356	F2-3.87512.87512.3.1.dta	3	3349.86	DGKTLNDELEIIEGMK(3)-LKVGLQVVAVK(2)	Cross-Linked	BSP-en-acid	3349.86	Oxidation[M](15)	6.32667e-08	0.00393712	-0.002584	-0.771374	sp|P10809|CH60_HUMAN (205)-sp|P10809|CH60_HUMAN (292)/	Intra-Protein	6	1	24.5	8.5	3.37744e-15	1.57411e-08
357	F3-2.101943.101943.3.0.dta	3	2862.59	PGGDTIFGKIIR(9)-ADEIAKAQVAR(6)	Cross-Linked	BSP-en-acid	2862.58	Acetyl[ProteinN-term](15)	7.70994e-15	0.00395674	0.009834	3.43536	sp|P49773|HINT1_HUMAN (21)-sp|P49773|HINT1_HUMAN (7)/	Intra-Protein	8	1	17.5	14.5	1.88685e-12	9.12928e-28
358	F5-3.16816.16816.3.0.dta	3	2702.55	APSAKGTISAPGK(5)-VVTAAAQAKQR(9)	Cross-Linked	BSP-en-acid	2702.53	null	0.000133069	0.00398137	0.020548	7.60324	sp|Q13428|TCOF_HUMAN (803)-sp|Q13428|TCOF_HUMAN (820)/	Intra-Protein	15	1	13	16	0.000220301	2.44521e-07
359	F1-1.79653.79653.5.0.dta	5	4035.22	FQTKIPNIYAIGDVVAGPMLAHK(4)-ITGKNQVTATK(4)	Cross-Linked	BSP-en-acid	4035.21	Oxidation[M](19)	4.78552e-11	0.00400141	0.012188	3.02041	sp|P09622|DLDH_HUMAN (346)-sp|P09622|DLDH_HUMAN (159)/	Intra-Protein	1	1	19.5	9.5	0.0001102	1.00436e-06
360	F6-2.13803.13803.3.0.dta	3	2502.37	YKAPFHQLR(2)-ISYGTNKGK(7)	Cross-Linked	BSP-en-acid	2502.36	null	1.94855e-05	0.00400272	0.010789	4.31153	sp|P28370|SMCA1_HUMAN (944)-sp|O60264|SMCA5_HUMAN (943)/sp|O60264|SMCA5_HUMAN (929)-sp|O60264|SMCA5_HUMAN (943)/	Intra-Protein	17	1	12	10	1.2994e-28	7.05237e-09
361	F1-1.25908.25908.3.0.dta	3	2364.32	GPSSVEDIKAK(9)-KQEKTPK(4)	Cross-Linked	BSP-en-acid	2364.31	null	3.5057e-08	0.00400396	0.002225	0.941077	sp|P06748|NPM_HUMAN (248)-sp|Q9NYF8|BCLF1_HUMAN (725)/sp|P06748|NPM_HUMAN (248)-sp|P06748|NPM_HUMAN (233)/	Intra-Protein	1	1	15.5	9.5	2.36545e-09	3.43045e-08
362	F1-1.37032.37032.4.0.dta	4	2046.05	KVEDMMK(1)-KLWGDR(1)	Cross-Linked	BSP-en-acid	2046.05	Oxidation[M](6)	1.43257e-06	0.00401902	0.002884	1.40955	sp|P13639|EF2_HUMAN (252)-sp|P13639|EF2_HUMAN (259)/	Intra-Protein	1	1	12	9	4.23672e-08	4.13946e-07
363	F2-1.56397.56397.4.0.dta	4	2363.35	KAEAQIAAK(1)-KQWLQEVK(1)	Cross-Linked	BSP-en-acid	2363.34	null	3.4691e-06	0.00402411	0.003347	1.41621	sp|P00505|AATM_HUMAN (82)-sp|P00505|AATM_HUMAN (338)/	Intra-Protein	4	1	16.5	15.5	2.36472e-06	9.552e-08
364	F3-2.55156.55156.3.0.dta	3	2388.37	KASGPPVSELITK(1)-KAGGTPR(1)	Cross-Linked	BSP-en-acid	2388.36	null	1.14345e-11	0.0040333	0.010033	4.20079	sp|P16402|H13_HUMAN (35)-sp|P16403|H12_HUMAN (27)/sp|P10412|H14_HUMAN (34)-sp|P16403|H12_HUMAN (27)/sp|P16403|H12_HUMAN (34)-sp|P16403|H12_HUMAN (27)/	Intra-Protein	8	1	27	11	3.56487e-10	1.06328e-10
365	F6-3.49357.49357.4.0.dta	4	2785.52	TKPHLFYIPGR(2)-KMNALFEGR(1)	Cross-Linked	BSP-en-acid	2785.5	Oxidation[M](16)	4.21875e-05	0.0040351	0.021108	7.57782	sp|Q9H307|PININ_HUMAN (238)-sp|Q9H307|PININ_HUMAN (262)/	Intra-Protein	18	1	9	9	1.05231e-07	1.49299e-05
366	F3-3.85343.85343.3.0.dta	3	3280.77	ALAAAGYDVEKNNSR(11)-KASGPPVSELITK(1)	Cross-Linked	BSP-en-acid	3280.75	null	3.20336e-08	0.00406503	0.020857	6.35738	sp|P16402|H13_HUMAN (76)-sp|P16402|H13_HUMAN (35)/sp|P16402|H13_HUMAN (76)-sp|P10412|H14_HUMAN (34)/sp|P16402|H13_HUMAN (76)-sp|P16403|H12_HUMAN (34)/sp|Q02539|H11_HUMAN (78)-sp|P16402|H13_HUMAN (35)/sp|Q02539|H11_HUMAN (78)-sp|P10412|H14_HUMAN (34)/sp|Q02539|H11_HUMAN (78)-sp|P16403|H12_HUMAN (34)/sp|P10412|H14_HUMAN (75)-sp|P16402|H13_HUMAN (35)/sp|P10412|H14_HUMAN (75)-sp|P10412|H14_HUMAN (34)…	Intra-Protein	9	1	24	11	2.99921e-11	4.53933e-08
367	F3-3.85757.85757.3.0.dta	3	3280.77	ALAAAGYDVEKNNSR(11)-KASGPPVSELITK(1)	Cross-Linked	BSP-en-acid	3280.75	null	2.70305e-09	0.00408525	0.018409	5.61121	sp|P16402|H13_HUMAN (76)-sp|P16402|H13_HUMAN (35)/sp|P16402|H13_HUMAN (76)-sp|P10412|H14_HUMAN (34)/sp|P16402|H13_HUMAN (76)-sp|P16403|H12_HUMAN (34)/sp|Q02539|H11_HUMAN (78)-sp|P16402|H13_HUMAN (35)/sp|Q02539|H11_HUMAN (78)-sp|P10412|H14_HUMAN (34)/sp|Q02539|H11_HUMAN (78)-sp|P16403|H12_HUMAN (34)/sp|P10412|H14_HUMAN (75)-sp|P16402|H13_HUMAN (35)/sp|P10412|H14_HUMAN (75)-sp|P10412|H14_HUMAN (34)…	Intra-Protein	9	1	24	12	1.42655e-10	3.14159e-09
368	F6-2.50399.50399.4.0.dta	4	2785.51	TKPHLFYIPGR(2)-KMNALFEGR(1)	Cross-Linked	BSP-en-acid	2785.5	Oxidation[M](16)	6.62372e-08	0.00410049	0.015288	5.48843	sp|Q9H307|PININ_HUMAN (238)-sp|Q9H307|PININ_HUMAN (262)/	Intra-Protein	17	1	11	9	1.67948e-07	8.00979e-08
369	F2-2.78973.78973.5.0.dta	5	3734	NGVKITLPVDFVTADKFDENAK(4)-KYAEAVTR(1)	Cross-Linked	BSP-en-acid	3733.98	null	9.3342e-08	0.00412449	0.017487	4.68321	sp|P00558|PGK1_HUMAN (279)-sp|P00558|PGK1_HUMAN (323)/	Intra-Protein	5	1	30	11	2.43289e-13	2.48687e-08
370	F1-2.63550.63550.3.0.dta	3	3208.61	NLQEAEEWYKSK(10)-SKFADLSEAANR(2)	Cross-Linked	BSP-en-acid	3208.59	null	2.22334e-07	0.00412893	0.015259	4.75567	sp|P41219|PERI_HUMAN (288)-sp|P08670|VIME_HUMAN (294)/sp|P08670|VIME_HUMAN (292)-sp|P08670|VIME_HUMAN (294)/	Intra-Protein	2	1	15	10	0.000341811	1.17828e-19
371	F1-1.76932.76932.3.0.dta	3	3845.01	KLFIGGLSFETTDESLR(1)-SKSESPKEPEQLR(2)	Cross-Linked	BSP-en-acid	3845	Acetyl[ProteinN-term](20)	1.5054e-08	0.00413111	0.014957	3.88999	sp|P09651|ROA1_HUMAN (15)-sp|P09651|ROA1_HUMAN (3)/sp|Q32P51|RA1L2_HUMAN (15)-sp|P09651|ROA1_HUMAN (3)/	Intra-Protein	1	1	17	12	5.68146e-21	1.28155e-08
372	F1-1.60886.60886.4.0.dta	4	2737.56	LKVSELKEELK(2)-GLKAELMER(3)	Cross-Linked	BSP-en-acid	2737.55	null	4.22312e-08	0.00413819	0.004387	1.60253	sp|Q00839|HNRPU_HUMAN (12)-sp|Q00839|HNRPU_HUMAN (31)/	Intra-Protein	1	1	14	10	5.15286e-07	1.7909e-07
373	F2-3.88745.88745.3.0.dta	3	3583.92	TTLTAAITKILAEGGGAK(9)-KYEEIDNAPEER(1)	Cross-Linked	BSP-en-acid	3583.89	null	4.39499e-08	0.00415516	0.038184	10.6544	sp|P49411|EFTU_HUMAN (79)-sp|P49411|EFTU_HUMAN (91)/	Intra-Protein	6	1	22	12	1.09204e-07	1.83503e-10
374	F6-2.5387.5387.6.2.dta	6	2794.47	KVACIGAWHPAR(1)-AGQKGYHHR(4)	Cross-Linked	BSP-en-acid	2794.46	Carbamidomethyl[C](4)	7.45317e-07	0.00415793	0.01348	4.82383	sp|P39023|RL3_HUMAN (250)-sp|P39023|RL3_HUMAN (272)/sp|P39023|RL3_HUMAN (250)-sp|Q92901|RL3L_HUMAN (272)/sp|Q92901|RL3L_HUMAN (250)-sp|P39023|RL3_HUMAN (272)/sp|Q92901|RL3L_HUMAN (250)-sp|Q92901|RL3L_HUMAN (272)/	Intra-Protein	17	1	18.5	11.5	2.60611e-12	0.000318656
375	F4-3.97650.97650.3.0.dta	3	3330.61	GYFEYIEENKYSR(10)-KMCLFAGFQR(1)	Cross-Linked	BSP-en-acid	3330.61	Carbamidomethyl[C](19)	2.40783e-18	0.00415955	0.004776	1.43397	sp|Q00839|HNRPU_HUMAN (265)-sp|Q00839|HNRPU_HUMAN (592)/	Intra-Protein	12	1	20.5	10.5	4.51628e-14	5.01058e-14
376	F3-2.51389.51389.3.0.dta	3	2334.35	KASGPPVSELITK(1)-KSAGAAK(1)	Cross-Linked	BSP-en-acid	2334.34	null	4.77424e-06	0.00416001	0.008897	3.81136	sp|P16402|H13_HUMAN (35)-sp|P10412|H14_HUMAN (26)/sp|P10412|H14_HUMAN (34)-sp|P10412|H14_HUMAN (26)/sp|P16403|H12_HUMAN (34)-sp|P10412|H14_HUMAN (26)/	Intra-Protein	8	1	26	9	1.97105e-18	0.000144603
377	F2-1.69349.69349.3.0.dta	3	2798.53	LAADVGKAGAER(7)-GLGDCLVKIYK(8)	Cross-Linked	BSP-en-acid	2798.52	Carbamidomethyl[C](20)	4.80747e-10	0.00416461	0.011173	3.99246	sp|P05141|ADT2_HUMAN (147)-sp|P05141|ADT2_HUMAN (163)/	Intra-Protein	4	1	18	17	4.31055e-10	2.90137e-11
378	F1-3.89349.89349.3.1.dta	3	3583.9	TTLTAAITKILAEGGGAK(9)-KYEEIDNAPEER(1)	Cross-Linked	BSP-en-acid	3583.89	null	2.14368e-10	0.00417208	0.012714	3.54755	sp|P49411|EFTU_HUMAN (79)-sp|P49411|EFTU_HUMAN (91)/	Intra-Protein	3	1	23.5	13.5	1.39122e-07	1.58758e-12
379	F6-2.50510.50510.5.1.dta	5	2785.51	TKPHLFYIPGR(2)-KMNALFEGR(1)	Cross-Linked	BSP-en-acid	2785.5	Oxidation[M](16)	2.39646e-05	0.00418911	0.015227	5.46653	sp|Q9H307|PININ_HUMAN (238)-sp|Q9H307|PININ_HUMAN (262)/	Intra-Protein	17	1	12	10	3.15495e-10	2.57602e-06
380	F1-2.90455.90455.4.0.dta	4	3206.69	APQCLGKFIEIAAR(7)-KMCLFAGFQR(1)	Cross-Linked	BSP-en-acid	3206.68	Carbamidomethyl[C](4);Carbamidomethyl[C](20)	8.74367e-10	0.00419813	0.010627	3.31402	sp|Q00839|HNRPU_HUMAN (565)-sp|Q00839|HNRPU_HUMAN (592)/	Intra-Protein	2	1	21.5	13.5	1.61446e-07	5.48061e-10
381	F5-3.72366.72366.5.0.dta	5	3087.76	ASGPPVSELITKAVAASK(12)-KAASGEAKPK(1)	Cross-Linked	BSP-en-acid	3087.74	null	0.00835539	0.00421287	0.021419	6.93679	sp|P16402|H13_HUMAN (47)-sp|P10412|H14_HUMAN (110)/sp|P16402|H13_HUMAN (47)-sp|P16403|H12_HUMAN (110)/sp|P16402|H13_HUMAN (47)-sp|P16401|H15_HUMAN (113)/sp|P10412|H14_HUMAN (46)-sp|P10412|H14_HUMAN (110)/sp|P10412|H14_HUMAN (46)-sp|P16403|H12_HUMAN (110)/sp|P10412|H14_HUMAN (46)-sp|P16401|H15_HUMAN (113)/sp|P16403|H12_HUMAN (46)-sp|P10412|H14_HUMAN (110)/sp|P16403|H12_HUMAN (46)-sp|P16403|H12_HUM…	Intra-Protein	15	1	23.5	12.5	1.38438e-12	0.000104294
382	F5-3.49719.49719.4.0.dta	4	2314.36	IKAAVPSIK(2)-KELNYFAK(1)	Cross-Linked	BSP-en-acid	2314.35	null	8.12853e-10	0.00422286	0.010706	4.62591	sp|P00558|PGK1_HUMAN (41)-sp|P00558|PGK1_HUMAN (192)/	Intra-Protein	15	1	14.5	11.5	2.66342e-12	1.69724e-10
383	F3-3.102718.102718.4.1.dta	4	5278.71	DCVGPEVEKACANPAAGSVILLENLR(9)-ASLSKLGDVYVNDAFGTAHR(5)	Cross-Linked	BSP-en-acid	5278.66	Carbamidomethyl[C](2);Carbamidomethyl[C](11)	4.0265e-09	0.0042232	0.049501	9.37757	sp|P00558|PGK1_HUMAN (106)-sp|P00558|PGK1_HUMAN (156)/sp|P00558|PGK1_HUMAN (106)-sp|P07205|PGK2_HUMAN (156)/	Intra-Protein	9	1	21.5	16.5	6.58381e-10	5.38691e-22
384	F6-2.41083.41083.4.0.dta	4	3215.86	KASGPPVSELITKAVAASK(13)-KAASGEAKPK(1)	Cross-Linked	BSP-en-acid	3215.84	null	4.96326e-07	0.00422547	0.01924	5.98289	sp|P16402|H13_HUMAN (47)-sp|P10412|H14_HUMAN (110)/sp|P16402|H13_HUMAN (47)-sp|P16403|H12_HUMAN (110)/sp|P16402|H13_HUMAN (47)-sp|P16401|H15_HUMAN (113)/sp|P10412|H14_HUMAN (46)-sp|P10412|H14_HUMAN (110)/sp|P10412|H14_HUMAN (46)-sp|P16403|H12_HUMAN (110)/sp|P10412|H14_HUMAN (46)-sp|P16401|H15_HUMAN (113)/sp|P16403|H12_HUMAN (46)-sp|P10412|H14_HUMAN (110)/sp|P16403|H12_HUMAN (46)-sp|P16403|H12_HUM…	Intra-Protein	17	1	30.5	12.5	1.20536e-13	1.82124e-07
385	F1-1.36142.36142.3.0.dta	3	2245.26	TKEIEQVYR(2)-SKAIASK(2)	Cross-Linked	BSP-en-acid	2245.25	null	1.41933e-06	0.00423343	0.003704	1.6497	sp|Q8NEY8|PPHLN_HUMAN (299)-sp|Q8NEY8|PPHLN_HUMAN (292)/	Intra-Protein	1	1	13	15	5.98839e-08	4.46423e-05
386	F1-1.45581.45581.3.0.dta	3	2770.51	KAAIISAEGDSK(1)-FVVEKAEQQK(5)	Cross-Linked	BSP-en-acid	2770.5	null	0.000409915	0.00424136	0.009232	3.33225	sp|P35232|PHB1_HUMAN (208)-sp|P35232|PHB1_HUMAN (202)/	Intra-Protein	1	1	11.5	9.5	0.000364287	0.0106353
387	F6-2.40897.40897.5.0.dta	5	3215.85	KASGPPVSELITKAVAASK(13)-KAASGEAKPK(1)	Cross-Linked	BSP-en-acid	3215.84	null	3.54644e-07	0.00424136	0.018073	5.62	sp|P16402|H13_HUMAN (47)-sp|P10412|H14_HUMAN (110)/sp|P16402|H13_HUMAN (47)-sp|P16403|H12_HUMAN (110)/sp|P16402|H13_HUMAN (47)-sp|P16401|H15_HUMAN (113)/sp|P10412|H14_HUMAN (46)-sp|P10412|H14_HUMAN (110)/sp|P10412|H14_HUMAN (46)-sp|P16403|H12_HUMAN (110)/sp|P10412|H14_HUMAN (46)-sp|P16401|H15_HUMAN (113)/sp|P16403|H12_HUMAN (46)-sp|P10412|H14_HUMAN (110)/sp|P16403|H12_HUMAN (46)-sp|P16403|H12_HUM…	Intra-Protein	17	1	26.5	11.5	4.92243e-18	1.01291e-06
388	F1-1.43336.43336.3.0.dta	3	2363.35	KAEAQIAAK(1)-KQWLQEVK(1)	Cross-Linked	BSP-en-acid	2363.34	null	2.57169e-07	0.00427507	0.003307	1.39929	sp|P00505|AATM_HUMAN (82)-sp|P00505|AATM_HUMAN (338)/	Intra-Protein	1	1	11	11	4.23165e-07	2.80035e-07
389	F6-3.50376.50376.4.1.dta	4	2785.52	TKPHLFYIPGR(2)-KMNALFEGR(1)	Cross-Linked	BSP-en-acid	2785.5	Oxidation[M](16)	5.85102e-08	0.00427831	0.019592	7.03357	sp|Q9H307|PININ_HUMAN (238)-sp|Q9H307|PININ_HUMAN (262)/	Intra-Protein	18	1	10	8	7.43309e-06	4.40872e-06
390	F2-2.90729.90729.5.0.dta	5	3251.88	SPKLFYADHPFIFLVR(3)-KAVAISLPK(1)	Cross-Linked	BSP-en-acid	3251.87	null	0.00140034	0.00428475	0.013368	4.11087	sp|P50454|SERPH_HUMAN (380)-sp|P50454|SERPH_HUMAN (300)/	Intra-Protein	5	1	24	12	1.36365e-18	1.07749e-05
391	F5-3.62442.62442.4.0.dta	4	2962.74	KASGPPVSELITK(1)-SLVSKGTLVQTK(5)	Cross-Linked	BSP-en-acid	2962.72	null	9.05407e-05	0.00430416	0.023494	7.92988	sp|P16402|H13_HUMAN (35)-sp|P16402|H13_HUMAN (91)/sp|P16402|H13_HUMAN (35)-sp|Q02539|H11_HUMAN (93)/sp|P16402|H13_HUMAN (35)-sp|P10412|H14_HUMAN (90)/sp|P16402|H13_HUMAN (35)-sp|P16403|H12_HUMAN (90)/sp|P16402|H13_HUMAN (35)-sp|P16401|H15_HUMAN (93)/sp|P10412|H14_HUMAN (34)-sp|P16402|H13_HUMAN (91)/sp|P10412|H14_HUMAN (34)-sp|Q02539|H11_HUMAN (93)/sp|P10412|H14_HUMAN (34)-sp|P10412|H14_HUMAN (90)…	Intra-Protein	15	1	18	14	2.46539e-09	2.30762e-05
392	F6-2.40683.40683.6.0.dta	6	3215.85	KASGPPVSELITKAVAASK(13)-KAASGEAKPK(1)	Cross-Linked	BSP-en-acid	3215.84	null	0.000458218	0.00430484	0.015721	4.88862	sp|P16402|H13_HUMAN (47)-sp|P10412|H14_HUMAN (110)/sp|P16402|H13_HUMAN (47)-sp|P16403|H12_HUMAN (110)/sp|P16402|H13_HUMAN (47)-sp|P16401|H15_HUMAN (113)/sp|P10412|H14_HUMAN (46)-sp|P10412|H14_HUMAN (110)/sp|P10412|H14_HUMAN (46)-sp|P16403|H12_HUMAN (110)/sp|P10412|H14_HUMAN (46)-sp|P16401|H15_HUMAN (113)/sp|P16403|H12_HUMAN (46)-sp|P10412|H14_HUMAN (110)/sp|P16403|H12_HUMAN (46)-sp|P16403|H12_HUM…	Intra-Protein	17	1	25.5	10.5	3.61623e-12	0.000127863
393	F6-2.23811.23811.5.0.dta	5	2803.58	KKNLQYYDISAK(2)-AKSIVFHR(2)	Cross-Linked	BSP-en-acid	2803.56	null	0.000603576	0.00430956	0.014001	4.994	sp|P62826|RAN_HUMAN (142)-sp|P62826|RAN_HUMAN (134)/	Intra-Protein	17	1	10	11	2.54462e-05	6.77576e-07
394	F1-1.8465.8465.4.1.dta	4	2018.05	KADSSTTK(1)-KNQNSSK(1)	Cross-Linked	BSP-en-acid	2018.05	null	5.07585e-05	0.00431429	0.002359	1.16895	sp|P35659|DEK_HUMAN (284)-sp|P35659|DEK_HUMAN (292)/	Intra-Protein	1	1	9.5	7.5	8.46517e-08	1.0722e-05
395	F1-1.13312.13312.3.0.dta	3	1782.96	KGHYAER(1)-GKTGGK(2)	Cross-Linked	BSP-en-acid	1782.96	null	6.90986e-06	0.0043194	0.003364	1.88675	sp|P16104|H2AX_HUMAN (37)-sp|P16104|H2AX_HUMAN (6)/	Intra-Protein	1	1	17.5	11.5	5.52185e-07	0.0176478
396	F6-2.77549.77549.6.0.dta	6	4245.29	KYVATLGVEVHPLVFHTNR(1)-GPIKFNVWDTAGQEK(4)	Cross-Linked	BSP-en-acid	4245.26	null	8.52286e-12	0.00432512	0.027582	6.49713	sp|P62826|RAN_HUMAN (38)-sp|P62826|RAN_HUMAN (60)/	Intra-Protein	17	1	20	15	3.29289e-08	8.33477e-11
397	F3-3.51952.51952.3.0.dta	3	2334.35	KASGPPVSELITK(1)-KSAGAAK(1)	Cross-Linked	BSP-en-acid	2334.34	null	3.32648e-07	0.0043256	0.011465	4.91146	sp|P16402|H13_HUMAN (35)-sp|P10412|H14_HUMAN (26)/sp|P10412|H14_HUMAN (34)-sp|P10412|H14_HUMAN (26)/sp|P16403|H12_HUMAN (34)-sp|P10412|H14_HUMAN (26)/	Intra-Protein	9	1	31	12	9.44875e-21	1.59156e-06
398	F1-1.80095.80095.4.0.dta	4	2920.62	KVNPAAALEELEK(1)-ALKEFEQLR(3)	Cross-Linked	BSP-en-acid	2920.61	null	2.18193e-05	0.00434697	0.01002	3.43079	sp|Q9BVJ6|UT14A_HUMAN (273)-sp|Q9BVJ6|UT14A_HUMAN (266)/	Intra-Protein	1	1	16	10	3.20423e-06	7.36577e-05
399	F1-1.63919.63919.4.0.dta	4	3208.6	NLQEAEEWYKSK(10)-SKFADLSEAANR(2)	Cross-Linked	BSP-en-acid	3208.59	null	0.000340042	0.00435819	0.008253	2.57216	sp|P41219|PERI_HUMAN (288)-sp|P08670|VIME_HUMAN (294)/sp|P08670|VIME_HUMAN (292)-sp|P08670|VIME_HUMAN (294)/	Intra-Protein	1	1	10	10	0.00136019	2.90693e-14
400	F2-2.70609.70609.3.0.dta	3	3208.6	NLQEAEEWYKSK(10)-SKFADLSEAANR(2)	Cross-Linked	BSP-en-acid	3208.59	null	3.37992e-10	0.00436097	0.01147	3.57478	sp|P41219|PERI_HUMAN (288)-sp|P08670|VIME_HUMAN (294)/sp|P08670|VIME_HUMAN (292)-sp|P08670|VIME_HUMAN (294)/	Intra-Protein	5	1	16	11	8.04032e-06	1.26213e-22
401	F5-2.70227.70227.5.0.dta	5	3087.76	ASGPPVSELITKAVAASK(12)-KAASGEAKPK(1)	Cross-Linked	BSP-en-acid	3087.74	null	0.000257328	0.00437528	0.016189	5.24299	sp|P16402|H13_HUMAN (47)-sp|P10412|H14_HUMAN (110)/sp|P16402|H13_HUMAN (47)-sp|P16403|H12_HUMAN (110)/sp|P16402|H13_HUMAN (47)-sp|P16401|H15_HUMAN (113)/sp|P10412|H14_HUMAN (46)-sp|P10412|H14_HUMAN (110)/sp|P10412|H14_HUMAN (46)-sp|P16403|H12_HUMAN (110)/sp|P10412|H14_HUMAN (46)-sp|P16401|H15_HUMAN (113)/sp|P16403|H12_HUMAN (46)-sp|P10412|H14_HUMAN (110)/sp|P16403|H12_HUMAN (46)-sp|P16403|H12_HUM…	Intra-Protein	14	1	26.5	14.5	6.00413e-09	9.65567e-06
402	F2-2.76169.76169.3.1.dta	3	3418.69	LQDEIQNMKEEMAR(9)-SKFADLSEAANR(2)	Cross-Linked	BSP-en-acid	3418.67	null	2.64583e-12	0.00438653	0.014676	4.29289	sp|P08670|VIME_HUMAN (373)-sp|P08670|VIME_HUMAN (294)/	Intra-Protein	5	1	22.5	12.5	2.94358e-14	4.02724e-12
403	F1-1.55372.55372.3.0.dta	3	2624.47	VSELKEELKK(5)-GLKAELMER(3)	Cross-Linked	BSP-en-acid	2624.47	null	1.71371e-06	0.00439007	0.004935	1.88038	sp|Q00839|HNRPU_HUMAN (17)-sp|Q00839|HNRPU_HUMAN (31)/	Intra-Protein	1	1	20	14	3.52601e-05	1.44485e-08
404	F1-1.46618.46618.6.3.dta	6	2584.42	YNIEKDIAAHIK(5)-KEFDKK(1)	Cross-Linked	BSP-en-acid	2584.41	null	0.0103561	0.00439852	0.003485	1.34847	sp|P63167|DYL1_HUMAN (36)-sp|P63167|DYL1_HUMAN (44)/sp|P63167|DYL1_HUMAN (36)-sp|Q96FJ2|DYL2_HUMAN (44)/	Intra-Protein	1	1	14.5	8.5	1.32134e-06	0.00284888
405	F6-2.52443.52443.4.0.dta	4	2785.52	TKPHLFYIPGR(2)-KMNALFEGR(1)	Cross-Linked	BSP-en-acid	2785.5	Oxidation[M](16)	0.000120046	0.00441084	0.021544	7.73435	sp|Q9H307|PININ_HUMAN (238)-sp|Q9H307|PININ_HUMAN (262)/	Intra-Protein	17	1	11	9	2.4987e-08	1.59548e-05
406	F1-1.12963.12963.3.0.dta	3	1942.02	KGNYAER(1)-KTESHK(1)	Cross-Linked	BSP-en-acid	1942.01	null	1.31329e-07	0.00441224	0.003706	1.90833	sp|Q8IUE6|H2A2B_HUMAN (37)-sp|Q8IUE6|H2A2B_HUMAN (120)/sp|Q8IUE6|H2A2B_HUMAN (37)-sp|Q16777|H2A2C_HUMAN (120)/sp|Q93077|H2A1C_HUMAN (37)-sp|Q8IUE6|H2A2B_HUMAN (120)/sp|Q93077|H2A1C_HUMAN (37)-sp|Q16777|H2A2C_HUMAN (120)/sp|Q96KK5|H2A1H_HUMAN (37)-sp|Q8IUE6|H2A2B_HUMAN (120)/sp|Q96KK5|H2A1H_HUMAN (37)-sp|Q16777|H2A2C_HUMAN (120)/sp|Q99878|H2A1J_HUMAN (37)-sp|Q8IUE6|H2A2B_HUMAN (120)/sp|Q99878|H2A1…	Intra-Protein	1	1	10.5	11.5	4.30575e-10	1.41404e-06
407	F1-1.84747.84747.6.2.dta	6	3394.98	RQPEAVHLLDKILK(11)-KHKPDFISLFK(1)	Cross-Linked	BSP-en-acid	3394.97	null	3.46048e-07	0.00441431	0.01084	3.19296	sp|Q92621|NU205_HUMAN (41)-sp|Q92621|NU205_HUMAN (45)/	Intra-Protein	1	1	19.5	11.5	6.69622e-06	5.37922e-07
408	F1-2.57676.57676.3.1.dta	3	3351.66	KGADIMYTGTVDCWR(1)-LAADVGKSGTER(7)	Cross-Linked	BSP-en-acid	3351.65	Carbamidomethyl[C](13)	2.15133e-11	0.00442566	0.013787	4.1135	sp|P12236|ADT3_HUMAN (245)-sp|P12236|ADT3_HUMAN (147)/sp|P12235|ADT1_HUMAN (245)-sp|P12236|ADT3_HUMAN (147)/	Intra-Protein	2	1	17.5	14.5	4.61811e-16	5.03176e-06
409	F1-2.23752.23752.4.1.dta	4	1980.11	KAAVHYDR(1)-KADALK(1)	Cross-Linked	BSP-en-acid	1980.1	null	6.75241e-05	0.00442778	0.004104	2.07262	sp|Q86V81|THOC4_HUMAN (134)-sp|Q86V81|THOC4_HUMAN (156)/	Intra-Protein	2	1	18	15	2.29829e-11	3.62924e-05
410	F6-2.106733.106733.4.1.dta	4	2676.63	GVMLAVDAVIAELKK(14)-KGVITVK(1)	Cross-Linked	BSP-en-acid	2676.61	null	1.44784e-09	0.00444261	0.015874	5.93064	sp|P10809|CH60_HUMAN (156)-sp|P10809|CH60_HUMAN (196)/	Intra-Protein	17	1	29.5	8.5	4.56687e-14	8.77034e-11
411	F5-2.47746.47746.4.0.dta	4	2137.29	KESPLLFK(1)-PKTISVR(1)	Cross-Linked	BSP-en-acid	2137.27	null	1.22216e-08	0.00444399	0.010942	5.1196	sp|P26038|MOES_HUMAN (72)-sp|P26038|MOES_HUMAN (2)/	Intra-Protein	14	1	18	10	5.08155e-10	4.42919e-08
412	F6-2.13798.13798.3.0.dta	3	2502.37	YKAPFHQLR(2)-ISYGTNKGK(7)	Cross-Linked	BSP-en-acid	2502.36	null	1.52576e-06	0.00445475	0.009493	3.79362	sp|P28370|SMCA1_HUMAN (944)-sp|O60264|SMCA5_HUMAN (943)/sp|O60264|SMCA5_HUMAN (929)-sp|O60264|SMCA5_HUMAN (943)/	Intra-Protein	17	1	13	11	1.31054e-25	3.33084e-09
413	F4-3.102428.102428.5.0.dta	5	5278.69	DCVGPEVEKACANPAAGSVILLENLR(9)-ASLSKLGDVYVNDAFGTAHR(5)	Cross-Linked	BSP-en-acid	5278.66	Carbamidomethyl[C](2);Carbamidomethyl[C](11)	1	0.00447128	0.032001	6.06233	sp|P00558|PGK1_HUMAN (106)-sp|P00558|PGK1_HUMAN (156)/sp|P00558|PGK1_HUMAN (106)-sp|P07205|PGK2_HUMAN (156)/	Intra-Protein	12	1	19.5	16.5	1	7.30016e-06
414	F6-2.5569.5569.5.0.dta	5	2245.41	KVAVATPAKK(1)-KVVVSPTK(1)	Cross-Linked	BSP-en-acid	2245.4	null	7.75644e-05	0.00447444	0.008112	3.61272	sp|P19338|NUCL_HUMAN (71)-sp|P19338|NUCL_HUMAN (63)/	Intra-Protein	17	1	17.5	12.5	3.94743e-08	0.000164918
415	F1-1.57878.57878.4.4.dta	4	3019.64	VASAAAKAALEEFSR(7)-AKHLAAVEER(2)	Cross-Linked	BSP-en-acid	3019.63	null	5.90715e-09	0.00449462	0.009627	3.18814	sp|Q92922|SMRC1_HUMAN (716)-sp|Q92922|SMRC1_HUMAN (882)/sp|Q92922|SMRC1_HUMAN (716)-sp|Q8TAQ2|SMRC2_HUMAN (874)/	Intra-Protein	1	1	19.5	10.5	4.52167e-09	4.16278e-10
416	F1-1.47932.47932.4.0.dta	4	3044.55	VSEMQKLDAQVK(6)-LKTEGSDLCDR(2)	Cross-Linked	BSP-en-acid	3044.54	Carbamidomethyl[C](24)	1.34657e-05	0.00449878	0.009627	3.16206	sp|P04843|RPN1_HUMAN (553)-sp|P04843|RPN1_HUMAN (538)/	Intra-Protein	1	1	11	9	0.00194675	1.21375e-13
417	F1-1.92357.92357.4.0.dta	4	3294.79	FAPPLVIKEDELR(8)-GKGIYLWDVEGR(2)	Cross-Linked	BSP-en-acid	3294.79	null	3.39024e-05	0.00453168	0.00345	1.04711	sp|P04181|OAT_HUMAN (421)-sp|P04181|OAT_HUMAN (66)/	Intra-Protein	1	1	12.5	12.5	8.53288e-06	1.23999e-09
418	F1-1.22085.22085.3.0.dta	3	2106.15	KAYGQALAK(1)-KEHPDR(1)	Cross-Linked	BSP-en-acid	2106.15	null	1.98182e-06	0.00455071	0.006779	3.21868	sp|P29401|TKT_HUMAN (319)-sp|P29401|TKT_HUMAN (353)/	Intra-Protein	1	1	17.5	9.5	1.25604e-06	8.40498e-09
419	F1-1.86451.86451.4.3.dta	4	3222.69	APQCLGKFIEIAAR(7)-KMCLFAGFQR(1)	Cross-Linked	BSP-en-acid	3222.67	Carbamidomethyl[C](4);Carbamidomethyl[C](20);Oxidation[M](19)	1.09869e-06	0.00456737	0.020897	6.48437	sp|Q00839|HNRPU_HUMAN (565)-sp|Q00839|HNRPU_HUMAN (592)/	Intra-Protein	1	1	15.5	13.5	4.08757e-07	1.20697e-06
420	F1-1.47591.47591.3.0.dta	3	2757.52	VLIGENEKAER(8)-FVYQAKVGGR(6)	Cross-Linked	BSP-en-acid	2757.5	null	1.15524e-12	0.00456883	0.010527	3.81758	sp|P55265|DSRAD_HUMAN (798)-sp|P55265|DSRAD_HUMAN (763)/	Intra-Protein	1	1	12.5	12.5	2.98968e-13	4.89876e-17
421	F1-1.90231.90231.3.0.dta	3	3583.89	TTLTAAITKILAEGGGAK(9)-KYEEIDNAPEER(1)	Cross-Linked	BSP-en-acid	3583.89	null	5.20721e-07	0.00457033	-6.6e-05	-0.018416	sp|P49411|EFTU_HUMAN (79)-sp|P49411|EFTU_HUMAN (91)/	Intra-Protein	1	1	16.5	9.5	7.58158e-06	1.57753e-05
422	F1-3.73523.73523.6.1.dta	6	2958.72	NKGQDLLALIVAQHR(2)-KASVHLPR(1)	Cross-Linked	BSP-en-acid	2958.71	null	3.32254e-09	0.00457597	0.013118	4.43369	sp|Q86WJ1|CHD1L_HUMAN (793)-sp|Q86WJ1|CHD1L_HUMAN (835)/	Intra-Protein	3	1	27.5	12.5	3.23227e-14	6.13269e-10
423	F5-3.87466.87466.4.0.dta	4	2945.69	ASGPPVSELITKAVAASK(12)-KATGAATPK(1)	Cross-Linked	BSP-en-acid	2945.67	null	5.1202e-12	0.00458035	0.022533	7.64954	sp|P16402|H13_HUMAN (47)-sp|P10412|H14_HUMAN (140)/sp|P10412|H14_HUMAN (46)-sp|P10412|H14_HUMAN (140)/sp|P16403|H12_HUMAN (46)-sp|P10412|H14_HUMAN (140)/	Intra-Protein	15	1	20.5	9.5	9.56346e-15	2.14506e-12
424	F1-1.98763.98763.4.0.dta	4	3810.22	DFLAGGIAAAISKTAVAPIER(13)-VKLLLQVQHASK(2)	Cross-Linked	BSP-en-acid	3810.2	null	4.52313e-08	0.00458194	0.018135	4.75959	sp|P12236|ADT3_HUMAN (23)-sp|P05141|ADT2_HUMAN (33)/sp|P12236|ADT3_HUMAN (23)-sp|P12236|ADT3_HUMAN (33)/sp|P12236|ADT3_HUMAN (23)-sp|P12235|ADT1_HUMAN (33)/	Intra-Protein	1	1	33	9	1.88531e-16	1.80832e-06
425	F2-2.92703.92703.4.0.dta	4	3333.89	DGKTLNDELEIIEGMK(3)-LKVGLQVVAVK(2)	Cross-Linked	BSP-en-acid	3333.87	null	3.46666e-06	0.00459089	0.017199	5.15887	sp|P10809|CH60_HUMAN (205)-sp|P10809|CH60_HUMAN (292)/	Intra-Protein	5	1	21.5	11.5	2.08882e-08	2.4655e-06
426	F6-2.57787.57787.4.2.dta	4	2769.52	TKPHLFYIPGR(2)-KMNALFEGR(1)	Cross-Linked	BSP-en-acid	2769.5	null	4.76535e-05	0.00459551	0.013666	4.93446	sp|Q9H307|PININ_HUMAN (238)-sp|Q9H307|PININ_HUMAN (262)/	Intra-Protein	17	1	11	7	8.30476e-08	7.12538e-08
427	F1-1.84117.84117.5.0.dta	5	3664.02	LKVPPAINQFTQALDR(2)-HWGGNVLGPKSVAR(10)	Cross-Linked	BSP-en-acid	3664.02	null	5.20678e-09	0.00460173	-0.007241	-1.97624	sp|P62424|RL7A_HUMAN (75)-sp|P62424|RL7A_HUMAN (245)/	Intra-Protein	1	1	18.5	13.5	2.37418e-07	6.8233e-06
428	F3-3.99384.99384.3.1.dta	3	2600.42	FEELGVKFVK(7)-KSLDFYTR(1)	Cross-Linked	BSP-en-acid	2600.41	null	1.99968e-10	0.00463709	0.011152	4.28855	sp|Q04760|LGUL_HUMAN (148)-sp|Q04760|LGUL_HUMAN (44)/	Intra-Protein	9	1	22	10	1.2853e-10	5.14686e-11
429	F6-3.107041.107041.4.0.dta	4	3500.99	RDELTLEGIKQFFVAVER(10)-KGVAINFVK(1)	Cross-Linked	BSP-en-acid	3500.96	null	5.04034e-09	0.0046382	0.025892	7.39568	sp|P38919|IF4A3_HUMAN (252)-sp|P38919|IF4A3_HUMAN (374)/	Intra-Protein	18	1	30	12	6.20082e-20	3.81122e-11
430	F2-2.90763.90763.5.0.dta	5	3251.89	SPKLFYADHPFIFLVR(3)-KAVAISLPK(1)	Cross-Linked	BSP-en-acid	3251.87	null	0.0229646	0.0046382	0.016658	5.12259	sp|P50454|SERPH_HUMAN (380)-sp|P50454|SERPH_HUMAN (300)/	Intra-Protein	5	1	22	12	1.2705e-26	0.000388879
431	F1-1.68587.68587.5.0.dta	5	2769.51	TKPHLFYIPGR(2)-KMNALFEGR(1)	Cross-Linked	BSP-en-acid	2769.5	null	3.31507e-09	0.00464666	0.008826	3.18685	sp|Q9H307|PININ_HUMAN (238)-sp|Q9H307|PININ_HUMAN (262)/	Intra-Protein	1	1	12	11	1.57977e-11	9.64817e-08
432	F2-3.90345.90345.5.0.dta	5	3251.89	SPKLFYADHPFIFLVR(3)-KAVAISLPK(1)	Cross-Linked	BSP-en-acid	3251.87	null	0.00146353	0.00465851	0.021873	6.72628	sp|P50454|SERPH_HUMAN (380)-sp|P50454|SERPH_HUMAN (300)/	Intra-Protein	6	1	25	14	1.14922e-25	2.09431e-05
433	F1-1.76958.76958.3.0.dta	3	3845.02	KLFIGGLSFETTDESLR(1)-SKSESPKEPEQLR(2)	Cross-Linked	BSP-en-acid	3845	Acetyl[ProteinN-term](20)	1	0.00466338	0.024017	6.2463	sp|P09651|ROA1_HUMAN (15)-sp|P09651|ROA1_HUMAN (3)/sp|Q32P51|RA1L2_HUMAN (15)-sp|P09651|ROA1_HUMAN (3)/	Intra-Protein	1	1	20	10	1	1.63421e-09
434	F1-2.64047.64047.4.0.dta	4	3247.79	SKESVPEFPLSPPKK(14)-KDLSLEEIQK(1)	Cross-Linked	BSP-en-acid	3247.78	null	1.41856e-08	0.0046723	0.008487	2.61317	sp|P16949|STMN1_HUMAN (41)-sp|P16949|STMN1_HUMAN (43)/sp|P16949|STMN1_HUMAN (41)-sp|Q93045|STMN2_HUMAN (77)/	Intra-Protein	2	1	23.5	9.5	6.03862e-11	1.29742e-08
435	F1-1.8530.8530.3.0.dta	3	2018.06	KADSSTTK(1)-KNQNSSK(1)	Cross-Linked	BSP-en-acid	2018.05	null	8.44771e-05	0.00467603	0.005271	2.61193	sp|P35659|DEK_HUMAN (284)-sp|P35659|DEK_HUMAN (292)/	Intra-Protein	1	1	9.5	9.5	0.00123186	1.5081e-06
436	F2-2.70644.70644.3.1.dta	3	3208.6	NLQEAEEWYKSK(10)-SKFADLSEAANR(2)	Cross-Linked	BSP-en-acid	3208.59	null	3.01142e-20	0.00468105	0.011371	3.54392	sp|P41219|PERI_HUMAN (288)-sp|P08670|VIME_HUMAN (294)/sp|P08670|VIME_HUMAN (292)-sp|P08670|VIME_HUMAN (294)/	Intra-Protein	5	1	17	12	4.94919e-09	6.65719e-22
437	F6-3.58328.58328.4.0.dta	4	2769.52	TKPHLFYIPGR(2)-KMNALFEGR(1)	Cross-Linked	BSP-en-acid	2769.5	null	1.96167e-05	0.00468171	0.022958	8.28958	sp|Q9H307|PININ_HUMAN (238)-sp|Q9H307|PININ_HUMAN (262)/	Intra-Protein	18	1	12	12	1.09699e-09	3.41386e-06
438	F6-2.39441.39441.5.0.dta	5	2536.4	KQMVIDVLHPGK(1)-KFMTNR(1)	Cross-Linked	BSP-en-acid	2536.39	null	3.32367e-07	0.00468581	0.010939	4.31282	sp|P62847|RS24_HUMAN (21)-sp|P62847|RS24_HUMAN (11)/	Intra-Protein	17	1	19	10	3.3626e-13	7.72863e-06
439	F2-2.68202.68202.4.0.dta	4	2654.5	NKLDHYAIIK(2)-KLYDIDVAK(1)	Cross-Linked	BSP-en-acid	2654.49	null	2.15139e-07	0.00469804	0.010408	3.9209	sp|P62750|RL23A_HUMAN (70)-sp|P62750|RL23A_HUMAN (115)/	Intra-Protein	5	1	16.5	18.5	7.09329e-08	1.93708e-08
440	F5-3.102219.102219.6.1.dta	6	4245.29	KYVATLGVEVHPLVFHTNR(1)-GPIKFNVWDTAGQEK(4)	Cross-Linked	BSP-en-acid	4245.26	null	5.89891e-08	0.00471322	0.029904	7.04409	sp|P62826|RAN_HUMAN (38)-sp|P62826|RAN_HUMAN (60)/	Intra-Protein	15	1	23	14	8.26217e-09	1.02387e-09
441	F1-1.57248.57248.4.0.dta	4	3365.68	KGTDIMYTGTLDCWR(1)-LAADVGKAGAER(7)	Cross-Linked	BSP-en-acid	3365.66	Carbamidomethyl[C](13);Oxidation[M](6)	4.61405e-07	0.00473551	0.014648	4.35219	sp|P05141|ADT2_HUMAN (245)-sp|P05141|ADT2_HUMAN (147)/	Intra-Protein	1	1	16.5	11.5	5.89375e-15	4.17357e-06
442	F6-2.86893.86893.3.0.dta	3	3771.1	TLSDYNIQKESTLHLVLR(9)-MQIFVKTLTGK(6)	Cross-Linked	BSP-en-acid	3771.09	null	0.00118093	0.00473767	0.016578	4.39608	sp|P62987|RL40_HUMAN (63)-sp|P62987|RL40_HUMAN (6)/sp|P62987|RL40_HUMAN (63)-sp|P62979|RS27A_HUMAN (6)/sp|P62987|RL40_HUMAN (63)-sp|P0CG48|UBC_HUMAN (6)/sp|P62987|RL40_HUMAN (63)-sp|P0CG47|UBB_HUMAN (6)/sp|P62979|RS27A_HUMAN (63)-sp|P62987|RL40_HUMAN (6)/sp|P62979|RS27A_HUMAN (63)-sp|P62979|RS27A_HUMAN (6)/sp|P62979|RS27A_HUMAN (63)-sp|P0CG48|UBC_HUMAN (6)/sp|P62979|RS27A_HUMAN (63)-sp|P0CG47|UBB…	Intra-Protein	17	1	19	11	1	5.41352e-06
443	F1-2.63543.63543.3.0.dta	3	3208.61	NLQEAEEWYKSK(10)-SKFADLSEAANR(2)	Cross-Linked	BSP-en-acid	3208.59	null	1.97954e-12	0.004738	0.015703	4.89405	sp|P41219|PERI_HUMAN (288)-sp|P08670|VIME_HUMAN (294)/sp|P08670|VIME_HUMAN (292)-sp|P08670|VIME_HUMAN (294)/	Intra-Protein	2	1	15	11	1.05861e-05	7.72303e-23
444	F6-2.97737.97737.3.0.dta	3	3270.79	TLSDYNIQKESTLHLVLR(9)-MQIFVK(1)	Cross-Linked	BSP-en-acid	3270.79	null	0.00240849	0.00474631	-0.005241	-1.60236	sp|P62987|RL40_HUMAN (63)-sp|P62987|RL40_HUMAN (1)/sp|P62987|RL40_HUMAN (63)-sp|P62979|RS27A_HUMAN (1)/sp|P62987|RL40_HUMAN (63)-sp|P0CG48|UBC_HUMAN (1)/sp|P62987|RL40_HUMAN (63)-sp|P0CG47|UBB_HUMAN (1)/sp|P62979|RS27A_HUMAN (63)-sp|P62987|RL40_HUMAN (1)/sp|P62979|RS27A_HUMAN (63)-sp|P62979|RS27A_HUMAN (1)/sp|P62979|RS27A_HUMAN (63)-sp|P0CG48|UBC_HUMAN (1)/sp|P62979|RS27A_HUMAN (63)-sp|P0CG47|UBB…	Intra-Protein	17	1	19	5	0.000179317	1.97369e-05
445	F3-3.72888.72888.3.0.dta	3	2416.44	KTVGVEPAADGK(1)-GVVVVIKR(7)	Cross-Linked	BSP-en-acid	2416.43	null	1.39331e-08	0.00474778	0.013834	5.72498	sp|P46779|RL28_HUMAN (47)-sp|P46779|RL28_HUMAN (65)/	Intra-Protein	9	1	9	13	5.53895e-12	1.56719e-08
446	F1-1.91981.91981.4.4.dta	4	3206.71	APQCLGKFIEIAAR(7)-KMCLFAGFQR(1)	Cross-Linked	BSP-en-acid	3206.68	Carbamidomethyl[C](4);Carbamidomethyl[C](20)	0.000211045	0.00474811	0.034355	10.7136	sp|Q00839|HNRPU_HUMAN (565)-sp|Q00839|HNRPU_HUMAN (592)/	Intra-Protein	1	1	17.5	8.5	1.67074e-09	3.45973e-05
447	F6-2.53768.53768.5.0.dta	5	2942.72	ASGPPVSELITKAVAASK(12)-AKKPAGAAK(2)	Cross-Linked	BSP-en-acid	2942.7	null	1.24582e-07	0.00475146	0.015536	5.2795	sp|P16402|H13_HUMAN (47)-sp|P10412|H14_HUMAN (129)/sp|P10412|H14_HUMAN (46)-sp|P10412|H14_HUMAN (129)/sp|P16403|H12_HUMAN (46)-sp|P10412|H14_HUMAN (129)/	Intra-Protein	17	1	24.5	9.5	1.76365e-08	6.8712e-07
448	F5-3.40888.40888.4.0.dta	4	2675.48	KNLQYYDISAK(1)-AKSIVFHR(2)	Cross-Linked	BSP-en-acid	2675.47	null	2.00314e-07	0.00475809	0.015774	5.89579	sp|P62826|RAN_HUMAN (142)-sp|P62826|RAN_HUMAN (134)/	Intra-Protein	15	1	17	13	6.31095e-13	1.6516e-10
449	F1-2.75830.75830.3.0.dta	3	3845.01	KLFIGGLSFETTDESLR(1)-SKSESPKEPEQLR(2)	Cross-Linked	BSP-en-acid	3845	Acetyl[ProteinN-term](20)	7.65057e-29	0.00476444	0.01727	4.49155	sp|P09651|ROA1_HUMAN (15)-sp|P09651|ROA1_HUMAN (3)/sp|Q32P51|RA1L2_HUMAN (15)-sp|P09651|ROA1_HUMAN (3)/	Intra-Protein	2	1	26	13	4.26082e-17	2.22074e-20
450	F2-1.60264.60264.4.0.dta	4	2253.3	KESPLLFK(1)-KVTAQDVR(1)	Cross-Linked	BSP-en-acid	2253.3	null	7.51055e-07	0.00476752	0.006015	2.66942	sp|P26038|MOES_HUMAN (72)-sp|P26038|MOES_HUMAN (64)/	Intra-Protein	4	1	14	13	4.78863e-06	2.56623e-07
451	F1-3.48228.48228.6.1.dta	6	4150.11	KLGEMWNNTAADDKQPYEK(1)-IKGEHPGLSIGDVAK(2)	Cross-Linked	BSP-en-acid	4150.09	Oxidation[M](5)	9.31831e-10	0.00478825	0.023137	5.57506	sp|P09429|HMGB1_HUMAN (128)-sp|P09429|HMGB1_HUMAN (114)/sp|P09429|HMGB1_HUMAN (128)-sp|B2RPK0|HGB1A_HUMAN (114)/	Intra-Protein	3	1	20.5	15.5	1.03322e-10	6.87722e-10
452	F1-1.84764.84764.4.1.dta	4	3908.09	KLGGTIDDCELVEGLVLTQK(1)-GSNKLVIEEAER(4)	Cross-Linked	BSP-en-acid	3908.07	Carbamidomethyl[C](9)	8.90229e-05	0.00479479	0.020174	5.16214	sp|P50991|TCPD_HUMAN (213)-sp|P50991|TCPD_HUMAN (395)/	Intra-Protein	1	1	20	8	2.82159e-10	5.4424e-08
453	F1-2.63908.63908.3.0.dta	3	3208.6	NLQEAEEWYKSK(10)-SKFADLSEAANR(2)	Cross-Linked	BSP-en-acid	3208.59	null	2.24471e-14	0.00480735	0.013789	4.29753	sp|P41219|PERI_HUMAN (288)-sp|P08670|VIME_HUMAN (294)/sp|P08670|VIME_HUMAN (292)-sp|P08670|VIME_HUMAN (294)/	Intra-Protein	2	1	15	13	1.62004e-08	2.72337e-17
454	F3-3.99805.99805.3.0.dta	3	3132.67	TVTAMDVVYALKR(12)-DAVTYTEHAKR(10)	Cross-Linked	BSP-en-acid	3132.65	null	5.45819e-25	0.00481607	0.019081	6.09101	sp|P62805|H4_HUMAN (92)-sp|P62805|H4_HUMAN (78)/	Intra-Protein	9	1	20.5	19.5	4.56939e-25	2.31354e-20
455	F4-3.98907.98907.3.0.dta	3	2935.47	GDVKNFLYAWCGK(4)-KDAQSNAAR(1)	Cross-Linked	BSP-en-acid	2935.45	Carbamidomethyl[C](11);Acetyl[ProteinN-term](0)	1.27615e-09	0.00481626	0.017814	6.06857	sp|Q08211|DHX9_HUMAN (5)-sp|Q08211|DHX9_HUMAN (55)/	Intra-Protein	12	1	21	11	2.74638e-12	3.33193e-09
456	F3-2.51542.51542.3.0.dta	3	2334.35	KASGPPVSELITK(1)-KSAGAAK(1)	Cross-Linked	BSP-en-acid	2334.34	null	0.00033295	0.00482206	0.008864	3.79722	sp|P16402|H13_HUMAN (35)-sp|P10412|H14_HUMAN (26)/sp|P10412|H14_HUMAN (34)-sp|P10412|H14_HUMAN (26)/sp|P16403|H12_HUMAN (34)-sp|P10412|H14_HUMAN (26)/	Intra-Protein	8	1	23.5	8.5	4.96208e-11	0.000190823
457	F1-1.32235.32235.3.0.dta	3	2688.37	ADGKISEQSDAK(4)-AMKQVAGTMK(3)	Cross-Linked	BSP-en-acid	2688.37	null	3.26184e-19	0.00482869	0.003982	1.4812	sp|P25705|ATPA_HUMAN (531)-sp|P25705|ATPA_HUMAN (427)/	Intra-Protein	1	1	11.5	11.5	0.0154398	9.01393e-05
458	F6-2.12199.12199.4.0.dta	4	2563.32	GHQQLYWSHPR(1)-KFGQGSR(1)	Cross-Linked	BSP-en-acid	2563.31	null	5.96021e-10	0.00483225	0.013258	5.17223	sp|P62273|RS29_HUMAN (2)-sp|P62273|RS29_HUMAN (13)/	Intra-Protein	17	1	25.5	7.5	3.50534e-14	9.04082e-09
459	F5-2.102802.102802.6.2.dta	6	4153.06	KYFDFLSSYSAVNQGHCHPK(1)-GKGIYLWDVEGR(2)	Cross-Linked	BSP-en-acid	4153.04	Carbamidomethyl[C](17)	4.26899e-12	0.00483263	0.019639	4.72883	sp|P04181|OAT_HUMAN (77)-sp|P04181|OAT_HUMAN (66)/	Intra-Protein	14	1	22	14	1.1245e-13	2.30231e-12
460	F1-1.39041.39041.3.0.dta	3	1963.07	AEVEQKK(6)-KFTYR(1)	Cross-Linked	BSP-en-acid	1963.06	Acetyl[ProteinN-term](0)	2.44542e-07	0.00484973	0.004869	2.4803	sp|P62841|RS15_HUMAN (7)-sp|P62841|RS15_HUMAN (14)/	Intra-Protein	1	1	11	7	2.59946e-11	3.50728e-05
461	F6-2.60436.60436.4.0.dta	4	2833.6	LKLTPEYLQLMK(2)-YKAIASNSK(2)	Cross-Linked	BSP-en-acid	2833.59	null	6.0224e-14	0.00488222	0.012759	4.50277	sp|O94905|ERLN2_HUMAN (275)-sp|O94905|ERLN2_HUMAN (287)/	Intra-Protein	17	1	11.5	9.5	1.85179e-05	9.29977e-08
462	F4-3.104516.104516.4.1.dta	4	3714.89	GQNDLMGTAEDFADQFLR(1)-VTKQYLPHVAR(3)	Cross-Linked	BSP-en-acid	3714.87	null	1.60095e-13	0.00488504	0.022596	6.08258	sp|O15260|SURF4_HUMAN (2)-sp|O15260|SURF4_HUMAN (22)/	Intra-Protein	12	1	34.5	14.5	2.18133e-23	9.63323e-15
463	F1-1.79909.79909.6.4.dta	6	2879.62	GLAPDLPEDLYHLIKK(15)-KHLER(1)	Cross-Linked	BSP-en-acid	2879.61	null	4.52782e-08	0.00488976	0.009156	3.17959	sp|P62277|RS13_HUMAN (93)-sp|P62277|RS13_HUMAN (100)/	Intra-Protein	1	1	23	7	7.23353e-12	4.97672e-08
464	F5-2.40604.40604.4.1.dta	4	2675.48	KNLQYYDISAK(1)-AKSIVFHR(2)	Cross-Linked	BSP-en-acid	2675.47	null	1.31183e-06	0.00490262	0.012934	4.8343	sp|P62826|RAN_HUMAN (142)-sp|P62826|RAN_HUMAN (134)/	Intra-Protein	14	1	14	11	5.22608e-14	1.28929e-07
465	F1-2.46222.46222.3.0.dta	3	2182.15	KESYSVYVYK(1)-PEPAK(1)	Cross-Linked	BSP-en-acid	2182.14	null	0.00276929	0.00490697	0.005151	2.36052	sp|Q99880|H2B1L_HUMAN (35)-sp|Q6DN03|H2B2C_HUMAN (2)/sp|Q99880|H2B1L_HUMAN (35)-sp|Q16778|H2B2E_HUMAN (2)/sp|Q99880|H2B1L_HUMAN (35)-sp|Q6DRA6|H2B2D_HUMAN (2)/sp|Q99880|H2B1L_HUMAN (35)-sp|O60814|H2B1K_HUMAN (2)/sp|Q99880|H2B1L_HUMAN (35)-sp|P62807|H2B1C_HUMAN (2)/sp|Q99880|H2B1L_HUMAN (35)-sp|P06899|H2B1J_HUMAN (2)/sp|Q99880|H2B1L_HUMAN (35)-sp|P57053|H2BFS_HUMAN (2)/sp|Q99879|H2B1M_HUMAN (35)-s…	Intra-Protein	2	1	12.5	6.5	7.64098e-13	0.00855598
466	F6-2.37603.37603.6.5.dta	6	2894.69	AGVHIKLPNLGK(6)-HEKFSEVLKR(3)	Cross-Linked	BSP-en-acid	2894.67	null	0.000148987	0.00493743	0.013228	4.56977	sp|P12277|KCRB_HUMAN (298)-sp|P12277|KCRB_HUMAN (307)/	Intra-Protein	17	1	13	13	0.000151417	0.0387489
467	F1-2.63894.63894.4.0.dta	4	2915.68	KASGPPVSELITKAVAASK(13)-KAGGTPR(1)	Cross-Linked	BSP-en-acid	2915.67	null	1.68391e-06	0.00494205	0.012656	4.34069	sp|P16402|H13_HUMAN (47)-sp|P16403|H12_HUMAN (27)/sp|P10412|H14_HUMAN (46)-sp|P16403|H12_HUMAN (27)/sp|P16403|H12_HUMAN (46)-sp|P16403|H12_HUMAN (27)/	Intra-Protein	2	1	35	12	1.06902e-14	2.38381e-07
468	F6-2.50334.50334.4.0.dta	4	2785.5	TKPHLFYIPGR(2)-KMNALFEGR(1)	Cross-Linked	BSP-en-acid	2785.5	Oxidation[M](16)	5.38035e-05	0.00495495	0.00774	2.77868	sp|Q9H307|PININ_HUMAN (238)-sp|Q9H307|PININ_HUMAN (262)/	Intra-Protein	17	1	11	11	2.1977e-07	9.66567e-05
469	F1-1.23413.23413.3.0.dta	3	1614.92	SAPAPKK(6)-PEPAK(1)	Cross-Linked	BSP-en-acid	1614.92	null	1.9741e-13	0.00497007	0.002616	1.61989	sp|P23527|H2B1O_HUMAN (12)-sp|Q6DN03|H2B2C_HUMAN (2)/sp|P23527|H2B1O_HUMAN (12)-sp|Q16778|H2B2E_HUMAN (2)/sp|P23527|H2B1O_HUMAN (12)-sp|Q6DRA6|H2B2D_HUMAN (2)/sp|P23527|H2B1O_HUMAN (12)-sp|O60814|H2B1K_HUMAN (2)/sp|P23527|H2B1O_HUMAN (12)-sp|P62807|H2B1C_HUMAN (2)/sp|P23527|H2B1O_HUMAN (12)-sp|P06899|H2B1J_HUMAN (2)/sp|P23527|H2B1O_HUMAN (12)-sp|P57053|H2BFS_HUMAN (2)/sp|Q99880|H2B1L_HUMAN (12)-s…	Intra-Protein	1	1	10.5	5.5	8.86368e-14	3.11586e-08
470	F1-1.29743.29743.4.0.dta	4	2578.38	GHYKGQQIGK(4)-KDDEVQVVR(1)	Cross-Linked	BSP-en-acid	2578.37	null	1.75978e-06	0.00497937	0.004639	1.7992	sp|P61254|RL26_HUMAN (63)-sp|P61254|RL26_HUMAN (51)/sp|P61254|RL26_HUMAN (63)-sp|Q9UNX3|RL26L_HUMAN (51)/sp|Q9UNX3|RL26L_HUMAN (63)-sp|P61254|RL26_HUMAN (51)/sp|Q9UNX3|RL26L_HUMAN (63)-sp|Q9UNX3|RL26L_HUMAN (51)/	Intra-Protein	1	1	10	13	0.00442137	1.17131e-14
471	F1-1.30734.30734.4.0.dta	4	2259.17	KQDKGGFGFR(4)-KGGPDDR(1)	Cross-Linked	BSP-en-acid	2259.16	null	9.7483e-08	0.00500306	0.002231	0.987534	sp|Q15056|IF4H_HUMAN (123)-sp|Q15056|IF4H_HUMAN (130)/	Intra-Protein	1	1	11.5	13.5	6.80575e-08	4.54892e-09
472	F6-3.52301.52301.4.0.dta	4	2785.53	TKPHLFYIPGR(2)-KMNALFEGR(1)	Cross-Linked	BSP-en-acid	2785.5	Oxidation[M](16)	8.12922e-07	0.00503116	0.030092	10.8031	sp|Q9H307|PININ_HUMAN (238)-sp|Q9H307|PININ_HUMAN (262)/	Intra-Protein	18	1	10	10	8.22646e-08	0.000597031
473	F4-3.98128.98128.3.0.dta	3	2862.61	PGGDTIFGKIIR(9)-ADEIAKAQVAR(6)	Cross-Linked	BSP-en-acid	2862.58	Acetyl[ProteinN-term](15)	7.26833e-17	0.00503352	0.022185	7.74999	sp|P49773|HINT1_HUMAN (21)-sp|P49773|HINT1_HUMAN (7)/	Intra-Protein	12	1	16.5	9.5	3.49351e-14	1.59075e-18
474	F3-3.85761.85761.3.0.dta	3	3280.77	ALAAAGYDVEKNNSR(11)-KASGPPVSELITK(1)	Cross-Linked	BSP-en-acid	3280.75	null	3.25346e-05	0.00505917	0.016348	4.983	sp|P16402|H13_HUMAN (76)-sp|P16402|H13_HUMAN (35)/sp|P16402|H13_HUMAN (76)-sp|P10412|H14_HUMAN (34)/sp|P16402|H13_HUMAN (76)-sp|P16403|H12_HUMAN (34)/sp|Q02539|H11_HUMAN (78)-sp|P16402|H13_HUMAN (35)/sp|Q02539|H11_HUMAN (78)-sp|P10412|H14_HUMAN (34)/sp|Q02539|H11_HUMAN (78)-sp|P16403|H12_HUMAN (34)/sp|P10412|H14_HUMAN (75)-sp|P16402|H13_HUMAN (35)/sp|P10412|H14_HUMAN (75)-sp|P10412|H14_HUMAN (34)…	Intra-Protein	9	1	22	10	1.52755e-07	9.78605e-06
475	F1-2.57671.57671.3.1.dta	3	3351.66	KGADIMYTGTVDCWR(1)-LAADVGKSGTER(7)	Cross-Linked	BSP-en-acid	3351.65	Carbamidomethyl[C](13)	3.77732e-15	0.00506693	0.018161	5.41853	sp|P12236|ADT3_HUMAN (245)-sp|P12236|ADT3_HUMAN (147)/sp|P12235|ADT1_HUMAN (245)-sp|P12236|ADT3_HUMAN (147)/	Intra-Protein	2	1	21.5	17.5	2.3966e-17	7.96127e-12
476	F1-1.10289.10289.5.0.dta	5	1907.11	KAASGEAKPK(1)-KAGAAK(1)	Cross-Linked	BSP-en-acid	1907.11	null	0.0165782	0.00507354	0.001181	0.619263	sp|P10412|H14_HUMAN (110)-sp|P16402|H13_HUMAN (123)/sp|P10412|H14_HUMAN (110)-sp|P10412|H14_HUMAN (122)/sp|P10412|H14_HUMAN (110)-sp|P16401|H15_HUMAN (125)/sp|P16403|H12_HUMAN (110)-sp|P16402|H13_HUMAN (123)/sp|P16403|H12_HUMAN (110)-sp|P10412|H14_HUMAN (122)/sp|P16403|H12_HUMAN (110)-sp|P16401|H15_HUMAN (125)/sp|P16401|H15_HUMAN (113)-sp|P16402|H13_HUMAN (123)/sp|P16401|H15_HUMAN (113)-sp|P10412…	Intra-Protein	1	1	14.5	10.5	1.33232e-06	0.00998264
477	F5-3.98410.98410.4.2.dta	4	3185.67	SEGKCFSVLGFCK(4)-IAAYKSILQER(5)	Cross-Linked	BSP-en-acid	3185.65	Carbamidomethyl[C](5);Carbamidomethyl[C](12)	1.86693e-05	0.00507475	0.023856	7.48858	sp|P13010|XRCC5_HUMAN (338)-sp|P13010|XRCC5_HUMAN (265)/	Intra-Protein	15	1	10	9	8.63263e-11	0.000246362
478	F5-3.75936.75936.3.0.dta	3	2647.56	IPTPVIHTKH(9)-FPKILENLR(3)	Cross-Linked	BSP-en-acid	2647.54	null	5.46509e-12	0.00507859	0.019962	7.53982	sp|P12532|KCRU_HUMAN (416)-sp|P12532|KCRU_HUMAN (343)/	Intra-Protein	15	1	13	8	2.82278e-12	5.32351e-17
479	F1-3.93962.93962.4.0.dta	4	3333.89	DGKTLNDELEIIEGMK(3)-LKVGLQVVAVK(2)	Cross-Linked	BSP-en-acid	3333.87	null	2.33326e-05	0.00508871	0.020531	6.15831	sp|P10809|CH60_HUMAN (205)-sp|P10809|CH60_HUMAN (292)/	Intra-Protein	3	1	16.5	8.5	4.50882e-12	2.28755e-06
480	F1-1.40500.40500.4.1.dta	4	2892.5	KEAESSPFVER(1)-IMKAQAYQTGK(3)	Cross-Linked	BSP-en-acid	2892.49	null	0.000301669	0.00509281	0.007449	2.57529	sp|P14625|ENPL_HUMAN (547)-sp|P14625|ENPL_HUMAN (663)/sp|P14625|ENPL_HUMAN (547)-sp|Q58FF3|ENPLL_HUMAN (302)/	Intra-Protein	1	1	13	10	8.2699e-07	0.000297305
481	F4-3.87921.87921.5.0.dta	5	3928.07	VDVAVNCAGIAVASKTYNLK(15)-KGQTHTLEDFQR(1)	Cross-Linked	BSP-en-acid	3928.04	Carbamidomethyl[C](7)	3.00551e-07	0.00511912	0.029213	7.43705	sp|Q99714|HCD2_HUMAN (99)-sp|Q99714|HCD2_HUMAN (105)/	Intra-Protein	12	1	15	10	0.112224	1.63074e-10
482	F1-1.57911.57911.4.0.dta	4	3019.64	VASAAAKAALEEFSR(7)-AKHLAAVEER(2)	Cross-Linked	BSP-en-acid	3019.63	null	1.41146e-06	0.00512697	0.003355	1.11106	sp|Q92922|SMRC1_HUMAN (716)-sp|Q92922|SMRC1_HUMAN (882)/sp|Q92922|SMRC1_HUMAN (716)-sp|Q8TAQ2|SMRC2_HUMAN (874)/	Intra-Protein	1	1	18.5	10.5	1.76294e-07	1.26897e-06
483	F5-3.79589.79589.4.0.dta	4	3412.89	FASYLTFSPSEVKSLR(13)-VEQVKIHAGPK(5)	Cross-Linked	BSP-en-acid	3412.86	null	3.847e-11	0.00513064	0.024429	7.15792	sp|P54886|P5CS_HUMAN (662)-sp|P54886|P5CS_HUMAN (643)/	Intra-Protein	15	1	21	9	1.63573e-13	5.7336e-15
484	F2-1.79772.79772.4.1.dta	4	3734	NGVKITLPVDFVTADKFDENAK(4)-KYAEAVTR(1)	Cross-Linked	BSP-en-acid	3733.98	null	2.92918e-09	0.00514342	0.016962	4.54261	sp|P00558|PGK1_HUMAN (279)-sp|P00558|PGK1_HUMAN (323)/	Intra-Protein	4	1	27	9	1	1.64989e-14
485	F2-1.89930.89930.3.0.dta	3	3583.9	TTLTAAITKILAEGGGAK(9)-KYEEIDNAPEER(1)	Cross-Linked	BSP-en-acid	3583.89	null	8.80035e-11	0.0051627	0.01518	4.23563	sp|P49411|EFTU_HUMAN (79)-sp|P49411|EFTU_HUMAN (91)/	Intra-Protein	4	1	22	13	3.01031e-08	5.03907e-12
486	F1-1.47618.47618.3.1.dta	3	2777.53	VAVEAKNPADLPK(6)-KSDPVVSYR(1)	Cross-Linked	BSP-en-acid	2777.52	null	2.97606e-06	0.00517	0.006503	2.3413	sp|P13639|EF2_HUMAN (512)-sp|P13639|EF2_HUMAN (572)/	Intra-Protein	1	1	14	10	6.20768e-05	2.45796e-10
487	F1-1.52429.52429.4.1.dta	4	2442.34	LEKHELIEFR(3)-KDSLYK(1)	Cross-Linked	BSP-en-acid	2442.34	null	6.31854e-07	0.00517648	0.005335	2.18438	sp|Q00610|CLH1_HUMAN (1501)-sp|Q00610|CLH1_HUMAN (1530)/	Intra-Protein	1	1	22.5	14.5	3.92151e-09	4.91564e-07
488	F1-1.50384.50384.4.0.dta	4	2837.57	GQQIGKVVQVYR(6)-KDDEVQVVR(1)	Cross-Linked	BSP-en-acid	2837.56	null	0.000211649	0.00518999	0.005998	2.11379	sp|P61254|RL26_HUMAN (69)-sp|P61254|RL26_HUMAN (51)/sp|P61254|RL26_HUMAN (69)-sp|Q9UNX3|RL26L_HUMAN (51)/sp|Q9UNX3|RL26L_HUMAN (69)-sp|P61254|RL26_HUMAN (51)/sp|Q9UNX3|RL26L_HUMAN (69)-sp|Q9UNX3|RL26L_HUMAN (51)/	Intra-Protein	1	1	15.5	9.5	0.000165547	5.31209e-07
489	F4-3.92162.92162.3.0.dta	3	3336.68	AGPESDAQYQFTGIK(1)-KYFNSYTLTGR(1)	Cross-Linked	BSP-en-acid	3336.65	null	1.06228e-10	0.00519516	0.025071	7.51382	sp|Q96IX5|ATPMK_HUMAN (2)-sp|Q96IX5|ATPMK_HUMAN (17)/	Intra-Protein	12	1	18	11	3.48647e-07	1.15135e-14
490	F6-2.19775.19775.5.0.dta	5	2788.53	GRPCKIVEMSTSK(5)-KNGFVVLK(1)	Cross-Linked	BSP-en-acid	2788.52	Carbamidomethyl[C](4);Oxidation[M](9)	5.20386e-10	0.0051965	0.011901	4.26785	sp|P63241|IF5A1_HUMAN (39)-sp|P63241|IF5A1_HUMAN (27)/sp|P63241|IF5A1_HUMAN (39)-sp|Q9GZV4|IF5A2_HUMAN (27)/sp|P63241|IF5A1_HUMAN (39)-sp|Q6IS14|IF5AL_HUMAN (27)/sp|Q9GZV4|IF5A2_HUMAN (39)-sp|P63241|IF5A1_HUMAN (27)/sp|Q9GZV4|IF5A2_HUMAN (39)-sp|Q9GZV4|IF5A2_HUMAN (27)/sp|Q9GZV4|IF5A2_HUMAN (39)-sp|Q6IS14|IF5AL_HUMAN (27)/	Intra-Protein	17	1	15.5	8.5	7.10708e-09	3.02617e-08
491	F1-2.9445.9445.3.0.dta	3	2278.21	KTESHHKAK(7)-KGNYAER(1)	Cross-Linked	BSP-en-acid	2278.2	null	5.76625e-10	0.00520126	0.004893	2.14774	sp|Q93077|H2A1C_HUMAN (126)-sp|Q8IUE6|H2A2B_HUMAN (37)/sp|Q93077|H2A1C_HUMAN (126)-sp|Q93077|H2A1C_HUMAN (37)/sp|Q93077|H2A1C_HUMAN (126)-sp|Q96KK5|H2A1H_HUMAN (37)/sp|Q93077|H2A1C_HUMAN (126)-sp|Q99878|H2A1J_HUMAN (37)/sp|Q93077|H2A1C_HUMAN (126)-sp|P0C0S8|H2A1_HUMAN (37)/sp|Q93077|H2A1C_HUMAN (126)-sp|Q16777|H2A2C_HUMAN (37)/sp|Q93077|H2A1C_HUMAN (126)-sp|Q96QV6|H2A1A_HUMAN (37)/sp|Q93077|H2A1C…	Intra-Protein	2	1	15	9	6.50441e-17	2.91958e-14
492	F1-1.92343.92343.4.0.dta	4	3933.05	LLQDSVDFSLADAINTEFKNTR(19)-KLLEGEESR(1)	Cross-Linked	BSP-en-acid	3933.02	null	8.08913e-06	0.00520146	0.028782	7.31803	sp|P08670|VIME_HUMAN (97)-sp|P41219|PERI_HUMAN (398)/sp|P08670|VIME_HUMAN (97)-sp|P08670|VIME_HUMAN (402)/sp|P08670|VIME_HUMAN (97)-sp|P17661|DESM_HUMAN (407)/sp|P08670|VIME_HUMAN (97)-sp|P08729|K2C7_HUMAN (394)/sp|P08670|VIME_HUMAN (97)-sp|P05787|K2C8_HUMAN (393)/	Intra-Protein	1	1	17.5	7.5	0.00938547	2.4468e-12
493	F6-2.57699.57699.5.1.dta	5	2769.52	TKPHLFYIPGR(2)-KMNALFEGR(1)	Cross-Linked	BSP-en-acid	2769.5	null	1.18341e-09	0.00521022	0.013786	4.97779	sp|Q9H307|PININ_HUMAN (238)-sp|Q9H307|PININ_HUMAN (262)/	Intra-Protein	17	1	13	12	2.21253e-10	8.10908e-06
494	F5-3.102310.102310.6.4.dta	6	4245.29	KYVATLGVEVHPLVFHTNR(1)-GPIKFNVWDTAGQEK(4)	Cross-Linked	BSP-en-acid	4245.26	null	0.00033866	0.00521053	0.033318	7.84828	sp|P62826|RAN_HUMAN (38)-sp|P62826|RAN_HUMAN (60)/	Intra-Protein	15	1	18	12	3.7854e-29	5.80694e-07
495	F1-1.74519.74519.4.0.dta	4	3997.97	QQYESVAAKNLQEAEEWYK(9)-SKFADLSEAANR(2)	Cross-Linked	BSP-en-acid	3997.96	null	2.41045e-09	0.00521592	0.018086	4.52381	sp|P08670|VIME_HUMAN (282)-sp|P08670|VIME_HUMAN (294)/	Intra-Protein	1	1	13	12	3.90764e-07	1.85251e-10
496	F1-1.23406.23406.3.0.dta	3	1691.97	AVTKAQK(4)-PEPTK(1)	Cross-Linked	BSP-en-acid	1691.97	null	3.92597e-07	0.00523198	0.001341	0.792568	sp|P23527|H2B1O_HUMAN (21)-sp|P58876|H2B1D_HUMAN (2)/sp|P23527|H2B1O_HUMAN (21)-sp|Q8N3V7|SYNPO_HUMAN (801)/sp|P23527|H2B1O_HUMAN (21)-sp|Q5T0J7|TEX35_HUMAN (26)/sp|P23527|H2B1O_HUMAN (21)-sp|Q00872|MYPC1_HUMAN (2)/sp|Q99880|H2B1L_HUMAN (21)-sp|P58876|H2B1D_HUMAN (2)/sp|Q99880|H2B1L_HUMAN (21)-sp|Q8N3V7|SYNPO_HUMAN (801)/sp|Q99880|H2B1L_HUMAN (21)-sp|Q5T0J7|TEX35_HUMAN (26)/sp|Q99880|H2B1L_HUMAN …	Intra-Protein	1	1	12.5	6.5	7.69615e-08	1.60769e-06
497	F1-2.72963.72963.6.4.dta	6	2958.72	NKGQDLLALIVAQHR(2)-KASVHLPR(1)	Cross-Linked	BSP-en-acid	2958.71	null	3.71607e-08	0.00523276	0.011144	3.7665	sp|Q86WJ1|CHD1L_HUMAN (793)-sp|Q86WJ1|CHD1L_HUMAN (835)/	Intra-Protein	2	1	22.5	11.5	2.70505e-10	6.39578e-09
498	F1-1.31667.31667.4.1.dta	4	3497.84	EDSQRPGAHLTVKK(13)-SKSESPKEPEQLR(2)	Cross-Linked	BSP-en-acid	3497.83	Acetyl[ProteinN-term](17)	7.11494e-05	0.00524678	0.007693	2.19936	sp|P09651|ROA1_HUMAN (105)-sp|P09651|ROA1_HUMAN (3)/sp|Q32P51|RA1L2_HUMAN (105)-sp|P09651|ROA1_HUMAN (3)/	Intra-Protein	1	1	21	22	2.58969e-08	2.95255e-18
499	F1-1.73455.73455.4.0.dta	4	2691.56	TLLAKNLPYK(5)-SKGIAYIEFK(2)	Cross-Linked	BSP-en-acid	2691.55	null	0.321948	0.00524944	0.008839	3.28398	sp|P19338|NUCL_HUMAN (398)-sp|P19338|NUCL_HUMAN (429)/	Intra-Protein	1	1	10.5	7.5	0.000451973	0.177807
500	F3-2.69132.69132.4.1.dta	4	2253.3	KESPLLFK(1)-KVTAQDVR(1)	Cross-Linked	BSP-en-acid	2253.3	null	1.2666e-07	0.00525299	0.006491	2.88067	sp|P26038|MOES_HUMAN (72)-sp|P26038|MOES_HUMAN (64)/	Intra-Protein	8	1	12	12	6.44646e-07	4.75295e-10
501	F1-1.91066.91066.5.0.dta	5	4678.58	VLLPEYGGTKVVLDDKDYFLFR(10)-SQGKVLQATVVAVGSGSK(4)	Cross-Linked	BSP-en-acid	4678.55	null	0.000468079	0.00525979	0.02829	6.04675	sp|P61604|CH10_HUMAN (80)-sp|P61604|CH10_HUMAN (40)/	Intra-Protein	1	1	18	13	4.43222e-06	5.20364e-08
502	F1-1.32278.32278.3.0.dta	3	2640.39	ALAAAGYDVEKNNSR(11)-KAGGTPR(1)	Cross-Linked	BSP-en-acid	2640.39	null	1.52933e-11	0.00526283	0.000344	0.130284	sp|P16402|H13_HUMAN (76)-sp|P16403|H12_HUMAN (27)/sp|Q02539|H11_HUMAN (78)-sp|P16403|H12_HUMAN (27)/sp|P10412|H14_HUMAN (75)-sp|P16403|H12_HUMAN (27)/sp|P16403|H12_HUMAN (75)-sp|P16403|H12_HUMAN (27)/sp|P22492|H1T_HUMAN (79)-sp|P16403|H12_HUMAN (27)/	Intra-Protein	1	1	23	10	1.46188e-10	8.0657e-10
503	F6-2.105948.105948.4.0.dta	4	4872.76	VETGVLKPGMVVTFAPVNVTTEVK(7)-LPLQDVYKIGGIGTVPVGR(8)	Cross-Linked	BSP-en-acid	4872.73	null	1	0.0052666	0.031001	6.36214	sp|P68104|EF1A1_HUMAN (273)-sp|P68104|EF1A1_HUMAN (255)/sp|P68104|EF1A1_HUMAN (273)-sp|Q5VTE0|EF1A3_HUMAN (255)/sp|P68104|EF1A1_HUMAN (273)-sp|Q05639|EF1A2_HUMAN (255)/sp|Q5VTE0|EF1A3_HUMAN (273)-sp|P68104|EF1A1_HUMAN (255)/sp|Q5VTE0|EF1A3_HUMAN (273)-sp|Q5VTE0|EF1A3_HUMAN (255)/sp|Q5VTE0|EF1A3_HUMAN (273)-sp|Q05639|EF1A2_HUMAN (255)/	Intra-Protein	17	1	17	17	1	0.00118299
504	F2-2.90014.90014.3.0.dta	3	3206.69	APQCLGKFIEIAAR(7)-KMCLFAGFQR(1)	Cross-Linked	BSP-en-acid	3206.68	Carbamidomethyl[C](4);Carbamidomethyl[C](20)	3.93492e-09	0.00528407	0.011229	3.50175	sp|Q00839|HNRPU_HUMAN (565)-sp|Q00839|HNRPU_HUMAN (592)/	Intra-Protein	5	1	18.5	10.5	4.61279e-14	3.00521e-14
505	F5-3.105255.105255.5.0.dta	5	3857.04	SAALPIFSSFVSNWDEATKR(19)-KAVDALLTHCK(1)	Cross-Linked	BSP-en-acid	3857.01	Carbamidomethyl[C](33)	9.0182e-18	0.00530519	0.032093	8.3207	sp|O76021|RL1D1_HUMAN (276)-sp|O76021|RL1D1_HUMAN (38)/	Intra-Protein	15	1	29	11	1.22606e-11	3.21443e-14
506	F4-3.100789.100789.5.2.dta	5	5253.6	GLDVEDVKFVINYDYPNSSEDYIHR(8)-STKTGTAYTFFTPNNIK(3)	Cross-Linked	BSP-en-acid	5253.57	null	1.41082e-06	0.00530609	0.031509	5.99764	sp|P17844|DDX5_HUMAN (411)-sp|P17844|DDX5_HUMAN (437)/	Intra-Protein	12	1	24	11	1	0.000953416
507	F1-1.24444.24444.4.1.dta	4	1940.07	KFAETQPK(1)-KDTPR(1)	Cross-Linked	BSP-en-acid	1940.06	null	2.11157e-05	0.00530672	0.005135	2.64683	sp|P26641|EF1G_HUMAN (220)-sp|P26641|EF1G_HUMAN (228)/	Intra-Protein	1	1	12	8	3.22902e-08	2.15152e-05
508	F1-3.56395.56395.3.0.dta	3	3280.76	ALAAAGYDVEKNNSR(11)-KASGPPVSELITK(1)	Cross-Linked	BSP-en-acid	3280.75	null	2.58131e-11	0.0053091	0.011059	3.37087	sp|P16402|H13_HUMAN (76)-sp|P16402|H13_HUMAN (35)/sp|P16402|H13_HUMAN (76)-sp|P10412|H14_HUMAN (34)/sp|P16402|H13_HUMAN (76)-sp|P16403|H12_HUMAN (34)/sp|Q02539|H11_HUMAN (78)-sp|P16402|H13_HUMAN (35)/sp|Q02539|H11_HUMAN (78)-sp|P10412|H14_HUMAN (34)/sp|Q02539|H11_HUMAN (78)-sp|P16403|H12_HUMAN (34)/sp|P10412|H14_HUMAN (75)-sp|P16402|H13_HUMAN (35)/sp|P10412|H14_HUMAN (75)-sp|P10412|H14_HUMAN (34)…	Intra-Protein	3	1	25	13	4.33702e-11	3.96947e-11
509	F1-1.84817.84817.3.1.dta	3	3908.08	KLGGTIDDCELVEGLVLTQK(1)-GSNKLVIEEAER(4)	Cross-Linked	BSP-en-acid	3908.07	Carbamidomethyl[C](9)	6.88495e-07	0.00533111	0.015396	3.93954	sp|P50991|TCPD_HUMAN (213)-sp|P50991|TCPD_HUMAN (395)/	Intra-Protein	1	1	20	10	4.93558e-11	2.98447e-10
510	F1-1.52888.52888.6.2.dta	6	4134.11	KLGEMWNNTAADDKQPYEK(1)-IKGEHPGLSIGDVAK(2)	Cross-Linked	BSP-en-acid	4134.1	null	4.97947e-08	0.00533759	0.009829	2.37755	sp|P09429|HMGB1_HUMAN (128)-sp|P09429|HMGB1_HUMAN (114)/sp|P09429|HMGB1_HUMAN (128)-sp|B2RPK0|HGB1A_HUMAN (114)/	Intra-Protein	1	1	12.5	11.5	4.46564e-06	2.5031e-07
511	F6-2.13789.13789.3.0.dta	3	2502.38	YKAPFHQLR(2)-ISYGTNKGK(7)	Cross-Linked	BSP-en-acid	2502.36	null	3.19748e-05	0.00536324	0.015418	6.16138	sp|P28370|SMCA1_HUMAN (944)-sp|O60264|SMCA5_HUMAN (943)/sp|O60264|SMCA5_HUMAN (929)-sp|O60264|SMCA5_HUMAN (943)/	Intra-Protein	17	1	11	10	1.44332e-21	5.09277e-06
512	F4-3.97621.97621.3.0.dta	3	3330.63	GYFEYIEENKYSR(10)-KMCLFAGFQR(1)	Cross-Linked	BSP-en-acid	3330.61	Carbamidomethyl[C](19)	7.98457e-19	0.00536329	0.021888	6.57177	sp|Q00839|HNRPU_HUMAN (265)-sp|Q00839|HNRPU_HUMAN (592)/	Intra-Protein	12	1	17.5	7.5	1.88627e-09	9.24267e-17
513	F3-2.85706.85706.3.0.dta	3	3280.77	ALAAAGYDVEKNNSR(11)-KASGPPVSELITK(1)	Cross-Linked	BSP-en-acid	3280.75	null	6.42612e-06	0.00538558	0.013264	4.04297	sp|P16402|H13_HUMAN (76)-sp|P16402|H13_HUMAN (35)/sp|P16402|H13_HUMAN (76)-sp|P10412|H14_HUMAN (34)/sp|P16402|H13_HUMAN (76)-sp|P16403|H12_HUMAN (34)/sp|Q02539|H11_HUMAN (78)-sp|P16402|H13_HUMAN (35)/sp|Q02539|H11_HUMAN (78)-sp|P10412|H14_HUMAN (34)/sp|Q02539|H11_HUMAN (78)-sp|P16403|H12_HUMAN (34)/sp|P10412|H14_HUMAN (75)-sp|P16402|H13_HUMAN (35)/sp|P10412|H14_HUMAN (75)-sp|P10412|H14_HUMAN (34)…	Intra-Protein	8	1	23	12	3.3139e-06	3.6694e-07
514	F6-2.87261.87261.3.0.dta	3	3771.11	TLSDYNIQKESTLHLVLR(9)-MQIFVKTLTGK(6)	Cross-Linked	BSP-en-acid	3771.09	null	6.36425e-11	0.00540087	0.02241	5.94258	sp|P62987|RL40_HUMAN (63)-sp|P62987|RL40_HUMAN (6)/sp|P62987|RL40_HUMAN (63)-sp|P62979|RS27A_HUMAN (6)/sp|P62987|RL40_HUMAN (63)-sp|P0CG48|UBC_HUMAN (6)/sp|P62987|RL40_HUMAN (63)-sp|P0CG47|UBB_HUMAN (6)/sp|P62979|RS27A_HUMAN (63)-sp|P62987|RL40_HUMAN (6)/sp|P62979|RS27A_HUMAN (63)-sp|P62979|RS27A_HUMAN (6)/sp|P62979|RS27A_HUMAN (63)-sp|P0CG48|UBC_HUMAN (6)/sp|P62979|RS27A_HUMAN (63)-sp|P0CG47|UBB…	Intra-Protein	17	1	19	12	1	0.000384568
515	F6-3.51141.51141.5.0.dta	5	2785.52	TKPHLFYIPGR(2)-KMNALFEGR(1)	Cross-Linked	BSP-en-acid	2785.5	Oxidation[M](16)	4.86673e-08	0.00540092	0.021217	7.61695	sp|Q9H307|PININ_HUMAN (238)-sp|Q9H307|PININ_HUMAN (262)/	Intra-Protein	18	1	11	11	5.69331e-10	6.15521e-10
516	F1-1.77104.77104.4.0.dta	4	3477.89	VEKIPGGIIEDSCVLR(3)-GASKEILSEVER(4)	Cross-Linked	BSP-en-acid	3477.86	Carbamidomethyl[C](13)	1.56396e-08	0.00541033	0.024501	7.04484	sp|P49368|TCPG_HUMAN (203)-sp|P49368|TCPG_HUMAN (381)/	Intra-Protein	1	1	15.5	8.5	0.000101265	3.95458e-10
517	F3-3.81705.81705.3.1.dta	3	2871.62	SLVSKGTLVQTK(5)-KALAAAGYDVEK(1)	Cross-Linked	BSP-en-acid	2871.62	null	0.000145084	0.00542509	0.004738	1.64994	sp|P16402|H13_HUMAN (91)-sp|P16402|H13_HUMAN (65)/sp|P16402|H13_HUMAN (91)-sp|Q02539|H11_HUMAN (67)/sp|P16402|H13_HUMAN (91)-sp|P10412|H14_HUMAN (64)/sp|P16402|H13_HUMAN (91)-sp|P16403|H12_HUMAN (64)/sp|P16402|H13_HUMAN (91)-sp|P22492|H1T_HUMAN (68)/sp|Q02539|H11_HUMAN (93)-sp|P16402|H13_HUMAN (65)/sp|Q02539|H11_HUMAN (93)-sp|Q02539|H11_HUMAN (67)/sp|Q02539|H11_HUMAN (93)-sp|P10412|H14_HUMAN (64)…	Intra-Protein	9	1	11.5	10.5	7.53007e-05	6.8081e-07
518	F1-2.65207.65207.3.0.dta	3	3104.65	KTVTAMDVVYALK(1)-DAVTYTEHAKR(10)	Cross-Linked	BSP-en-acid	3104.64	null	3.55524e-14	0.00542558	0.003692	1.18919	sp|P62805|H4_HUMAN (80)-sp|P62805|H4_HUMAN (78)/	Intra-Protein	2	1	18	15	1.94753e-16	1.00793e-12
519	F3-3.11755.11755.4.0.dta	4	1862.09	KATGAATPK(1)-KPAGAAK(1)	Cross-Linked	BSP-en-acid	1862.09	null	5.01476e-08	0.00543638	0.007326	3.9343	sp|P10412|H14_HUMAN (140)-sp|P16402|H13_HUMAN (131)/sp|P10412|H14_HUMAN (140)-sp|P10412|H14_HUMAN (130)/	Intra-Protein	9	1	13	11	1.47402e-08	5.03251e-05
520	F1-1.58796.58796.4.0.dta	4	3341.85	IVAPGKGILAADESTGSIAK(6)-KELSDIAHR(1)	Cross-Linked	BSP-en-acid	3341.84	null	1.25085e-06	0.0054705	0.004978	1.4896	sp|P04075|ALDOA_HUMAN (28)-sp|P04075|ALDOA_HUMAN (14)/	Intra-Protein	1	1	17	9	5.68408e-14	0.000161353
521	F6-2.51488.51488.5.0.dta	5	2785.51	TKPHLFYIPGR(2)-KMNALFEGR(1)	Cross-Linked	BSP-en-acid	2785.5	Oxidation[M](16)	8.66487e-07	0.00547382	0.014587	5.23677	sp|Q9H307|PININ_HUMAN (238)-sp|Q9H307|PININ_HUMAN (262)/	Intra-Protein	17	1	12	12	1.64744e-10	1.8031e-07
522	F1-1.48333.48333.4.1.dta	4	3315.65	IDEYDYSKPIQGQQK(8)-KPFEEHWR(1)	Cross-Linked	BSP-en-acid	3315.64	null	3.48782e-09	0.005476	0.011581	3.49284	sp|P31040|SDHA_HUMAN (608)-sp|P31040|SDHA_HUMAN (616)/	Intra-Protein	1	1	13	9	3.68073e-08	5.60711e-07
523	F6-2.95439.95439.4.0.dta	4	3587.82	KGTDIMYTGTLDCWR(1)-AFFKGAWSNVLR(4)	Cross-Linked	BSP-en-acid	3587.79	Carbamidomethyl[C](13)	9.5481e-05	0.00547959	0.030484	8.49659	sp|P05141|ADT2_HUMAN (245)-sp|P05141|ADT2_HUMAN (272)/sp|P05141|ADT2_HUMAN (245)-sp|P12236|ADT3_HUMAN (272)/sp|P05141|ADT2_HUMAN (245)-sp|P12235|ADT1_HUMAN (272)/	Intra-Protein	17	1	13.5	10.5	2.21366e-27	2.20968e-06
524	F1-1.74059.74059.4.0.dta	4	2999.7	YGVSGYPTLKIFR(10)-KQAGPASVPLR(1)	Cross-Linked	BSP-en-acid	2999.68	null	0.000191116	0.00548352	0.020158	6.72004	sp|P30101|PDIA3_HUMAN (104)-sp|P30101|PDIA3_HUMAN (130)/	Intra-Protein	1	1	15.5	11.5	5.17873e-05	1.60231e-09
525	F4-3.4351.4351.5.0.dta	5	2146.26	KAASGEGKPK(1)-KAGAAKPR(1)	Cross-Linked	BSP-en-acid	2146.25	null	2.79983e-07	0.00549252	0.010624	4.95004	sp|P16402|H13_HUMAN (111)-sp|P16402|H13_HUMAN (123)/	Intra-Protein	12	1	16	15	3.82799e-07	2.22007e-06
526	F1-1.63970.63970.3.0.dta	3	2609.56	SLVSKGTLVQTK(5)-SGVSLAALKK(9)	Cross-Linked	BSP-en-acid	2609.56	null	6.98381e-05	0.00551996	0.005007	1.91871	sp|P16402|H13_HUMAN (91)-sp|P16402|H13_HUMAN (64)/sp|P16402|H13_HUMAN (91)-sp|P10412|H14_HUMAN (63)/sp|P16402|H13_HUMAN (91)-sp|P16403|H12_HUMAN (63)/sp|Q02539|H11_HUMAN (93)-sp|P16402|H13_HUMAN (64)/sp|Q02539|H11_HUMAN (93)-sp|P10412|H14_HUMAN (63)/sp|Q02539|H11_HUMAN (93)-sp|P16403|H12_HUMAN (63)/sp|P10412|H14_HUMAN (90)-sp|P16402|H13_HUMAN (64)/sp|P10412|H14_HUMAN (90)-sp|P10412|H14_HUMAN (63)…	Intra-Protein	1	1	10.5	16.5	2.73018e-07	0.000111518
527	F3-2.13236.13236.4.0.dta	4	1846.1	KAAGGATPK(1)-KPVGAAK(1)	Cross-Linked	BSP-en-acid	1846.09	null	2.91888e-07	0.00552402	0.00622	3.36928	sp|P16403|H12_HUMAN (140)-sp|P16403|H12_HUMAN (130)/	Intra-Protein	8	1	15.5	9.5	1.78988e-05	9.98888e-07
528	F1-1.93556.93556.3.0.dta	3	3796.21	DFLAGGVAAAISKTAVAPIER(13)-VKLLLQVQHASK(2)	Cross-Linked	BSP-en-acid	3796.18	null	1.051e-08	0.00553023	0.027761	7.31287	sp|P05141|ADT2_HUMAN (23)-sp|P05141|ADT2_HUMAN (33)/sp|P05141|ADT2_HUMAN (23)-sp|P12236|ADT3_HUMAN (33)/sp|P05141|ADT2_HUMAN (23)-sp|P12235|ADT1_HUMAN (33)/	Intra-Protein	1	1	20	10	1	0.000134774
529	F3-3.91113.91113.5.1.dta	5	3341.87	IVAPGKGILAADESTGSIAK(6)-KELSDIAHR(1)	Cross-Linked	BSP-en-acid	3341.84	null	1.90096e-06	0.00553172	0.023585	7.05748	sp|P04075|ALDOA_HUMAN (28)-sp|P04075|ALDOA_HUMAN (14)/	Intra-Protein	9	1	18	11	5.42868e-11	3.7086e-06
530	F1-1.25947.25947.3.1.dta	3	2364.32	GPSSVEDIKAK(9)-KQEKTPK(4)	Cross-Linked	BSP-en-acid	2364.31	null	7.78497e-09	0.00554427	0.005435	2.29876	sp|P06748|NPM_HUMAN (248)-sp|Q9NYF8|BCLF1_HUMAN (725)/sp|P06748|NPM_HUMAN (248)-sp|P06748|NPM_HUMAN (233)/	Intra-Protein	1	1	17	12	2.45316e-11	3.75303e-09
531	F3-3.60192.60192.4.0.dta	4	2772.48	MVNHFIAEFKR(10)-KDISENKR(1)	Cross-Linked	BSP-en-acid	2772.46	Oxidation[M](1)	2.65502e-10	0.00554681	0.016282	5.87276	sp|P11142|HSP7C_HUMAN (246)-sp|P11142|HSP7C_HUMAN (251)/	Intra-Protein	9	1	22.5	14.5	1.02642e-08	1.08577e-08
532	F1-2.45871.45871.3.0.dta	3	2030.06	KVEDMMK(1)-KLWGDR(1)	Cross-Linked	BSP-en-acid	2030.06	null	1.01699e-16	0.00555399	0.008625	4.24865	sp|P13639|EF2_HUMAN (252)-sp|P13639|EF2_HUMAN (259)/	Intra-Protein	2	1	14.5	11.5	3.55185e-13	1.11156e-12
533	F3-3.8318.8318.4.2.dta	4	2206.27	KAASGEAKPK(1)-KATGAATPK(1)	Cross-Linked	BSP-en-acid	2206.26	null	3.14047e-05	0.00556222	0.011958	5.42004	sp|P10412|H14_HUMAN (110)-sp|P10412|H14_HUMAN (140)/sp|P16403|H12_HUMAN (110)-sp|P10412|H14_HUMAN (140)/sp|P16401|H15_HUMAN (113)-sp|P10412|H14_HUMAN (140)/	Intra-Protein	9	1	14	13	1.8443e-07	3.00503e-06
534	F3-2.99358.99358.3.0.dta	3	3925.04	TIAQDYGVLKADEGISFR(10)-SSGNAKIGHPAPNFK(6)	Cross-Linked	BSP-en-acid	3925.02	Acetyl[ProteinN-term](21)	8.464e-40	0.00557285	0.013267	3.38011	sp|Q06830|PRDX1_HUMAN (120)-sp|Q06830|PRDX1_HUMAN (7)/	Intra-Protein	8	1	25	12	4.539e-11	4.73495e-11
535	F3-3.78315.78315.3.0.dta	3	3516.8	AQAYQTGKDISTNYYASQK(8)-KTFEINPR(1)	Cross-Linked	BSP-en-acid	3516.78	null	2.2649e-14	0.00557962	0.021744	6.18294	sp|P14625|ENPL_HUMAN (671)-sp|P14625|ENPL_HUMAN (683)/sp|P14625|ENPL_HUMAN (671)-sp|Q58FF3|ENPLL_HUMAN (322)/	Intra-Protein	9	1	13	9	1	3.49419e-07
536	F3-3.101661.101661.3.0.dta	3	2929.81	LSLSTSKLNSLAIGLR(7)-LAAPLLKR(7)	Cross-Linked	BSP-en-acid	2929.79	null	7.64892e-24	0.00558028	0.01481	5.05497	sp|P54886|P5CS_HUMAN (432)-sp|P54886|P5CS_HUMAN (424)/	Intra-Protein	9	1	21	15	7.17202e-11	2.1819e-21
537	F1-2.69118.69118.4.0.dta	4	2691.49	KLEEEGEQFVK(1)-KIGGIFAFK(1)	Cross-Linked	BSP-en-acid	2691.48	null	4.56675e-08	0.00558095	0.0109	4.04982	sp|P22307|SCP2_HUMAN (443)-sp|P22307|SCP2_HUMAN (454)/	Intra-Protein	2	1	13.5	10.5	1.62118e-10	2.12782e-09
538	F6-2.79078.79078.5.0.dta	5	3787.1	TLSDYNIQKESTLHLVLR(9)-MQIFVKTLTGK(6)	Cross-Linked	BSP-en-acid	3787.08	Oxidation[M](22)	0.000119494	0.00562211	0.020483	5.40865	sp|P62987|RL40_HUMAN (63)-sp|P62987|RL40_HUMAN (6)/sp|P62987|RL40_HUMAN (63)-sp|P62979|RS27A_HUMAN (6)/sp|P62987|RL40_HUMAN (63)-sp|P0CG48|UBC_HUMAN (6)/sp|P62987|RL40_HUMAN (63)-sp|P0CG47|UBB_HUMAN (6)/sp|P62979|RS27A_HUMAN (63)-sp|P62987|RL40_HUMAN (6)/sp|P62979|RS27A_HUMAN (63)-sp|P62979|RS27A_HUMAN (6)/sp|P62979|RS27A_HUMAN (63)-sp|P0CG48|UBC_HUMAN (6)/sp|P62979|RS27A_HUMAN (63)-sp|P0CG47|UBB…	Intra-Protein	17	1	13	9	1	7.7629e-08
539	F3-2.8144.8144.4.0.dta	4	2206.26	KAASGEAKPK(1)-KATGAATPK(1)	Cross-Linked	BSP-en-acid	2206.26	null	5.43553e-10	0.00563835	0.008118	3.67954	sp|P10412|H14_HUMAN (110)-sp|P10412|H14_HUMAN (140)/sp|P16403|H12_HUMAN (110)-sp|P10412|H14_HUMAN (140)/sp|P16401|H15_HUMAN (113)-sp|P10412|H14_HUMAN (140)/	Intra-Protein	8	1	14	12	4.92516e-11	1.85521e-09
540	F1-1.52909.52909.4.2.dta	4	3698.86	NSKQQLSAEELDAQLDAYNAR(3)-KAAVHYDR(1)	Cross-Linked	BSP-en-acid	3698.85	null	5.42846e-06	0.00565739	0.01209	3.26858	sp|Q86V81|THOC4_HUMAN (235)-sp|Q86V81|THOC4_HUMAN (134)/	Intra-Protein	1	1	22.5	8.5	4.88114e-10	5.01248e-06
541	F1-1.33285.33285.4.1.dta	4	2654.42	TPKGPSSVEDIK(3)-AKMQASIEK(2)	Cross-Linked	BSP-en-acid	2654.41	Oxidation[M](18)	4.13794e-09	0.00567304	0.010346	3.89767	sp|P06748|NPM_HUMAN (239)-sp|P06748|NPM_HUMAN (250)/	Intra-Protein	1	1	13.5	10.5	1.01132e-08	7.6867e-09
542	F6-3.14080.14080.6.0.dta	6	2867.68	GEMKGSAITGPVAK(4)-KKVHPAVVIR(2)	Cross-Linked	BSP-en-acid	2867.67	null	2.73719e-06	0.00568033	0.015855	5.52889	sp|P62829|RL23_HUMAN (113)-sp|P62829|RL23_HUMAN (75)/	Intra-Protein	18	1	12	13	1.27195e-06	1.07269e-06
543	F6-3.49331.49331.5.0.dta	5	2785.52	TKPHLFYIPGR(2)-KMNALFEGR(1)	Cross-Linked	BSP-en-acid	2785.5	Oxidation[M](16)	1.58643e-09	0.00568637	0.021082	7.56849	sp|Q9H307|PININ_HUMAN (238)-sp|Q9H307|PININ_HUMAN (262)/	Intra-Protein	18	1	11	14	1.58903e-10	4.19214e-08
544	F6-2.45310.45310.3.0.dta	3	2399.4	KIYSTLAGTR(1)-AAAKVALTK(4)	Cross-Linked	BSP-en-acid	2399.4	Acetyl[ProteinN-term](13)	5.35167e-05	0.00568756	0.002253	0.938984	sp|Q9UJS0|CMC2_HUMAN (235)-sp|Q9UJS0|CMC2_HUMAN (5)/sp|O75746|CMC1_HUMAN (234)-sp|Q9UJS0|CMC2_HUMAN (5)/	Intra-Protein	17	1	11	9	3.87322e-05	0.00104746
545	F1-1.57921.57921.4.0.dta	4	3351.66	KGADIMYTGTVDCWR(1)-LAADVGKSGTER(7)	Cross-Linked	BSP-en-acid	3351.65	Carbamidomethyl[C](13)	3.95043e-05	0.00569514	0.011265	3.36104	sp|P12236|ADT3_HUMAN (245)-sp|P12236|ADT3_HUMAN (147)/sp|P12235|ADT1_HUMAN (245)-sp|P12236|ADT3_HUMAN (147)/	Intra-Protein	1	1	13.5	11.5	2.36081e-11	9.08703e-05
546	F1-1.93469.93469.4.0.dta	4	3796.2	DFLAGGVAAAISKTAVAPIER(13)-VKLLLQVQHASK(2)	Cross-Linked	BSP-en-acid	3796.18	null	3.573e-05	0.00570087	0.013844	3.64682	sp|P05141|ADT2_HUMAN (23)-sp|P05141|ADT2_HUMAN (33)/sp|P05141|ADT2_HUMAN (23)-sp|P12236|ADT3_HUMAN (33)/sp|P05141|ADT2_HUMAN (23)-sp|P12235|ADT1_HUMAN (33)/	Intra-Protein	1	1	26	8	5.83887e-12	6.4957e-07
547	F1-1.68557.68557.5.0.dta	5	2769.51	TKPHLFYIPGR(2)-KMNALFEGR(1)	Cross-Linked	BSP-en-acid	2769.5	null	9.02801e-06	0.00570155	0.009406	3.39628	sp|Q9H307|PININ_HUMAN (238)-sp|Q9H307|PININ_HUMAN (262)/	Intra-Protein	1	1	11	11	1.09914e-09	7.57794e-06
548	F5-3.105424.105424.5.0.dta	5	3290.76	KFDLGQDVIDFTGHALALYR(1)-KTTMR(1)	Cross-Linked	BSP-en-acid	3290.74	null	2.04383e-08	0.00570279	0.029074	8.83511	sp|P31150|GDIA_HUMAN (174)-sp|P50395|GDIB_HUMAN (165)/sp|P50395|GDIB_HUMAN (174)-sp|P50395|GDIB_HUMAN (165)/	Intra-Protein	15	1	36.5	5.5	2.5738e-18	0.000503359
549	F6-2.58064.58064.3.0.dta	3	3260.76	KTVTAMDVVYALKR(1)-DAVTYTEHAKR(10)	Cross-Linked	BSP-en-acid	3260.75	null	2.8246e-07	0.00571119	0.010269	3.14928	sp|P62805|H4_HUMAN (80)-sp|P62805|H4_HUMAN (78)/	Intra-Protein	17	1	13.5	13.5	1.35765e-30	2.51336e-08
550	F1-2.21895.21895.3.0.dta	3	2106.15	KAYGQALAK(1)-KEHPDR(1)	Cross-Linked	BSP-en-acid	2106.15	null	1.71903e-06	0.00571312	0.00524	2.48796	sp|P29401|TKT_HUMAN (319)-sp|P29401|TKT_HUMAN (353)/	Intra-Protein	2	1	17	12	1.36893e-07	2.22696e-08
551	F3-2.91098.91098.5.0.dta	5	3341.86	IVAPGKGILAADESTGSIAK(6)-KELSDIAHR(1)	Cross-Linked	BSP-en-acid	3341.84	null	3.63438e-06	0.00572182	0.017995	5.38475	sp|P04075|ALDOA_HUMAN (28)-sp|P04075|ALDOA_HUMAN (14)/	Intra-Protein	8	1	17	11	4.65882e-06	0.00015509
552	F1-1.80125.80125.4.2.dta	4	2920.63	KVNPAAALEELEK(1)-ALKEFEQLR(3)	Cross-Linked	BSP-en-acid	2920.61	null	0.000326008	0.00572484	0.011484	3.93205	sp|Q9BVJ6|UT14A_HUMAN (273)-sp|Q9BVJ6|UT14A_HUMAN (266)/	Intra-Protein	1	1	16	8	1.47169e-07	0.000835917
553	F1-1.79872.79872.6.4.dta	6	2879.62	GLAPDLPEDLYHLIKK(15)-KHLER(1)	Cross-Linked	BSP-en-acid	2879.61	null	2.04629e-07	0.00573241	0.008646	3.00249	sp|P62277|RS13_HUMAN (93)-sp|P62277|RS13_HUMAN (100)/	Intra-Protein	1	1	18	8	8.76485e-08	3.94048e-08
554	F1-2.79296.79296.6.2.dta	6	4245.29	KYVATLGVEVHPLVFHTNR(1)-GPIKFNVWDTAGQEK(4)	Cross-Linked	BSP-en-acid	4245.26	null	0.000120386	0.00574799	0.02532	5.9643	sp|P62826|RAN_HUMAN (38)-sp|P62826|RAN_HUMAN (60)/	Intra-Protein	2	1	19	15	2.24644e-13	1.4642e-09
555	F6-2.65982.65982.3.0.dta	3	2691.56	TLLAKNLPYK(5)-SKGIAYIEFK(2)	Cross-Linked	BSP-en-acid	2691.55	null	1	0.00574879	0.014877	5.5273	sp|P19338|NUCL_HUMAN (398)-sp|P19338|NUCL_HUMAN (429)/	Intra-Protein	17	1	10.5	7.5	0.00430962	0.375584
556	F6-2.20373.20373.3.0.dta	3	2877.62	GKNNTVGLIQLNRPK(2)-KANFKDQ(1)	Cross-Linked	BSP-en-acid	2877.61	null	0.000340132	0.00575188	0.013545	4.70704	sp|P30084|ECHM_HUMAN (43)-sp|P30084|ECHM_HUMAN (284)/	Intra-Protein	17	1	18	8	7.815e-09	0.012816
557	F5-3.6543.6543.3.0.dta	3	2277.35	KSAPATGGVK(1)-KQLATKAAR(6)	Cross-Linked	BSP-en-acid	2277.34	null	1.72557e-10	0.00576138	0.013242	5.81468	sp|Q16695|H31T_HUMAN (28)-sp|Q6NXT2|H3C_HUMAN (24)/sp|Q16695|H31T_HUMAN (28)-sp|P68431|H31_HUMAN (24)/sp|Q16695|H31T_HUMAN (28)-sp|Q71DI3|H32_HUMAN (24)/sp|Q16695|H31T_HUMAN (28)-sp|Q5TEC6|H37_HUMAN (24)/sp|Q16695|H31T_HUMAN (28)-sp|P84243|H33_HUMAN (24)/sp|P68431|H31_HUMAN (28)-sp|Q6NXT2|H3C_HUMAN (24)/sp|P68431|H31_HUMAN (28)-sp|P68431|H31_HUMAN (24)/sp|P68431|H31_HUMAN (28)-sp|Q71DI3|H32_HUMAN…	Intra-Protein	15	1	17	17	2.19255e-15	4.23901e-10
558	F2-2.79044.79044.4.1.dta	4	3734	NGVKITLPVDFVTADKFDENAK(4)-KYAEAVTR(1)	Cross-Linked	BSP-en-acid	3733.98	null	1.03756e-10	0.00576637	0.019582	5.24427	sp|P00558|PGK1_HUMAN (279)-sp|P00558|PGK1_HUMAN (323)/	Intra-Protein	5	1	25	10	1.57163e-17	6.78665e-12
559	F6-3.52178.52178.5.0.dta	5	2785.52	TKPHLFYIPGR(2)-KMNALFEGR(1)	Cross-Linked	BSP-en-acid	2785.5	Oxidation[M](16)	8.62853e-08	0.00579677	0.022352	8.02442	sp|Q9H307|PININ_HUMAN (238)-sp|Q9H307|PININ_HUMAN (262)/	Intra-Protein	18	1	12	11	3.64255e-09	6.50419e-08
560	F1-2.53508.53508.4.1.dta	4	2178.2	KVTAAMGK(1)-NKWFFQK(2)	Cross-Linked	BSP-en-acid	2178.19	null	1.65891e-06	0.00579827	0.008112	3.72419	sp|P61353|RL27_HUMAN (52)-sp|P61353|RL27_HUMAN (128)/	Intra-Protein	2	1	13.5	15.5	1.91441e-07	9.72654e-07
561	F1-1.100099.100099.6.1.dta	6	5651.01	FATHGAALTVKNLSPVVSNELLEQAFSQFGPVEK(11)-ATGKGFVEFAAKPPAR(4)	Cross-Linked	BSP-en-acid	5651.01	null	1	0.00581028	0.004624	0.818261	sp|Q8WXF1|PSPC1_HUMAN (161)-sp|Q8WXF1|PSPC1_HUMAN (198)/	Intra-Protein	1	1	19	11	1	0.50251
562	F4-3.57661.57661.5.0.dta	5	2756.48	MVNHFIAEFKR(10)-KDISENKR(1)	Cross-Linked	BSP-en-acid	2756.47	null	2.38602e-07	0.00581854	0.015989	5.80054	sp|P11142|HSP7C_HUMAN (246)-sp|P11142|HSP7C_HUMAN (251)/	Intra-Protein	12	1	23.5	13.5	4.78207e-11	9.39106e-08
563	F4-3.4356.4356.4.0.dta	4	2146.26	KAASGEGKPK(1)-KAGAAKPR(1)	Cross-Linked	BSP-en-acid	2146.25	null	6.53518e-09	0.00581964	0.012013	5.59722	sp|P16402|H13_HUMAN (111)-sp|P16402|H13_HUMAN (123)/	Intra-Protein	12	1	22	19	1.5024e-11	2.46305e-06
564	F1-1.46596.46596.4.0.dta	4	2584.42	YNIEKDIAAHIK(5)-KEFDKK(1)	Cross-Linked	BSP-en-acid	2584.41	null	1.73668e-05	0.00583041	0.008326	3.22162	sp|P63167|DYL1_HUMAN (36)-sp|P63167|DYL1_HUMAN (44)/sp|P63167|DYL1_HUMAN (36)-sp|Q96FJ2|DYL2_HUMAN (44)/	Intra-Protein	1	1	13	10	1.29885e-07	5.13551e-05
565	F5-3.84428.84428.6.0.dta	6	4615.49	ENTQTTIKLFQECCPHSTDR(8)-LLIHQSLAGGIIGVKGAK(15)	Cross-Linked	BSP-en-acid	4615.41	Carbamidomethyl[C](13);Carbamidomethyl[C](14)	9.97399e-14	0.00583436	0.073512	15.9275	sp|P61978|HNRPK_HUMAN (179)-sp|P61978|HNRPK_HUMAN (163)/	Intra-Protein	15	1	16	14	3.14227e-06	4.26132e-09
566	F6-2.107754.107754.5.0.dta	5	4534.27	QVHPDTGISSKAMGIMNSFVNDIFER(11)-KESYSVYVYK(1)	Cross-Linked	BSP-en-acid	4534.24	null	1.37451e-11	0.00585015	0.024023	5.29813	sp|P23527|H2B1O_HUMAN (58)-sp|Q99880|H2B1L_HUMAN (35)/sp|P23527|H2B1O_HUMAN (58)-sp|Q99879|H2B1M_HUMAN (35)/sp|P23527|H2B1O_HUMAN (58)-sp|Q93079|H2B1H_HUMAN (35)/sp|P23527|H2B1O_HUMAN (58)-sp|P58876|H2B1D_HUMAN (35)/sp|P23527|H2B1O_HUMAN (58)-sp|O60814|H2B1K_HUMAN (35)/sp|P23527|H2B1O_HUMAN (58)-sp|Q99877|H2B1N_HUMAN (35)/sp|P23527|H2B1O_HUMAN (58)-sp|P62807|H2B1C_HUMAN (35)/sp|P23527|H2B1O_HUMAN…	Intra-Protein	17	1	23	10	6.24265e-10	2.18044e-09
567	F6-2.50806.50806.4.1.dta	4	2169.15	GMLEKSCK(5)-KFMLFR(1)	Cross-Linked	BSP-en-acid	2169.14	Carbamidomethyl[C](7)	6.98699e-07	0.00585632	0.010973	5.05869	sp|Q13813|SPTN1_HUMAN (1089)-sp|Q13813|SPTN1_HUMAN (1093)/	Intra-Protein	17	1	12	13	4.94457e-08	8.62912e-07
568	F5-3.56113.56113.3.0.dta	3	2554.36	GFPTIYFSPANKK(12)-KYEGGR(1)	Cross-Linked	BSP-en-acid	2554.35	null	1.80362e-16	0.00586664	0.019262	7.54088	sp|P30101|PDIA3_HUMAN (460)-sp|P30101|PDIA3_HUMAN (466)/	Intra-Protein	15	1	21	9	4.0725e-18	8.68743e-17
569	F3-3.99201.99201.4.1.dta	4	2992.66	IPKEQGVLSFWR(3)-LAADVGKAGAER(7)	Cross-Linked	BSP-en-acid	2992.64	null	1.99002e-05	0.00586769	0.020024	6.69109	sp|P05141|ADT2_HUMAN (63)-sp|P05141|ADT2_HUMAN (147)/sp|P12236|ADT3_HUMAN (63)-sp|P05141|ADT2_HUMAN (147)/	Intra-Protein	9	1	14	16	0.000129381	2.77154e-07
570	F3-2.54599.54599.3.0.dta	3	2388.37	KASGPPVSELITK(1)-KAGGTPR(1)	Cross-Linked	BSP-en-acid	2388.36	null	9.67929e-16	0.00587259	0.009202	3.85285	sp|P16402|H13_HUMAN (35)-sp|P16403|H12_HUMAN (27)/sp|P10412|H14_HUMAN (34)-sp|P16403|H12_HUMAN (27)/sp|P16403|H12_HUMAN (34)-sp|P16403|H12_HUMAN (27)/	Intra-Protein	8	1	28	9	1.76409e-06	6.74245e-11
571	F6-3.97895.97895.3.0.dta	3	3270.81	TLSDYNIQKESTLHLVLR(9)-MQIFVK(1)	Cross-Linked	BSP-en-acid	3270.79	null	2.24718e-08	0.00589288	0.015012	4.58971	sp|P62987|RL40_HUMAN (63)-sp|P62987|RL40_HUMAN (1)/sp|P62987|RL40_HUMAN (63)-sp|P62979|RS27A_HUMAN (1)/sp|P62987|RL40_HUMAN (63)-sp|P0CG48|UBC_HUMAN (1)/sp|P62987|RL40_HUMAN (63)-sp|P0CG47|UBB_HUMAN (1)/sp|P62979|RS27A_HUMAN (63)-sp|P62987|RL40_HUMAN (1)/sp|P62979|RS27A_HUMAN (63)-sp|P62979|RS27A_HUMAN (1)/sp|P62979|RS27A_HUMAN (63)-sp|P0CG48|UBC_HUMAN (1)/sp|P62979|RS27A_HUMAN (63)-sp|P0CG47|UBB…	Intra-Protein	18	1	30	9	6.84759e-12	4.89403e-09
572	F1-1.89278.89278.5.0.dta	5	3707.12	NLKPIKPMQFLGDEETVRK(6)-AAYKLVLIR(4)	Cross-Linked	BSP-en-acid	3707.11	Acetyl[ProteinN-term](22)	4.62724e-06	0.00589306	0.015438	4.16443	sp|P18669|PGAM1_HUMAN (228)-sp|P18669|PGAM1_HUMAN (5)/sp|P18669|PGAM1_HUMAN (228)-sp|Q8N0Y7|PGAM4_HUMAN (5)/	Intra-Protein	1	1	23	9	1.27305e-09	1.06868e-06
573	F3-2.11477.11477.4.0.dta	4	1862.09	KATGAATPK(1)-KPAGAAK(1)	Cross-Linked	BSP-en-acid	1862.09	null	7.65301e-06	0.00593114	0.003818	2.05039	sp|P10412|H14_HUMAN (140)-sp|P16402|H13_HUMAN (131)/sp|P10412|H14_HUMAN (140)-sp|P10412|H14_HUMAN (130)/	Intra-Protein	8	1	12.5	12.5	0.000156667	6.63265e-05
574	F1-2.8608.8608.4.0.dta	4	2294.21	KTESHHKAK(7)-KGNYSER(1)	Cross-Linked	BSP-en-acid	2294.2	null	1.31186e-11	0.00594353	0.006424	2.8001	sp|Q93077|H2A1C_HUMAN (126)-sp|Q7L7L0|H2A3_HUMAN (37)/sp|Q93077|H2A1C_HUMAN (126)-sp|P04908|H2A1B_HUMAN (37)/sp|Q93077|H2A1C_HUMAN (126)-sp|P20671|H2A1D_HUMAN (37)/sp|Q7L7L0|H2A3_HUMAN (126)-sp|Q7L7L0|H2A3_HUMAN (37)/sp|Q7L7L0|H2A3_HUMAN (126)-sp|P04908|H2A1B_HUMAN (37)/sp|Q7L7L0|H2A3_HUMAN (126)-sp|P20671|H2A1D_HUMAN (37)/sp|Q96KK5|H2A1H_HUMAN (126)-sp|Q7L7L0|H2A3_HUMAN (37)/sp|Q96KK5|H2A1H_HUMA…	Intra-Protein	2	1	17	14	3.69732e-11	6.9537e-18
575	F3-3.51218.51218.3.0.dta	3	2334.35	KASGPPVSELITK(1)-KSAGAAK(1)	Cross-Linked	BSP-en-acid	2334.34	null	5.5541e-07	0.00599081	0.010124	4.33699	sp|P16402|H13_HUMAN (35)-sp|P10412|H14_HUMAN (26)/sp|P10412|H14_HUMAN (34)-sp|P10412|H14_HUMAN (26)/sp|P16403|H12_HUMAN (34)-sp|P10412|H14_HUMAN (26)/	Intra-Protein	9	1	29.5	11.5	4.54155e-27	9.09351e-06
576	F1-2.36449.36449.4.0.dta	4	2647.3	KHPDASVNFSEFSK(1)-KCSER(1)	Cross-Linked	BSP-en-acid	2647.29	Carbamidomethyl[C](19)	1.37792e-06	0.0059942	0.008961	3.38497	sp|P09429|HMGB1_HUMAN (30)-sp|P26583|HMGB2_HUMAN (44)/sp|P09429|HMGB1_HUMAN (30)-sp|P09429|HMGB1_HUMAN (44)/sp|P09429|HMGB1_HUMAN (30)-sp|O15347|HMGB3_HUMAN (44)/	Intra-Protein	2	1	26	7	3.25053e-11	2.53107e-07
577	F1-1.80246.80246.4.1.dta	4	2618.56	LKTLLVNNNR(2)-KLDGFPLLR(1)	Cross-Linked	BSP-en-acid	2618.55	null	7.74199e-09	0.00600046	0.007263	2.77367	sp|P09661|RU2A_HUMAN (67)-sp|P09661|RU2A_HUMAN (56)/	Intra-Protein	1	1	11.5	10.5	6.67218e-11	2.73046e-09
578	F5-3.52894.52894.4.2.dta	4	2943.58	KAASITSEVFNK(1)-FKSYCSNLVR(2)	Cross-Linked	BSP-en-acid	2943.54	Carbamidomethyl[C](20)	2.16022e-09	0.00602419	0.040267	13.6798	sp|Q9Y5B9|SP16H_HUMAN (185)-sp|Q9Y5B9|SP16H_HUMAN (280)/	Intra-Protein	15	1	19	11	1.48723e-13	2.25959e-09
579	F1-1.74445.74445.4.1.dta	4	4554.5	GLTSVINQKLKDDEVAQLKK(9)-EKLIAPVAEEEATVPNNK(2)	Cross-Linked	BSP-en-acid	4554.5	null	0.00181353	0.00604248	0.000113	0.024811	sp|P07195|LDHB_HUMAN (308)-sp|P07195|LDHB_HUMAN (7)/	Intra-Protein	1	1	17.5	21.5	1.10068e-05	2.47983e-15
580	F3-3.13894.13894.3.0.dta	3	2004.17	KATGAATPK(1)-KPAAAAGAK(1)	Cross-Linked	BSP-en-acid	2004.16	null	7.27762e-09	0.00605336	0.010167	5.07295	sp|P10412|H14_HUMAN (140)-sp|P10412|H14_HUMAN (160)/	Intra-Protein	9	1	19.5	19.5	1.07105e-08	1.07119e-11
581	F1-1.41628.41628.4.1.dta	4	2500.32	IKFPDNPEK(2)-SYKNQELR(3)	Cross-Linked	BSP-en-acid	2500.32	null	5.19233e-05	0.00605462	0.005018	2.00694	sp|Q8WYA6|CTBL1_HUMAN (102)-sp|Q8WYA6|CTBL1_HUMAN (95)/	Intra-Protein	1	1	8	9	0.000571752	7.84488e-05
582	F6-2.35198.35198.4.0.dta	4	2178.2	KVTAAMGK(1)-NKWFFQK(2)	Cross-Linked	BSP-en-acid	2178.19	null	1.33116e-05	0.00605757	0.010876	4.99314	sp|P61353|RL27_HUMAN (52)-sp|P61353|RL27_HUMAN (128)/	Intra-Protein	17	1	13	12	5.36039e-06	7.28072e-06
583	F5-3.91776.91776.5.0.dta	5	3464.96	KASGPPVSELITKAVAASK(13)-KALAAAGYDVEK(1)	Cross-Linked	BSP-en-acid	3464.94	null	1.14653e-05	0.00605992	0.024985	7.21081	sp|P16402|H13_HUMAN (47)-sp|P16402|H13_HUMAN (65)/sp|P16402|H13_HUMAN (47)-sp|Q02539|H11_HUMAN (67)/sp|P16402|H13_HUMAN (47)-sp|P10412|H14_HUMAN (64)/sp|P16402|H13_HUMAN (47)-sp|P16403|H12_HUMAN (64)/sp|P16402|H13_HUMAN (47)-sp|P22492|H1T_HUMAN (68)/sp|P10412|H14_HUMAN (46)-sp|P16402|H13_HUMAN (65)/sp|P10412|H14_HUMAN (46)-sp|Q02539|H11_HUMAN (67)/sp|P10412|H14_HUMAN (46)-sp|P10412|H14_HUMAN (64)…	Intra-Protein	15	1	18.5	10.5	7.10447e-09	6.9463e-07
584	F6-2.45179.45179.5.0.dta	5	3184.69	SEGKSMFAGVPTMR(4)-VTKQYLPHVAR(3)	Cross-Linked	BSP-en-acid	3184.68	null	5.71798e-08	0.00606541	0.019144	6.01129	sp|O15260|SURF4_HUMAN (139)-sp|O15260|SURF4_HUMAN (22)/	Intra-Protein	17	1	10.5	12.5	1.79101e-05	1.65806e-16
585	F1-1.40262.40262.4.0.dta	4	2092.13	SKAHPPELK(2)-KFMDK(1)	Cross-Linked	BSP-en-acid	2092.13	Acetyl[ProteinN-term](0)	0.000128141	0.006075	0.004802	2.29527	sp|P62308|RUXG_HUMAN (3)-sp|P62308|RUXG_HUMAN (11)/sp|A8MWD9|RUXGL_HUMAN (3)-sp|P62308|RUXG_HUMAN (11)/	Intra-Protein	1	1	19	9	2.87385e-08	0.000186416
586	F3-3.87790.87790.3.0.dta	3	3365.68	KGTDIMYTGTLDCWR(1)-LAADVGKAGAER(7)	Cross-Linked	BSP-en-acid	3365.66	Carbamidomethyl[C](13);Oxidation[M](6)	0.145724	0.00609272	0.017135	5.09112	sp|P05141|ADT2_HUMAN (245)-sp|P05141|ADT2_HUMAN (147)/	Intra-Protein	9	1	14.5	12.5	7.8826e-10	0.089073
587	F3-2.7687.7687.4.0.dta	4	1832.12	KAGGTKPK(1)-KPVGAAK(1)	Cross-Linked	BSP-en-acid	1832.11	null	1.12942e-05	0.00609799	0.007113	3.88241	sp|P16403|H12_HUMAN (122)-sp|P16403|H12_HUMAN (130)/	Intra-Protein	8	1	14.5	9.5	1.23406e-05	4.56499e-07
588	F1-2.23738.23738.3.0.dta	3	2089.18	KASDVHEVR(1)-KVLGEK(1)	Cross-Linked	BSP-en-acid	2089.18	null	3.20511e-07	0.00610812	0.006615	3.16632	sp|P14618|KPYM_HUMAN (247)-sp|P14618|KPYM_HUMAN (256)/sp|P14618|KPYM_HUMAN (247)-sp|P09466|PAEP_HUMAN (88)/sp|P14618|KPYM_HUMAN (247)-sp|Q15431|SYCP1_HUMAN (438)/	Intra-Protein	2	1	17.5	9.5	3.81228e-07	6.98002e-09
589	F2-1.93728.93728.3.0.dta	3	3333.88	DGKTLNDELEIIEGMK(3)-LKVGLQVVAVK(2)	Cross-Linked	BSP-en-acid	3333.87	null	1.67019e-08	0.00611389	0.012876	3.86218	sp|P10809|CH60_HUMAN (205)-sp|P10809|CH60_HUMAN (292)/	Intra-Protein	4	1	14.5	10.5	2.05147e-13	4.88472e-10
590	F6-2.77613.77613.4.0.dta	4	4245.29	KYVATLGVEVHPLVFHTNR(1)-GPIKFNVWDTAGQEK(4)	Cross-Linked	BSP-en-acid	4245.26	null	1.01065e-12	0.00611425	0.029129	6.86153	sp|P62826|RAN_HUMAN (38)-sp|P62826|RAN_HUMAN (60)/	Intra-Protein	17	1	25	14	1.29732e-19	2.87359e-12
591	F6-2.107395.107395.4.0.dta	4	4889.65	TIIPLISQCTPKVDFPQDQLTALTGR(12)-ANTFVAELKGLDPAR(9)	Cross-Linked	BSP-en-acid	4889.62	Carbamidomethyl[C](9)	0.103758	0.00614196	0.028691	5.86773	sp|P40926|MDHM_HUMAN (215)-sp|P40926|MDHM_HUMAN (185)/	Intra-Protein	17	1	21.5	11.5	1	1.04396e-05
592	F6-3.3622.3622.4.0.dta	4	2159.34	KAAVTPGKK(1)-KVAVATPAK(1)	Cross-Linked	BSP-en-acid	2159.33	null	2.13907e-05	0.00614343	0.0148	6.85399	sp|P19338|NUCL_HUMAN (80)-sp|P19338|NUCL_HUMAN (71)/	Intra-Protein	18	1	13	11	4.88206e-06	0.00054179
593	F3-2.69190.69190.4.1.dta	4	2253.3	KESPLLFK(1)-KVTAQDVR(1)	Cross-Linked	BSP-en-acid	2253.3	null	1.70607e-06	0.00614386	0.006159	2.73333	sp|P26038|MOES_HUMAN (72)-sp|P26038|MOES_HUMAN (64)/	Intra-Protein	8	1	12	10	1.445e-06	6.74506e-07
594	F5-2.40366.40366.5.0.dta	5	2675.48	KNLQYYDISAK(1)-AKSIVFHR(2)	Cross-Linked	BSP-en-acid	2675.47	null	9.57458e-14	0.00614526	0.010067	3.76271	sp|P62826|RAN_HUMAN (142)-sp|P62826|RAN_HUMAN (134)/	Intra-Protein	14	1	15	12	5.36174e-15	2.54171e-14
595	F1-1.32314.32314.3.0.dta	3	2688.38	ADGKISEQSDAK(4)-AMKQVAGTMK(3)	Cross-Linked	BSP-en-acid	2688.37	null	1.7993e-09	0.00614825	0.007603	2.82811	sp|P25705|ATPA_HUMAN (531)-sp|P25705|ATPA_HUMAN (427)/	Intra-Protein	1	1	9.5	10.5	0.00134124	0.0543508
596	F1-2.12928.12928.4.0.dta	4	1942.02	KGNYAER(1)-KTESHK(1)	Cross-Linked	BSP-en-acid	1942.01	null	3.91045e-07	0.00614972	0.00391	2.01337	sp|Q8IUE6|H2A2B_HUMAN (37)-sp|Q8IUE6|H2A2B_HUMAN (120)/sp|Q8IUE6|H2A2B_HUMAN (37)-sp|Q16777|H2A2C_HUMAN (120)/sp|Q93077|H2A1C_HUMAN (37)-sp|Q8IUE6|H2A2B_HUMAN (120)/sp|Q93077|H2A1C_HUMAN (37)-sp|Q16777|H2A2C_HUMAN (120)/sp|Q96KK5|H2A1H_HUMAN (37)-sp|Q8IUE6|H2A2B_HUMAN (120)/sp|Q96KK5|H2A1H_HUMAN (37)-sp|Q16777|H2A2C_HUMAN (120)/sp|Q99878|H2A1J_HUMAN (37)-sp|Q8IUE6|H2A2B_HUMAN (120)/sp|Q99878|H2A1…	Intra-Protein	2	1	10	9	5.52979e-09	4.74464e-06
597	F3-3.87759.87759.3.1.dta	3	3365.66	KGTDIMYTGTLDCWR(1)-LAADVGKAGAER(7)	Cross-Linked	BSP-en-acid	3365.66	Carbamidomethyl[C](13);Oxidation[M](6)	2.99362e-08	0.00615088	0.001652	0.49084	sp|P05141|ADT2_HUMAN (245)-sp|P05141|ADT2_HUMAN (147)/	Intra-Protein	9	1	15.5	13.5	1.32367e-10	5.494e-09
598	F5-2.71119.71119.5.0.dta	5	3087.76	ASGPPVSELITKAVAASK(12)-KAASGEAKPK(1)	Cross-Linked	BSP-en-acid	3087.74	null	1.08535e-06	0.00615339	0.016229	5.25595	sp|P16402|H13_HUMAN (47)-sp|P10412|H14_HUMAN (110)/sp|P16402|H13_HUMAN (47)-sp|P16403|H12_HUMAN (110)/sp|P16402|H13_HUMAN (47)-sp|P16401|H15_HUMAN (113)/sp|P10412|H14_HUMAN (46)-sp|P10412|H14_HUMAN (110)/sp|P10412|H14_HUMAN (46)-sp|P16403|H12_HUMAN (110)/sp|P10412|H14_HUMAN (46)-sp|P16401|H15_HUMAN (113)/sp|P16403|H12_HUMAN (46)-sp|P10412|H14_HUMAN (110)/sp|P16403|H12_HUMAN (46)-sp|P16403|H12_HUM…	Intra-Protein	14	1	25.5	14.5	5.16418e-07	2.109e-07
599	F2-2.58978.58978.4.0.dta	4	2777.53	VAVEAKNPADLPK(6)-KSDPVVSYR(1)	Cross-Linked	BSP-en-acid	2777.52	null	8.55924e-08	0.00615571	0.013837	4.98178	sp|P13639|EF2_HUMAN (512)-sp|P13639|EF2_HUMAN (572)/	Intra-Protein	5	1	19	16	1.6357e-07	5.92712e-09
600	F5-3.8412.8412.4.0.dta	4	2159.34	KAAVTPGKK(1)-KVAVATPAK(1)	Cross-Linked	BSP-en-acid	2159.33	null	0.000237584	0.00616318	0.011588	5.36649	sp|P19338|NUCL_HUMAN (80)-sp|P19338|NUCL_HUMAN (71)/	Intra-Protein	15	1	12.5	9.5	8.30108e-08	1.11475e-05
601	F6-2.20412.20412.6.2.dta	6	2467.53	KLIKDGLIIR(4)-KPVTVHSR(1)	Cross-Linked	BSP-en-acid	2467.52	null	0.00868519	0.00618048	0.009141	3.70452	sp|P84098|RL19_HUMAN (46)-sp|P84098|RL19_HUMAN (53)/	Intra-Protein	17	1	12.5	11.5	0.0558034	4.9153e-12
602	F6-2.68883.68883.4.3.dta	4	2839.65	LPATEKPVLLSK(6)-KLCQGLFFR(1)	Cross-Linked	BSP-en-acid	2839.63	Carbamidomethyl[C](18)	0.0657482	0.0061929	0.020973	7.38583	sp|Q9Y4L1|HYOU1_HUMAN (883)-sp|Q9Y4L1|HYOU1_HUMAN (803)/	Intra-Protein	17	1	8	8	0.116262	0.00493873
603	F3-3.99842.99842.5.1.dta	5	3734	NGVKITLPVDFVTADKFDENAK(4)-KYAEAVTR(1)	Cross-Linked	BSP-en-acid	3733.98	null	3.05172e-12	0.00619456	0.024597	6.58734	sp|P00558|PGK1_HUMAN (279)-sp|P00558|PGK1_HUMAN (323)/	Intra-Protein	9	1	22	9	4.29947e-14	1.87753e-10
604	F6-3.9225.9225.5.0.dta	5	2191.26	GKLHIFNAK(2)-KAAAHYK(1)	Cross-Linked	BSP-en-acid	2191.25	null	1.98255e-05	0.00620732	0.014464	6.6008	sp|Q8IWS0|PHF6_HUMAN (227)-sp|Q8IWS0|PHF6_HUMAN (235)/	Intra-Protein	18	1	10.5	9.5	0.000696523	1.65538e-05
605	F4-3.84917.84917.4.2.dta	4	3355.78	FTNSKLTSLNEEYTK(5)-KMQSTLISAAR(1)	Cross-Linked	BSP-en-acid	3355.76	null	0.000194223	0.00621658	0.020268	6.03977	sp|P43246|MSH2_HUMAN (555)-sp|P43246|MSH2_HUMAN (491)/	Intra-Protein	12	1	12	11	0.00859465	2.09295e-10
606	F1-2.74319.74319.4.0.dta	4	2929.47	NYDVMKDFEEMR(6)-KAGIFQSVK(1)	Cross-Linked	BSP-en-acid	2929.46	null	9.45645e-08	0.00622461	0.011959	4.08232	sp|P09669|COX6C_HUMAN (60)-sp|P09669|COX6C_HUMAN (67)/	Intra-Protein	2	1	12	10	3.08942e-14	1.17029e-09
607	F2-3.92421.92421.3.0.dta	3	3333.89	DGKTLNDELEIIEGMK(3)-LKVGLQVVAVK(2)	Cross-Linked	BSP-en-acid	3333.87	null	0.000130777	0.00623037	0.024414	7.32302	sp|P10809|CH60_HUMAN (205)-sp|P10809|CH60_HUMAN (292)/	Intra-Protein	6	1	13.5	8.5	1.08468e-14	0.000258016
608	F3-2.100356.100356.4.1.dta	4	3734.01	NGVKITLPVDFVTADKFDENAK(4)-KYAEAVTR(1)	Cross-Linked	BSP-en-acid	3733.98	null	6.34027e-06	0.00623427	0.026842	7.18858	sp|P00558|PGK1_HUMAN (279)-sp|P00558|PGK1_HUMAN (323)/	Intra-Protein	8	1	36	10	2.93408e-15	2.39297e-05
609	F1-1.35321.35321.3.0.dta	3	2647.3	KHPDSSVNFAEFSK(1)-KCSER(1)	Cross-Linked	BSP-en-acid	2647.29	Carbamidomethyl[C](19)	2.62886e-07	0.00623724	0.005232	1.97636	sp|P26583|HMGB2_HUMAN (30)-sp|P26583|HMGB2_HUMAN (44)/sp|P26583|HMGB2_HUMAN (30)-sp|P09429|HMGB1_HUMAN (44)/sp|P26583|HMGB2_HUMAN (30)-sp|O15347|HMGB3_HUMAN (44)/	Intra-Protein	1	1	27	7	9.146e-13	1.41459e-08
610	F6-2.87348.87348.3.0.dta	3	3771.11	TLSDYNIQKESTLHLVLR(9)-MQIFVKTLTGK(6)	Cross-Linked	BSP-en-acid	3771.09	null	4.3855e-16	0.00624233	0.023445	6.21704	sp|P62987|RL40_HUMAN (63)-sp|P62987|RL40_HUMAN (6)/sp|P62987|RL40_HUMAN (63)-sp|P62979|RS27A_HUMAN (6)/sp|P62987|RL40_HUMAN (63)-sp|P0CG48|UBC_HUMAN (6)/sp|P62987|RL40_HUMAN (63)-sp|P0CG47|UBB_HUMAN (6)/sp|P62979|RS27A_HUMAN (63)-sp|P62987|RL40_HUMAN (6)/sp|P62979|RS27A_HUMAN (63)-sp|P62979|RS27A_HUMAN (6)/sp|P62979|RS27A_HUMAN (63)-sp|P0CG48|UBC_HUMAN (6)/sp|P62979|RS27A_HUMAN (63)-sp|P0CG47|UBB…	Intra-Protein	17	1	21	13	1	6.47258e-09
611	F1-1.77372.77372.4.1.dta	4	3477.89	VEKIPGGIIEDSCVLR(3)-GASKEILSEVER(4)	Cross-Linked	BSP-en-acid	3477.86	Carbamidomethyl[C](13)	0.00119942	0.00625736	0.024101	6.92983	sp|P49368|TCPG_HUMAN (203)-sp|P49368|TCPG_HUMAN (381)/	Intra-Protein	1	1	14.5	9.5	6.42865e-05	2.74882e-05
612	F4-3.20389.20389.3.0.dta	3	2261.25	AVTKYTSSK(4)-LAHYNKR(6)	Cross-Linked	BSP-en-acid	2261.24	null	2.67794e-06	0.00625873	0.012152	5.37404	sp|P23527|H2B1O_HUMAN (121)-sp|P23527|H2B1O_HUMAN (86)/sp|P23527|H2B1O_HUMAN (121)-sp|Q99880|H2B1L_HUMAN (86)/sp|P23527|H2B1O_HUMAN (121)-sp|Q6DN03|H2B2C_HUMAN (86)/sp|P23527|H2B1O_HUMAN (121)-sp|Q99879|H2B1M_HUMAN (86)/sp|P23527|H2B1O_HUMAN (121)-sp|Q16778|H2B2E_HUMAN (86)/sp|P23527|H2B1O_HUMAN (121)-sp|Q8N257|H2B3B_HUMAN (86)/sp|P23527|H2B1O_HUMAN (121)-sp|Q93079|H2B1H_HUMAN (86)/sp|P23527|H2B1…	Intra-Protein	12	1	14	14	1.11762e-13	6.10095e-07
613	F1-1.65656.65656.4.0.dta	4	3536.8	VLVGKNFEDVAFDEK(5)-YKPESEELTAER(2)	Cross-Linked	BSP-en-acid	3536.78	null	1.44422e-12	0.00626844	0.015971	4.51569	sp|P07237|PDIA1_HUMAN (375)-sp|P07237|PDIA1_HUMAN (328)/	Intra-Protein	1	1	15	14	3.31253e-11	1.27655e-13
614	F1-1.95361.95361.5.0.dta	5	3976.16	NDWHGGAIVSALSQTGSLFKPR(20)-KAYLPQELLGK(1)	Cross-Linked	BSP-en-acid	3976.14	null	2.57141e-12	0.00628284	0.011514	2.89577	sp|P51398|RT29_HUMAN (318)-sp|P51398|RT29_HUMAN (321)/	Intra-Protein	1	1	24	12	2.93507e-11	1.46249e-13
615	F1-1.4807.4807.3.0.dta	3	2015.12	KTESHHKAK(7)-GKQGGK(2)	Cross-Linked	BSP-en-acid	2015.11	null	5.09834e-05	0.00630135	0.008416	4.17644	sp|Q93077|H2A1C_HUMAN (126)-sp|Q8IUE6|H2A2B_HUMAN (6)/sp|Q93077|H2A1C_HUMAN (126)-sp|Q93077|H2A1C_HUMAN (6)/sp|Q93077|H2A1C_HUMAN (126)-sp|Q7L7L0|H2A3_HUMAN (6)/sp|Q93077|H2A1C_HUMAN (126)-sp|Q96KK5|H2A1H_HUMAN (6)/sp|Q93077|H2A1C_HUMAN (126)-sp|Q99878|H2A1J_HUMAN (6)/sp|Q93077|H2A1C_HUMAN (126)-sp|P0C0S8|H2A1_HUMAN (6)/sp|Q93077|H2A1C_HUMAN (126)-sp|Q16777|H2A2C_HUMAN (6)/sp|Q93077|H2A1C_HUMAN (…	Intra-Protein	1	1	19.5	9.5	7.41585e-17	1.26127e-06
616	F3-2.99404.99404.3.0.dta	3	2921.7	KVAAIEALNDGELQK(1)-LAILYAKR(7)	Cross-Linked	BSP-en-acid	2921.68	null	6.94956e-07	0.00630417	0.015006	5.13608	sp|P50502|F10A1_HUMAN (118)-sp|Q8NFI4|F10A5_HUMAN (153)/sp|P50502|F10A1_HUMAN (118)-sp|P50502|F10A1_HUMAN (153)/sp|P50502|F10A1_HUMAN (118)-sp|Q8IZP2|ST134_HUMAN (149)/sp|Q8IZP2|ST134_HUMAN (114)-sp|Q8NFI4|F10A5_HUMAN (153)/sp|Q8IZP2|ST134_HUMAN (114)-sp|P50502|F10A1_HUMAN (153)/sp|Q8IZP2|ST134_HUMAN (114)-sp|Q8IZP2|ST134_HUMAN (149)/	Intra-Protein	8	1	21.5	15.5	1.79423e-17	1.27868e-06
617	F6-3.53017.53017.4.1.dta	4	2785.52	TKPHLFYIPGR(2)-KMNALFEGR(1)	Cross-Linked	BSP-en-acid	2785.5	Oxidation[M](16)	5.62496e-05	0.00630498	0.020516	7.36529	sp|Q9H307|PININ_HUMAN (238)-sp|Q9H307|PININ_HUMAN (262)/	Intra-Protein	18	1	11	10	1.94411e-05	0.00014012
618	F6-2.81993.81993.3.0.dta	3	3051.65	AGKGGPTPQEAIQR(3)-SVFGKLFGAGGGK(5)	Cross-Linked	BSP-en-acid	3051.64	Acetyl[ProteinN-term](17)	0.000234867	0.00630536	0.013128	4.30195	sp|Q9H444|CHM4B_HUMAN (17)-sp|Q9H444|CHM4B_HUMAN (6)/	Intra-Protein	17	1	14	11	8.06086e-12	0.000772215
619	F6-2.54283.54283.5.0.dta	5	3147.89	KLIHLEIKPAIR(1)-DVKPSNILVNSR(3)	Cross-Linked	BSP-en-acid	3147.87	null	6.80582e-11	0.00632953	0.016642	5.28674	sp|Q02750|MP2K1_HUMAN (97)-sp|Q02750|MP2K1_HUMAN (192)/sp|Q02750|MP2K1_HUMAN (97)-sp|P36507|MP2K2_HUMAN (196)/sp|P36507|MP2K2_HUMAN (101)-sp|Q02750|MP2K1_HUMAN (192)/sp|P36507|MP2K2_HUMAN (101)-sp|P36507|MP2K2_HUMAN (196)/	Intra-Protein	17	1	12.5	12.5	4.24049e-09	7.45249e-09
620	F1-1.49737.49737.6.2.dta	6	4053.11	EGQEDQGLTKDYGNSPLHR(10)-ITLSKHQNVQLPR(5)	Cross-Linked	BSP-en-acid	4053.09	null	7.68612e-10	0.00634546	0.016387	4.04309	sp|P26599|PTBP1_HUMAN (428)-sp|P26599|PTBP1_HUMAN (410)/	Intra-Protein	1	1	16.5	11.5	2.16724e-05	1.73595e-09
621	F6-2.59525.59525.4.0.dta	4	2343.4	KILAAIIMK(1)-VSIYDSKR(7)	Cross-Linked	BSP-en-acid	2343.38	null	2.9299e-09	0.00635051	0.015594	6.65448	sp|P55265|DSRAD_HUMAN (867)-sp|P55265|DSRAD_HUMAN (1115)/	Intra-Protein	17	1	11	13	5.37041e-16	4.58283e-08
622	F1-2.37260.37260.5.0.dta	5	2748.45	NDTKEDVFVHQTAIK(4)-KNNPR(1)	Cross-Linked	BSP-en-acid	2748.44	null	1.74162e-08	0.00635063	0.008631	3.14032	sp|P67809|YBOX1_HUMAN (81)-sp|P67809|YBOX1_HUMAN (93)/sp|P67809|YBOX1_HUMAN (81)-sp|P16989|YBOX3_HUMAN (125)/sp|P16989|YBOX3_HUMAN (113)-sp|P67809|YBOX1_HUMAN (93)/sp|P16989|YBOX3_HUMAN (113)-sp|P16989|YBOX3_HUMAN (125)/sp|Q9Y2T7|YBOX2_HUMAN (116)-sp|P67809|YBOX1_HUMAN (93)/sp|Q9Y2T7|YBOX2_HUMAN (116)-sp|P16989|YBOX3_HUMAN (125)/	Intra-Protein	2	1	18	7	2.88603e-17	4.25545e-05
623	F6-2.88851.88851.5.0.dta	5	4887.6	FAANPNQNKNVALLSQLYHSPAR(9)-PSSEVIKDANLYISGLPR(7)	Cross-Linked	BSP-en-acid	4887.59	null	0.00588384	0.00635562	0.004844	0.991081	sp|Q15717|ELAV1_HUMAN (191)-sp|Q15717|ELAV1_HUMAN (104)/	Intra-Protein	17	1	17.5	12.5	1	8.52894e-05
624	F1-1.84255.84255.4.2.dta	4	3851.92	NNFEGEVTKENLLDFIK(9)-NGDTASPKEYTAGR(8)	Cross-Linked	BSP-en-acid	3851.91	null	3.57905e-08	0.00637111	0.009898	2.56963	sp|P07237|PDIA1_HUMAN (222)-sp|P07237|PDIA1_HUMAN (114)/	Intra-Protein	1	1	14.5	12.5	7.55054e-12	8.09618e-07
625	F4-3.105330.105330.4.1.dta	4	4065.15	SDKLPYKVADIGLAAWGR(7)-KALDIAENEMPGLMR(1)	Cross-Linked	BSP-en-acid	4065.13	Acetyl[ProteinN-term](0)	0.00891974	0.00638245	0.022662	5.57473	sp|P23526|SAHH_HUMAN (8)-sp|P23526|SAHH_HUMAN (20)/	Intra-Protein	12	1	16.5	13.5	1.74925e-08	0.000438756
626	F1-1.46797.46797.4.1.dta	4	2584.42	YNIEKDIAAHIK(5)-KEFDKK(1)	Cross-Linked	BSP-en-acid	2584.41	null	6.80622e-05	0.00639337	0.007382	2.85635	sp|P63167|DYL1_HUMAN (36)-sp|P63167|DYL1_HUMAN (44)/sp|P63167|DYL1_HUMAN (36)-sp|Q96FJ2|DYL2_HUMAN (44)/	Intra-Protein	1	1	15.5	10.5	4.28083e-10	4.21296e-05
627	F1-2.58561.58561.5.0.dta	5	3341.85	IVAPGKGILAADESTGSIAK(6)-KELSDIAHR(1)	Cross-Linked	BSP-en-acid	3341.84	null	7.94548e-08	0.00641182	0.01028	3.07615	sp|P04075|ALDOA_HUMAN (28)-sp|P04075|ALDOA_HUMAN (14)/	Intra-Protein	2	1	19	13	1.68588e-09	1.50049e-06
628	F1-1.88189.88189.5.0.dta	5	4501.41	YVASYLLAALGGNSSPSAKDIK(19)-KILDSVGIEADDDRLNK(1)	Cross-Linked	BSP-en-acid	4501.38	null	3.10872e-05	0.00641794	0.025038	5.56229	sp|P05387|RLA2_HUMAN (21)-sp|P05387|RLA2_HUMAN (25)/	Intra-Protein	1	1	19.5	16.5	1.71177e-05	3.8316e-06
629	F1-2.82729.82729.3.0.dta	3	3039.67	TKEVYELLDSPGK(2)-ATAEVLNIGKK(10)	Cross-Linked	BSP-en-acid	3039.66	Acetyl[ProteinN-term](16)	9.00872e-13	0.00641877	0.008412	2.76741	sp|P22234|PUR6_HUMAN (19)-sp|P22234|PUR6_HUMAN (11)/	Intra-Protein	2	1	13.5	16.5	1.46361e-17	2.16572e-12
630	F6-3.51728.51728.5.0.dta	5	2785.52	TKPHLFYIPGR(2)-KMNALFEGR(1)	Cross-Linked	BSP-en-acid	2785.5	Oxidation[M](16)	3.64083e-08	0.00642757	0.022282	7.99929	sp|Q9H307|PININ_HUMAN (238)-sp|Q9H307|PININ_HUMAN (262)/	Intra-Protein	18	1	10	12	2.0712e-09	1.81675e-10
631	F6-2.82214.82214.6.1.dta	6	4153.06	KYFDFLSSYSAVNQGHCHPK(1)-GKGIYLWDVEGR(2)	Cross-Linked	BSP-en-acid	4153.04	Carbamidomethyl[C](17)	8.35958e-06	0.00643518	0.022669	5.45841	sp|P04181|OAT_HUMAN (77)-sp|P04181|OAT_HUMAN (66)/	Intra-Protein	17	1	19	10	2.32149e-21	3.82416e-07
632	F4-3.100745.100745.3.0.dta	3	3052.71	GVLKVFLENVIR(4)-DAVTYTEHAKR(10)	Cross-Linked	BSP-en-acid	3052.69	null	8.1785e-09	0.00643921	0.020095	6.58271	sp|P62805|H4_HUMAN (60)-sp|P62805|H4_HUMAN (78)/	Intra-Protein	12	1	10.5	10.5	2.96969e-19	6.44914e-08
633	F1-1.15281.15281.3.0.dta	3	1633.97	KPAPEK(1)-KAAATK(1)	Cross-Linked	BSP-en-acid	1633.96	null	0.00560839	0.00644586	0.003385	2.07165	sp|Q96T58|MINT_HUMAN (2066)-sp|P36578|RL4_HUMAN (400)/sp|P36578|RL4_HUMAN (406)-sp|P36578|RL4_HUMAN (400)/	Intra-Protein	1	1	14	12	0.00218045	0.0184883
634	F5-3.95489.95489.4.2.dta	4	3315.78	VCKTFQMAEYLK(3)-YTKLTDAQILTR(3)	Cross-Linked	BSP-en-acid	3315.75	Carbamidomethyl[C](2)	6.27674e-06	0.0064508	0.029851	9.0028	sp|P35250|RFC2_HUMAN (304)-sp|P35250|RFC2_HUMAN (192)/	Intra-Protein	15	1	10	13	3.65553e-07	0.0322402
635	F2-1.79745.79745.4.0.dta	4	3733.98	NGVKITLPVDFVTADKFDENAK(4)-KYAEAVTR(1)	Cross-Linked	BSP-en-acid	3733.98	null	1.01926e-11	0.0064799	-0.00201	-0.5383	sp|P00558|PGK1_HUMAN (279)-sp|P00558|PGK1_HUMAN (323)/	Intra-Protein	4	1	34	11	1.87363e-19	6.27687e-12
636	F5-3.102272.102272.5.0.dta	5	4245.3	KYVATLGVEVHPLVFHTNR(1)-GPIKFNVWDTAGQEK(4)	Cross-Linked	BSP-en-acid	4245.26	null	9.07132e-05	0.00648621	0.042682	10.054	sp|P62826|RAN_HUMAN (38)-sp|P62826|RAN_HUMAN (60)/	Intra-Protein	15	1	21	14	7.78167e-11	8.08882e-09
637	F2-1.12072.12072.4.0.dta	4	2004.16	KAASGEAKPK(1)-KPAGAAK(1)	Cross-Linked	BSP-en-acid	2004.16	null	1.94443e-06	0.00648924	0.002794	1.3941	sp|P10412|H14_HUMAN (110)-sp|P16402|H13_HUMAN (131)/sp|P10412|H14_HUMAN (110)-sp|P10412|H14_HUMAN (130)/sp|P16403|H12_HUMAN (110)-sp|P16402|H13_HUMAN (131)/sp|P16403|H12_HUMAN (110)-sp|P10412|H14_HUMAN (130)/sp|P16401|H15_HUMAN (113)-sp|P16402|H13_HUMAN (131)/sp|P16401|H15_HUMAN (113)-sp|P10412|H14_HUMAN (130)/	Intra-Protein	4	1	17.5	9.5	3.4028e-13	8.13225e-06
638	F6-2.48743.48743.3.0.dta	3	2785.51	TKPHLFYIPGR(2)-KMNALFEGR(1)	Cross-Linked	BSP-en-acid	2785.5	Oxidation[M](16)	0.000324334	0.00649478	0.016855	6.05098	sp|Q9H307|PININ_HUMAN (238)-sp|Q9H307|PININ_HUMAN (262)/	Intra-Protein	17	1	12	11	9.30005e-08	3.17452e-05
639	F6-2.105515.105515.5.0.dta	5	4564.28	QVHPDTGISSKAMGIMNSFVNDIFER(11)-KESYSIYVYK(1)	Cross-Linked	BSP-en-acid	4564.25	Oxidation[M](13)	7.74822e-07	0.00650537	0.030004	6.57369	sp|P23527|H2B1O_HUMAN (58)-sp|P23527|H2B1O_HUMAN (35)/sp|P23527|H2B1O_HUMAN (58)-sp|Q6DN03|H2B2C_HUMAN (35)/sp|P23527|H2B1O_HUMAN (58)-sp|Q16778|H2B2E_HUMAN (35)/sp|P23527|H2B1O_HUMAN (58)-sp|Q8N257|H2B3B_HUMAN (35)/sp|P23527|H2B1O_HUMAN (58)-sp|Q6DRA6|H2B2D_HUMAN (35)/sp|P23527|H2B1O_HUMAN (58)-sp|P06899|H2B1J_HUMAN (35)/sp|P23527|H2B1O_HUMAN (58)-sp|P33778|H2B1B_HUMAN (35)/sp|Q99880|H2B1L_HUMAN…	Intra-Protein	17	1	14	10	1	0.0162196
640	F3-2.97238.97238.5.0.dta	5	3618.92	QMADTGKLNTLLQR(7)-HLYTKDIDIHEVR(5)	Cross-Linked	BSP-en-acid	3618.91	Oxidation[M](2)	0.000370921	0.00651016	0.015326	4.23498	sp|Q00839|HNRPU_HUMAN (551)-sp|Q00839|HNRPU_HUMAN (352)/	Intra-Protein	8	1	9.5	18.5	1.63089e-06	3.95897e-08
641	F2-2.59763.59763.4.0.dta	4	2253.31	KESPLLFK(1)-KVTAQDVR(1)	Cross-Linked	BSP-en-acid	2253.3	null	8.64114e-06	0.00651773	0.009963	4.42152	sp|P26038|MOES_HUMAN (72)-sp|P26038|MOES_HUMAN (64)/	Intra-Protein	5	1	14	13	9.08747e-06	1.03954e-07
642	F3-3.81556.81556.3.0.dta	3	2871.63	SLVSKGTLVQTK(5)-KALAAAGYDVEK(1)	Cross-Linked	BSP-en-acid	2871.62	null	6.86798e-06	0.00652013	0.014293	4.97733	sp|P16402|H13_HUMAN (91)-sp|P16402|H13_HUMAN (65)/sp|P16402|H13_HUMAN (91)-sp|Q02539|H11_HUMAN (67)/sp|P16402|H13_HUMAN (91)-sp|P10412|H14_HUMAN (64)/sp|P16402|H13_HUMAN (91)-sp|P16403|H12_HUMAN (64)/sp|P16402|H13_HUMAN (91)-sp|P22492|H1T_HUMAN (68)/sp|Q02539|H11_HUMAN (93)-sp|P16402|H13_HUMAN (65)/sp|Q02539|H11_HUMAN (93)-sp|Q02539|H11_HUMAN (67)/sp|Q02539|H11_HUMAN (93)-sp|P10412|H14_HUMAN (64)…	Intra-Protein	9	1	11.5	11.5	2.04495e-06	5.46983e-06
643	F6-3.78718.78718.3.1.dta	3	3787.08	TLSDYNIQKESTLHLVLR(9)-MQIFVKTLTGK(6)	Cross-Linked	BSP-en-acid	3787.08	Oxidation[M](22)	1.19787e-07	0.00652324	-0.003384	-0.893564	sp|P62987|RL40_HUMAN (63)-sp|P62987|RL40_HUMAN (6)/sp|P62987|RL40_HUMAN (63)-sp|P62979|RS27A_HUMAN (6)/sp|P62987|RL40_HUMAN (63)-sp|P0CG48|UBC_HUMAN (6)/sp|P62987|RL40_HUMAN (63)-sp|P0CG47|UBB_HUMAN (6)/sp|P62979|RS27A_HUMAN (63)-sp|P62987|RL40_HUMAN (6)/sp|P62979|RS27A_HUMAN (63)-sp|P62979|RS27A_HUMAN (6)/sp|P62979|RS27A_HUMAN (63)-sp|P0CG48|UBC_HUMAN (6)/sp|P62979|RS27A_HUMAN (63)-sp|P0CG47|UBB…	Intra-Protein	18	1	15	13	1	1.99183e-11
644	F1-2.23734.23734.5.0.dta	5	2089.18	KASDVHEVR(1)-KVLGEK(1)	Cross-Linked	BSP-en-acid	2089.18	null	0.000153237	0.00653134	0.003876	1.85528	sp|P14618|KPYM_HUMAN (247)-sp|P14618|KPYM_HUMAN (256)/sp|P14618|KPYM_HUMAN (247)-sp|P09466|PAEP_HUMAN (88)/sp|P14618|KPYM_HUMAN (247)-sp|Q15431|SYCP1_HUMAN (438)/	Intra-Protein	2	1	16	7	8.3349e-10	0.000157564
645	F6-3.3382.3382.3.0.dta	3	2277.36	KSAPATGGVK(1)-KQLATKAAR(6)	Cross-Linked	BSP-en-acid	2277.34	null	1.47531e-09	0.00653348	0.016668	7.31907	sp|Q16695|H31T_HUMAN (28)-sp|Q6NXT2|H3C_HUMAN (24)/sp|Q16695|H31T_HUMAN (28)-sp|P68431|H31_HUMAN (24)/sp|Q16695|H31T_HUMAN (28)-sp|Q71DI3|H32_HUMAN (24)/sp|Q16695|H31T_HUMAN (28)-sp|Q5TEC6|H37_HUMAN (24)/sp|Q16695|H31T_HUMAN (28)-sp|P84243|H33_HUMAN (24)/sp|P68431|H31_HUMAN (28)-sp|Q6NXT2|H3C_HUMAN (24)/sp|P68431|H31_HUMAN (28)-sp|P68431|H31_HUMAN (24)/sp|P68431|H31_HUMAN (28)-sp|Q71DI3|H32_HUMAN…	Intra-Protein	18	1	15.5	17.5	2.29342e-13	9.18727e-08
646	F1-1.58725.58725.4.1.dta	4	2463.36	NWACFTGKK(8)-KVVVYLQK(1)	Cross-Linked	BSP-en-acid	2463.36	Carbamidomethyl[C](4)	0.00180675	0.00653771	0.002654	1.07739	sp|P53634|CATC_HUMAN (140)-sp|P53634|CATC_HUMAN (63)/	Intra-Protein	1	1	9.5	7.5	0.00285913	4.15937e-08
647	F2-2.68206.68206.4.0.dta	4	2654.5	NKLDHYAIIK(2)-KLYDIDVAK(1)	Cross-Linked	BSP-en-acid	2654.49	null	3.80306e-10	0.00654641	0.01312	4.94257	sp|P62750|RL23A_HUMAN (70)-sp|P62750|RL23A_HUMAN (115)/	Intra-Protein	5	1	20.5	15.5	1.76411e-10	1.9624e-08
648	F3-3.8401.8401.3.0.dta	3	2018.16	AASGEGKPK(7)-KAGAAKPR(1)	Cross-Linked	BSP-en-acid	2018.15	null	5.68541e-11	0.00655194	0.011039	5.46986	sp|P16402|H13_HUMAN (118)-sp|P16402|H13_HUMAN (123)/	Intra-Protein	9	1	17.5	15.5	7.27078e-12	4.08542e-13
649	F6-3.40023.40023.5.0.dta	5	2536.41	KQMVIDVLHPGK(1)-KFMTNR(1)	Cross-Linked	BSP-en-acid	2536.39	null	2.99179e-06	0.00656341	0.016829	6.63502	sp|P62847|RS24_HUMAN (21)-sp|P62847|RS24_HUMAN (11)/	Intra-Protein	18	1	13	8	2.05662e-07	2.75527e-07
650	F4-3.98630.98630.3.0.dta	3	3646.86	APQCLGKFIEIAAR(7)-GYFEYIEENKYSR(10)	Cross-Linked	BSP-en-acid	3646.84	Carbamidomethyl[C](4)	4.35896e-30	0.00657692	0.021096	5.78474	sp|Q00839|HNRPU_HUMAN (565)-sp|Q00839|HNRPU_HUMAN (265)/	Intra-Protein	12	1	12.5	16.5	1.8561e-16	6.60786e-06
651	F6-3.78407.78407.3.0.dta	3	3787.11	TLSDYNIQKESTLHLVLR(9)-MQIFVKTLTGK(6)	Cross-Linked	BSP-en-acid	3787.08	Oxidation[M](22)	7.11208e-09	0.00657934	0.025251	6.66767	sp|P62987|RL40_HUMAN (63)-sp|P62987|RL40_HUMAN (6)/sp|P62987|RL40_HUMAN (63)-sp|P62979|RS27A_HUMAN (6)/sp|P62987|RL40_HUMAN (63)-sp|P0CG48|UBC_HUMAN (6)/sp|P62987|RL40_HUMAN (63)-sp|P0CG47|UBB_HUMAN (6)/sp|P62979|RS27A_HUMAN (63)-sp|P62987|RL40_HUMAN (6)/sp|P62979|RS27A_HUMAN (63)-sp|P62979|RS27A_HUMAN (6)/sp|P62979|RS27A_HUMAN (63)-sp|P0CG48|UBC_HUMAN (6)/sp|P62979|RS27A_HUMAN (63)-sp|P0CG47|UBB…	Intra-Protein	18	1	18	18	2.96701e-06	6.232e-09
652	F1-2.63522.63522.3.0.dta	3	3208.6	NLQEAEEWYKSK(10)-SKFADLSEAANR(2)	Cross-Linked	BSP-en-acid	3208.59	null	1.66037e-12	0.00658719	0.013645	4.25265	sp|P41219|PERI_HUMAN (288)-sp|P08670|VIME_HUMAN (294)/sp|P08670|VIME_HUMAN (292)-sp|P08670|VIME_HUMAN (294)/	Intra-Protein	2	1	16	10	3.69505e-10	1.03219e-19
653	F2-1.76825.76825.3.0.dta	3	3418.68	LQDEIQNMKEEMAR(9)-SKFADLSEAANR(2)	Cross-Linked	BSP-en-acid	3418.67	null	5.92319e-13	0.00660035	0.008826	2.5817	sp|P08670|VIME_HUMAN (373)-sp|P08670|VIME_HUMAN (294)/	Intra-Protein	4	1	21.5	11.5	3.34135e-20	1.12256e-07
654	F6-2.19773.19773.5.0.dta	5	2788.53	GRPCKIVEMSTSK(5)-KNGFVVLK(1)	Cross-Linked	BSP-en-acid	2788.52	Carbamidomethyl[C](4);Oxidation[M](9)	6.11796e-10	0.00661696	0.012121	4.34675	sp|P63241|IF5A1_HUMAN (39)-sp|P63241|IF5A1_HUMAN (27)/sp|P63241|IF5A1_HUMAN (39)-sp|Q9GZV4|IF5A2_HUMAN (27)/sp|P63241|IF5A1_HUMAN (39)-sp|Q6IS14|IF5AL_HUMAN (27)/sp|Q9GZV4|IF5A2_HUMAN (39)-sp|P63241|IF5A1_HUMAN (27)/sp|Q9GZV4|IF5A2_HUMAN (39)-sp|Q9GZV4|IF5A2_HUMAN (27)/sp|Q9GZV4|IF5A2_HUMAN (39)-sp|Q6IS14|IF5AL_HUMAN (27)/	Intra-Protein	17	1	16.5	10.5	5.26752e-07	1.22069e-08
655	F3-3.38827.38827.3.0.dta	3	2068.23	LAQYESKK(7)-KPALVAK(1)	Cross-Linked	BSP-en-acid	2068.22	null	1.81797e-08	0.00661768	0.012188	5.893	sp|P24534|EF1B_HUMAN (129)-sp|P29692|EF1D_HUMAN (189)/sp|P24534|EF1B_HUMAN (129)-sp|P24534|EF1B_HUMAN (133)/	Intra-Protein	9	1	10.5	9.5	3.69637e-11	3.01446e-20
656	F2-3.70663.70663.3.0.dta	3	3208.61	NLQEAEEWYKSK(10)-SKFADLSEAANR(2)	Cross-Linked	BSP-en-acid	3208.59	null	2.57612e-14	0.00662736	0.017623	5.49244	sp|P41219|PERI_HUMAN (288)-sp|P08670|VIME_HUMAN (294)/sp|P08670|VIME_HUMAN (292)-sp|P08670|VIME_HUMAN (294)/	Intra-Protein	6	1	17	12	4.15377e-08	1.82812e-21
657	F6-3.57892.57892.4.1.dta	4	2769.53	TKPHLFYIPGR(2)-KMNALFEGR(1)	Cross-Linked	BSP-en-acid	2769.5	null	1.87476e-07	0.00663295	0.027914	10.0791	sp|Q9H307|PININ_HUMAN (238)-sp|Q9H307|PININ_HUMAN (262)/	Intra-Protein	18	1	11	10	2.07637e-09	3.07021e-08
658	F4-3.63450.63450.5.0.dta	5	2734.53	SYKNSGVISVK(3)-KLDNKDLFGK(1)	Cross-Linked	BSP-en-acid	2734.51	null	1.52737e-06	0.00663638	0.016637	6.08408	sp|O75131|CPNE3_HUMAN (262)-sp|O75131|CPNE3_HUMAN (149)/	Intra-Protein	12	1	10.5	10.5	5.84245e-18	0.000225351
659	F5-3.62499.62499.3.0.dta	3	2962.74	KASGPPVSELITK(1)-SLVSKGTLVQTK(5)	Cross-Linked	BSP-en-acid	2962.72	null	1.38006e-07	0.00664661	0.021112	7.12589	sp|P16402|H13_HUMAN (35)-sp|P16402|H13_HUMAN (91)/sp|P16402|H13_HUMAN (35)-sp|Q02539|H11_HUMAN (93)/sp|P16402|H13_HUMAN (35)-sp|P10412|H14_HUMAN (90)/sp|P16402|H13_HUMAN (35)-sp|P16403|H12_HUMAN (90)/sp|P16402|H13_HUMAN (35)-sp|P16401|H15_HUMAN (93)/sp|P10412|H14_HUMAN (34)-sp|P16402|H13_HUMAN (91)/sp|P10412|H14_HUMAN (34)-sp|Q02539|H11_HUMAN (93)/sp|P10412|H14_HUMAN (34)-sp|P10412|H14_HUMAN (90)…	Intra-Protein	15	1	21	17	4.59336e-09	2.51597e-08
660	F5-3.105249.105249.5.0.dta	5	3306.76	KFDLGQDVIDFTGHALALYR(1)-KTTMR(1)	Cross-Linked	BSP-en-acid	3306.73	Oxidation[M](27)	0.000103361	0.0066587	0.02695	8.15005	sp|P31150|GDIA_HUMAN (174)-sp|P50395|GDIB_HUMAN (165)/sp|P50395|GDIB_HUMAN (174)-sp|P50395|GDIB_HUMAN (165)/	Intra-Protein	15	1	31.5	7.5	1.69052e-13	4.78116e-06
661	F1-1.27025.27025.3.0.dta	3	2704.31	GGKNSTWSGESK(3)-EALNSCNKR(8)	Cross-Linked	BSP-en-acid	2704.31	Carbamidomethyl[C](21)	3.30128e-10	0.00667168	0.002571	0.950704	sp|P19338|NUCL_HUMAN (477)-sp|P19338|NUCL_HUMAN (545)/	Intra-Protein	1	1	11	9	1.00723e-22	2.39113e-06
662	F2-3.68836.68836.3.0.dta	3	2798.54	LAADVGKAGAER(7)-GLGDCLVKIYK(8)	Cross-Linked	BSP-en-acid	2798.52	Carbamidomethyl[C](20)	6.15155e-10	0.00667904	0.020533	7.33708	sp|P05141|ADT2_HUMAN (147)-sp|P05141|ADT2_HUMAN (163)/	Intra-Protein	6	1	17	17	2.25663e-09	1.41228e-11
663	F4-3.103647.103647.4.1.dta	4	4081.17	SDKLPYKVADIGLAAWGR(7)-KALDIAENEMPGLMR(1)	Cross-Linked	BSP-en-acid	4081.12	Acetyl[ProteinN-term](0);Oxidation[M](35)	3.56138e-06	0.00669505	0.045704	11.1989	sp|P23526|SAHH_HUMAN (8)-sp|P23526|SAHH_HUMAN (20)/	Intra-Protein	12	1	12.5	14.5	3.55654e-06	5.49e-09
664	F5-2.40352.40352.3.0.dta	3	2675.48	KNLQYYDISAK(1)-AKSIVFHR(2)	Cross-Linked	BSP-en-acid	2675.47	null	2.8194e-06	0.00669824	0.012766	4.7715	sp|P62826|RAN_HUMAN (142)-sp|P62826|RAN_HUMAN (134)/	Intra-Protein	14	1	14	9	4.31601e-06	6.06246e-11
665	F1-1.88706.88706.5.1.dta	5	4019.23	FQTKIPNIYAIGDVVAGPMLAHK(4)-ITGKNQVTATK(4)	Cross-Linked	BSP-en-acid	4019.21	null	1.16041e-08	0.00670416	0.018607	4.62951	sp|P09622|DLDH_HUMAN (346)-sp|P09622|DLDH_HUMAN (159)/	Intra-Protein	1	1	21.5	9.5	0.0225039	1.80793e-05
666	F6-2.78375.78375.4.0.dta	4	3787.1	TLSDYNIQKESTLHLVLR(9)-MQIFVKTLTGK(6)	Cross-Linked	BSP-en-acid	3787.08	Oxidation[M](22)	3.29974e-10	0.00672023	0.021462	5.66716	sp|P62987|RL40_HUMAN (63)-sp|P62987|RL40_HUMAN (6)/sp|P62987|RL40_HUMAN (63)-sp|P62979|RS27A_HUMAN (6)/sp|P62987|RL40_HUMAN (63)-sp|P0CG48|UBC_HUMAN (6)/sp|P62987|RL40_HUMAN (63)-sp|P0CG47|UBB_HUMAN (6)/sp|P62979|RS27A_HUMAN (63)-sp|P62987|RL40_HUMAN (6)/sp|P62979|RS27A_HUMAN (63)-sp|P62979|RS27A_HUMAN (6)/sp|P62979|RS27A_HUMAN (63)-sp|P0CG48|UBC_HUMAN (6)/sp|P62979|RS27A_HUMAN (63)-sp|P0CG47|UBB…	Intra-Protein	17	1	16	13	1	6.01728e-12
667	F5-3.40910.40910.5.0.dta	5	2675.48	KNLQYYDISAK(1)-AKSIVFHR(2)	Cross-Linked	BSP-en-acid	2675.47	null	2.63113e-09	0.00672911	0.014482	5.41289	sp|P62826|RAN_HUMAN (142)-sp|P62826|RAN_HUMAN (134)/	Intra-Protein	15	1	14	13	2.27249e-17	2.83784e-10
668	F3-2.70090.70090.3.0.dta	3	3163.72	VLKQVHPDTGISSK(3)-KESYSIYVYK(1)	Cross-Linked	BSP-en-acid	3163.7	null	4.25355e-12	0.00673854	0.015422	4.87467	sp|P23527|H2B1O_HUMAN (47)-sp|P23527|H2B1O_HUMAN (35)/sp|P23527|H2B1O_HUMAN (47)-sp|Q6DN03|H2B2C_HUMAN (35)/sp|P23527|H2B1O_HUMAN (47)-sp|Q16778|H2B2E_HUMAN (35)/sp|P23527|H2B1O_HUMAN (47)-sp|Q8N257|H2B3B_HUMAN (35)/sp|P23527|H2B1O_HUMAN (47)-sp|Q6DRA6|H2B2D_HUMAN (35)/sp|P23527|H2B1O_HUMAN (47)-sp|P06899|H2B1J_HUMAN (35)/sp|P23527|H2B1O_HUMAN (47)-sp|P33778|H2B1B_HUMAN (35)/sp|Q99880|H2B1L_HUMAN…	Intra-Protein	8	1	16.5	16.5	5.56102e-14	8.04353e-12
669	F2-3.89726.89726.3.0.dta	3	3206.7	APQCLGKFIEIAAR(7)-KMCLFAGFQR(1)	Cross-Linked	BSP-en-acid	3206.68	Carbamidomethyl[C](4);Carbamidomethyl[C](20)	6.87965e-08	0.00675429	0.018633	5.81069	sp|Q00839|HNRPU_HUMAN (565)-sp|Q00839|HNRPU_HUMAN (592)/	Intra-Protein	6	1	18.5	10.5	2.16333e-11	2.40536e-11
670	F2-3.70637.70637.3.0.dta	3	3349.69	KGTDIMYTGTLDCWR(1)-LAADVGKAGAER(7)	Cross-Linked	BSP-en-acid	3349.67	Carbamidomethyl[C](13)	7.81848e-08	0.0067653	0.024425	7.29177	sp|P05141|ADT2_HUMAN (245)-sp|P05141|ADT2_HUMAN (147)/	Intra-Protein	6	1	21.5	19.5	2.97712e-17	1.09503e-07
671	F1-1.46282.46282.6.3.dta	6	2746.51	VTYKNVPNWHR(4)-AKSIVFHR(2)	Cross-Linked	BSP-en-acid	2746.51	null	2.4033e-07	0.00677869	0.005653	2.05825	sp|P62826|RAN_HUMAN (99)-sp|P62826|RAN_HUMAN (134)/	Intra-Protein	1	1	11.5	10.5	2.57032e-09	2.18132e-06
672	F6-2.57682.57682.3.0.dta	3	3140.83	VFSGLVSTGLKVR(11)-KEDLYLKPIQR(1)	Cross-Linked	BSP-en-acid	3140.82	null	6.41322e-13	0.00678691	0.011375	3.62167	sp|P13639|EF2_HUMAN (426)-sp|P13639|EF2_HUMAN (439)/	Intra-Protein	17	1	19.5	12.5	1.48755e-12	4.94867e-13
673	F1-2.43100.43100.4.1.dta	4	2363.35	KAEAQIAAK(1)-KQWLQEVK(1)	Cross-Linked	BSP-en-acid	2363.34	null	1.30812e-05	0.0068167	0.008571	3.62664	sp|P00505|AATM_HUMAN (82)-sp|P00505|AATM_HUMAN (338)/	Intra-Protein	2	1	12.5	16.5	0.000127884	8.97194e-07
674	F1-1.35434.35434.3.0.dta	3	2425.35	VLKQVHPDTGISSK(3)-PEPAK(1)	Cross-Linked	BSP-en-acid	2425.34	null	0.168056	0.00682076	0.003696	1.52391	sp|P23527|H2B1O_HUMAN (47)-sp|Q6DN03|H2B2C_HUMAN (2)/sp|P23527|H2B1O_HUMAN (47)-sp|Q16778|H2B2E_HUMAN (2)/sp|P23527|H2B1O_HUMAN (47)-sp|Q6DRA6|H2B2D_HUMAN (2)/sp|P23527|H2B1O_HUMAN (47)-sp|O60814|H2B1K_HUMAN (2)/sp|P23527|H2B1O_HUMAN (47)-sp|P62807|H2B1C_HUMAN (2)/sp|P23527|H2B1O_HUMAN (47)-sp|P06899|H2B1J_HUMAN (2)/sp|P23527|H2B1O_HUMAN (47)-sp|P57053|H2BFS_HUMAN (2)/sp|Q99880|H2B1L_HUMAN (47)-s…	Intra-Protein	1	1	19.5	5.5	5.94887e-09	0.0586861
675	F1-1.65474.65474.5.0.dta	5	3045.79	AVEHINKTIAPALVSK(7)-SILKIHAR(4)	Cross-Linked	BSP-en-acid	3045.79	Acetyl[ProteinN-term](19)	0.00270236	0.0068211	0.000953	0.312891	sp|P06733|ENOA_HUMAN (71)-sp|P06733|ENOA_HUMAN (5)/	Intra-Protein	1	1	18	9	3.51424e-09	0.000911058
676	F1-2.53525.53525.4.0.dta	4	2178.2	KVTAAMGK(1)-NKWFFQK(2)	Cross-Linked	BSP-en-acid	2178.19	null	8.10936e-09	0.00683039	0.007316	3.35875	sp|P61353|RL27_HUMAN (52)-sp|P61353|RL27_HUMAN (128)/	Intra-Protein	2	1	10.5	11.5	5.74818e-08	1.87663e-09
677	F1-1.84776.84776.6.1.dta	6	3394.98	RQPEAVHLLDKILK(11)-KHKPDFISLFK(1)	Cross-Linked	BSP-en-acid	3394.97	null	4.69962e-06	0.00683283	0.010312	3.03743	sp|Q92621|NU205_HUMAN (41)-sp|Q92621|NU205_HUMAN (45)/	Intra-Protein	1	1	15.5	12.5	1.10671e-05	6.44532e-09
678	F3-3.99697.99697.3.0.dta	3	2426.58	LAAIVAKQVLLGR(7)-KVVVVR(1)	Cross-Linked	BSP-en-acid	2426.57	null	5.54943e-09	0.0068369	0.012377	5.10062	sp|P40429|RL13A_HUMAN (25)-sp|P40429|RL13A_HUMAN (32)/	Intra-Protein	9	1	17.5	4.5	0.0024794	2.57057e-09
679	F1-1.58442.58442.4.0.dta	4	2609.49	TLLIKTVETR(5)-KLLEGEESR(1)	Cross-Linked	BSP-en-acid	2609.49	null	4.24199e-05	0.00684268	0.00668	2.55989	sp|P08670|VIME_HUMAN (445)-sp|P41219|PERI_HUMAN (398)/sp|P08670|VIME_HUMAN (445)-sp|P08670|VIME_HUMAN (402)/sp|P08670|VIME_HUMAN (445)-sp|P17661|DESM_HUMAN (407)/sp|P08670|VIME_HUMAN (445)-sp|P08729|K2C7_HUMAN (394)/sp|P08670|VIME_HUMAN (445)-sp|P05787|K2C8_HUMAN (393)/	Intra-Protein	1	1	10.5	11.5	0.000207739	1.76562e-13
680	F6-3.97118.97118.4.0.dta	4	2406.5	LKGVIDLIFEK(2)-KLLLNR(1)	Cross-Linked	BSP-en-acid	2406.48	null	5.79452e-15	0.00684315	0.016498	6.85564	sp|Q04637|IF4G1_HUMAN (795)-sp|Q04637|IF4G1_HUMAN (841)/sp|Q04637|IF4G1_HUMAN (795)-sp|O43432|IF4G3_HUMAN (835)/	Intra-Protein	18	1	16	9	2.07458e-07	1.55953e-14
681	F1-1.29627.29627.3.0.dta	3	1887.03	AVTKYTSSK(4)-PDPAK(1)	Cross-Linked	BSP-en-acid	1887.02	null	0.0014606	0.00684349	0.003441	1.82351	sp|P23527|H2B1O_HUMAN (121)-sp|P23527|H2B1O_HUMAN (2)/sp|P23527|H2B1O_HUMAN (121)-sp|Q93079|H2B1H_HUMAN (2)/sp|P23527|H2B1O_HUMAN (121)-sp|Q5QNW6|H2B2F_HUMAN (2)/sp|P23527|H2B1O_HUMAN (121)-sp|P11388|TOP2A_HUMAN (1455)/sp|P23527|H2B1O_HUMAN (121)-sp|P58397|ATS12_HUMAN (1354)/sp|Q99880|H2B1L_HUMAN (121)-sp|P23527|H2B1O_HUMAN (2)/sp|Q99880|H2B1L_HUMAN (121)-sp|Q93079|H2B1H_HUMAN (2)/sp|Q99880|H2B1L…	Intra-Protein	1	1	12.5	4.5	5.46102e-09	0.0288
682	F3-3.93662.93662.5.0.dta	5	3357.9	KHQALQAEIAGHEPR(1)-GKDLIGVQNLLK(2)	Cross-Linked	BSP-en-acid	3357.88	null	1.34791e-07	0.00684512	0.026084	7.76801	sp|Q13813|SPTN1_HUMAN (825)-sp|Q13813|SPTN1_HUMAN (814)/	Intra-Protein	9	1	19	14	2.78114e-12	7.52005e-09
683	F1-2.83683.83683.4.0.dta	4	3061.62	ESDVVQELLKYSSDK(10)-KVLTWDGK(1)	Cross-Linked	BSP-en-acid	3061.61	null	6.79191e-07	0.00685274	0.010005	3.26789	sp|Q9P275|UBP36_HUMAN (1031)-sp|Q9P275|UBP36_HUMAN (1041)/	Intra-Protein	2	1	16.5	8.5	2.69854e-07	2.9372e-06
684	F1-1.32247.32247.3.0.dta	3	2688.37	ADGKISEQSDAK(4)-AMKQVAGTMK(3)	Cross-Linked	BSP-en-acid	2688.37	null	0.000158849	0.00686521	0.004858	1.80704	sp|P25705|ATPA_HUMAN (531)-sp|P25705|ATPA_HUMAN (427)/	Intra-Protein	1	1	16.5	13.5	5.74636e-05	5.78774e-05
685	F1-1.20911.20911.4.0.dta	4	1591.95	GKPDAAK(2)-KGVVK(1)	Cross-Linked	BSP-en-acid	1591.95	null	0.165394	0.00687592	0.002066	1.29778	sp|P09429|HMGB1_HUMAN (167)-sp|P09429|HMGB1_HUMAN (173)/sp|P09429|HMGB1_HUMAN (167)-sp|B2RPK0|HGB1A_HUMAN (173)/	Intra-Protein	1	1	7.5	7.5	0.000621932	0.228526
686	F6-3.78857.78857.3.0.dta	3	3787.11	TLSDYNIQKESTLHLVLR(9)-MQIFVKTLTGK(6)	Cross-Linked	BSP-en-acid	3787.08	Oxidation[M](22)	1.80446e-05	0.006895	0.027546	7.27367	sp|P62987|RL40_HUMAN (63)-sp|P62987|RL40_HUMAN (6)/sp|P62987|RL40_HUMAN (63)-sp|P62979|RS27A_HUMAN (6)/sp|P62987|RL40_HUMAN (63)-sp|P0CG48|UBC_HUMAN (6)/sp|P62987|RL40_HUMAN (63)-sp|P0CG47|UBB_HUMAN (6)/sp|P62979|RS27A_HUMAN (63)-sp|P62987|RL40_HUMAN (6)/sp|P62979|RS27A_HUMAN (63)-sp|P62979|RS27A_HUMAN (6)/sp|P62979|RS27A_HUMAN (63)-sp|P0CG48|UBC_HUMAN (6)/sp|P62979|RS27A_HUMAN (63)-sp|P0CG47|UBB…	Intra-Protein	18	1	15	14	1	9.02604e-14
687	F6-2.57199.57199.5.0.dta	5	3873.22	LGVDISATKAVHISNPK(9)-GQSVGKLGVLHPDVITK(6)	Cross-Linked	BSP-en-acid	3873.2	null	1.03938e-10	0.00692581	0.02558	6.60436	sp|Q9NSD9|SYFB_HUMAN (435)-sp|Q9NSD9|SYFB_HUMAN (560)/	Intra-Protein	17	1	17.5	15.5	8.95744e-09	3.60118e-09
688	F1-2.98757.98757.4.1.dta	4	4231.33	VFLENVIRDAVTYTEHAKR(18)-KTVTAMDVVYALKR(1)	Cross-Linked	BSP-en-acid	4231.31	null	4.44547e-13	0.00693435	0.021971	5.19249	sp|P62805|H4_HUMAN (78)-sp|P62805|H4_HUMAN (80)/	Intra-Protein	2	1	22.5	27.5	1.73224e-10	2.57694e-20
689	F4-3.96805.96805.4.0.dta	4	3629.89	SKGYAFIEFASFEDAK(2)-ATFIKVPQNQNGK(5)	Cross-Linked	BSP-en-acid	3629.86	null	5.02553e-10	0.00693497	0.025364	6.98759	sp|P19338|NUCL_HUMAN (523)-sp|P19338|NUCL_HUMAN (513)/	Intra-Protein	12	1	12.5	10.5	3.99351e-12	3.14136e-07
690	F3-3.89079.89079.3.1.dta	3	3060.6	GCGVVKFESPEVAER(6)-KACQIFVR(1)	Cross-Linked	BSP-en-acid	3060.58	Carbamidomethyl[C](2);Carbamidomethyl[C](21)	4.77883e-18	0.00693545	0.026073	8.51899	sp|P52272|HNRPM_HUMAN (698)-sp|P52272|HNRPM_HUMAN (651)/	Intra-Protein	9	1	17.5	8.5	5.548e-07	2.34639e-13
691	F3-3.68726.68726.3.0.dta	3	2499.4	FQNVAKEGVK(6)-KTFEINPR(1)	Cross-Linked	BSP-en-acid	2499.37	null	1.45719e-09	0.00694799	0.030687	12.2779	sp|P14625|ENPL_HUMAN (593)-sp|P14625|ENPL_HUMAN (683)/sp|P14625|ENPL_HUMAN (593)-sp|Q58FF3|ENPLL_HUMAN (322)/sp|Q58FF3|ENPLL_HUMAN (232)-sp|P14625|ENPL_HUMAN (683)/sp|Q58FF3|ENPLL_HUMAN (232)-sp|Q58FF3|ENPLL_HUMAN (322)/	Intra-Protein	9	1	11	11	7.14775e-10	4.56161e-10
692	F4-3.92194.92194.6.0.dta	6	4748.56	AVIVKNIDDGTSDRPYSHALVAGIDR(5)-YSVDIPLDKTVVNK(9)	Cross-Linked	BSP-en-acid	4748.53	null	0.0253016	0.0069634	0.033082	6.96679	sp|P61353|RL27_HUMAN (27)-sp|P61353|RL27_HUMAN (93)/	Intra-Protein	12	1	18	10	1	3.74872e-05
693	F1-1.6289.6289.4.1.dta	4	1874.03	KTESHHK(1)-KSAGAAK(1)	Cross-Linked	BSP-en-acid	1874.02	null	0.000237738	0.00696741	0.002898	1.54641	sp|Q93077|H2A1C_HUMAN (120)-sp|P10412|H14_HUMAN (26)/sp|Q7L7L0|H2A3_HUMAN (120)-sp|P10412|H14_HUMAN (26)/sp|Q96KK5|H2A1H_HUMAN (120)-sp|P10412|H14_HUMAN (26)/sp|Q99878|H2A1J_HUMAN (120)-sp|P10412|H14_HUMAN (26)/sp|P0C0S8|H2A1_HUMAN (120)-sp|P10412|H14_HUMAN (26)/sp|P04908|H2A1B_HUMAN (120)-sp|P10412|H14_HUMAN (26)/sp|P20671|H2A1D_HUMAN (120)-sp|P10412|H14_HUMAN (26)/sp|Q6FI13|H2A2A_HUMAN (120)-sp…	Inter-Protein	1	1	12.5	10.5	1.73468e-08	0.0137571
694	F1-1.53588.53588.5.0.dta	5	3012.55	HLYTKDIDIHEVR(5)-GKVCFEMK(2)	Cross-Linked	BSP-en-acid	3012.54	Carbamidomethyl[C](20)	0.0012328	0.00696872	0.004529	1.50338	sp|Q00839|HNRPU_HUMAN (352)-sp|Q00839|HNRPU_HUMAN (333)/	Intra-Protein	1	1	17	8	1.3257e-07	0.00120055
695	F1-1.17215.17215.4.0.dta	4	1640.97	KQLATK(1)-KSTGGK(1)	Cross-Linked	BSP-en-acid	1640.97	null	0.0134941	0.00697205	0.002427	1.479	sp|Q16695|H31T_HUMAN (19)-sp|Q16695|H31T_HUMAN (10)/sp|Q16695|H31T_HUMAN (19)-sp|Q6NXT2|H3C_HUMAN (10)/sp|Q16695|H31T_HUMAN (19)-sp|P68431|H31_HUMAN (10)/sp|Q16695|H31T_HUMAN (19)-sp|Q71DI3|H32_HUMAN (10)/sp|Q16695|H31T_HUMAN (19)-sp|Q5TEC6|H37_HUMAN (10)/sp|Q16695|H31T_HUMAN (19)-sp|P84243|H33_HUMAN (10)/sp|Q6NXT2|H3C_HUMAN (19)-sp|Q16695|H31T_HUMAN (10)/sp|Q6NXT2|H3C_HUMAN (19)-sp|Q6NXT2|H3C_HU…	Intra-Protein	1	1	7.5	9.5	0.00358085	0.0534581
696	F3-2.91231.91231.4.0.dta	4	3341.87	IVAPGKGILAADESTGSIAK(6)-KELSDIAHR(1)	Cross-Linked	BSP-en-acid	3341.84	null	5.89954e-10	0.00698965	0.023266	6.96203	sp|P04075|ALDOA_HUMAN (28)-sp|P04075|ALDOA_HUMAN (14)/	Intra-Protein	8	1	21	10	1.79509e-10	4.58524e-08
697	F1-1.66439.66439.4.2.dta	4	2665.5	LLLPGELAKHAVSEGTK(9)-PDPAK(1)	Cross-Linked	BSP-en-acid	2665.49	null	0.00328933	0.00699153	0.004618	1.73251	sp|P23527|H2B1O_HUMAN (109)-sp|P23527|H2B1O_HUMAN (2)/sp|P23527|H2B1O_HUMAN (109)-sp|Q93079|H2B1H_HUMAN (2)/sp|P23527|H2B1O_HUMAN (109)-sp|Q5QNW6|H2B2F_HUMAN (2)/sp|P23527|H2B1O_HUMAN (109)-sp|P11388|TOP2A_HUMAN (1455)/sp|P23527|H2B1O_HUMAN (109)-sp|P58397|ATS12_HUMAN (1354)/sp|Q99880|H2B1L_HUMAN (109)-sp|P23527|H2B1O_HUMAN (2)/sp|Q99880|H2B1L_HUMAN (109)-sp|Q93079|H2B1H_HUMAN (2)/sp|Q99880|H2B1L…	Intra-Protein	1	1	20.5	4.5	7.38636e-13	0.0172405
698	F5-2.102811.102811.4.0.dta	4	4153.06	KYFDFLSSYSAVNQGHCHPK(1)-GKGIYLWDVEGR(2)	Cross-Linked	BSP-en-acid	4153.04	Carbamidomethyl[C](17)	4.98455e-07	0.00699987	0.024048	5.79046	sp|P04181|OAT_HUMAN (77)-sp|P04181|OAT_HUMAN (66)/	Intra-Protein	14	1	24	10	1.78563e-19	1.01149e-10
699	F6-3.20318.20318.5.0.dta	5	2788.54	GRPCKIVEMSTSK(5)-KNGFVVLK(1)	Cross-Linked	BSP-en-acid	2788.52	Carbamidomethyl[C](4);Oxidation[M](9)	5.31609e-06	0.00701127	0.019926	7.14572	sp|P63241|IF5A1_HUMAN (39)-sp|P63241|IF5A1_HUMAN (27)/sp|P63241|IF5A1_HUMAN (39)-sp|Q9GZV4|IF5A2_HUMAN (27)/sp|P63241|IF5A1_HUMAN (39)-sp|Q6IS14|IF5AL_HUMAN (27)/sp|Q9GZV4|IF5A2_HUMAN (39)-sp|P63241|IF5A1_HUMAN (27)/sp|Q9GZV4|IF5A2_HUMAN (39)-sp|Q9GZV4|IF5A2_HUMAN (27)/sp|Q9GZV4|IF5A2_HUMAN (39)-sp|Q6IS14|IF5AL_HUMAN (27)/	Intra-Protein	18	1	18.5	11.5	1.24103e-08	1.04593e-05
700	F3-2.8510.8510.3.0.dta	3	2075.2	AASGEAKPK(7)-AKKPAGAAK(2)	Cross-Linked	BSP-en-acid	2075.2	null	1.59979e-13	0.00701692	0.005199	2.5053	sp|P10412|H14_HUMAN (117)-sp|P10412|H14_HUMAN (129)/sp|P16403|H12_HUMAN (117)-sp|P10412|H14_HUMAN (129)/sp|P16401|H15_HUMAN (120)-sp|P10412|H14_HUMAN (129)/	Intra-Protein	8	1	13	11	9.53074e-15	1.64745e-06
701	F1-1.64140.64140.5.0.dta	5	2915.68	KASGPPVSELITKAVAASK(13)-KAGGTPR(1)	Cross-Linked	BSP-en-acid	2915.67	null	1.7131e-05	0.00703058	0.009666	3.31519	sp|P16402|H13_HUMAN (47)-sp|P16403|H12_HUMAN (27)/sp|P10412|H14_HUMAN (46)-sp|P16403|H12_HUMAN (27)/sp|P16403|H12_HUMAN (46)-sp|P16403|H12_HUMAN (27)/	Intra-Protein	1	1	29	9	2.92012e-08	5.12713e-06
702	F3-2.4265.4265.4.0.dta	4	2203.3	KAASGEAKPK(1)-AKKPAGAAK(2)	Cross-Linked	BSP-en-acid	2203.29	null	5.44502e-05	0.00703121	0.00788	3.57647	sp|P10412|H14_HUMAN (110)-sp|P10412|H14_HUMAN (129)/sp|P16403|H12_HUMAN (110)-sp|P10412|H14_HUMAN (129)/sp|P16401|H15_HUMAN (113)-sp|P10412|H14_HUMAN (129)/	Intra-Protein	8	1	18.5	12.5	9.65363e-14	1.21311e-06
703	F2-2.78797.78797.4.0.dta	4	3845.01	KLFIGGLSFETTDESLR(1)-SKSESPKEPEQLR(2)	Cross-Linked	BSP-en-acid	3845	Acetyl[ProteinN-term](20)	4.52841e-09	0.00703498	0.017135	4.45644	sp|P09651|ROA1_HUMAN (15)-sp|P09651|ROA1_HUMAN (3)/sp|Q32P51|RA1L2_HUMAN (15)-sp|P09651|ROA1_HUMAN (3)/	Intra-Protein	5	1	23	14	2.26362e-20	9.98804e-09
704	F1-1.50038.50038.4.3.dta	4	2408.42	KVHVIFNYK(1)-GKNVLINK(2)	Cross-Linked	BSP-en-acid	2408.42	null	0.0001528	0.00704218	0.005099	2.11716	sp|P27797|CALR_HUMAN (143)-sp|P27797|CALR_HUMAN (153)/	Intra-Protein	1	1	11.5	9.5	7.9327e-08	0.000128159
705	F5-2.105096.105096.5.0.dta	5	3857.03	SAALPIFSSFVSNWDEATKR(19)-KAVDALLTHCK(1)	Cross-Linked	BSP-en-acid	3857.01	Carbamidomethyl[C](33)	1.68384e-13	0.00705373	0.022043	5.71506	sp|O76021|RL1D1_HUMAN (276)-sp|O76021|RL1D1_HUMAN (38)/	Intra-Protein	14	1	28	11	9.66898e-11	1.07103e-12
706	F3-3.24065.24065.3.0.dta	3	2639.31	PGPTPSGTNVGSSGR(1)-KNASCGTR(1)	Cross-Linked	BSP-en-acid	2639.3	Carbamidomethyl[C](23)	7.77956e-06	0.00705436	0.014954	5.66591	sp|P60468|SC61B_HUMAN (2)-sp|P60468|SC61B_HUMAN (35)/	Intra-Protein	9	1	24.5	10.5	1.0023e-12	1.35853e-07
707	F5-3.52814.52814.3.0.dta	3	2943.56	KAASITSEVFNK(1)-FKSYCSNLVR(2)	Cross-Linked	BSP-en-acid	2943.54	Carbamidomethyl[C](20)	6.47131e-14	0.00705478	0.023336	7.92787	sp|Q9Y5B9|SP16H_HUMAN (185)-sp|Q9Y5B9|SP16H_HUMAN (280)/	Intra-Protein	15	1	23	10	7.74804e-14	1.34408e-09
708	F4-3.91292.91292.5.0.dta	5	3602.91	QMADTGKLNTLLQR(7)-HLYTKDIDIHEVR(5)	Cross-Linked	BSP-en-acid	3602.91	null	2.54357e-05	0.00705632	-0.004465	-1.23928	sp|Q00839|HNRPU_HUMAN (551)-sp|Q00839|HNRPU_HUMAN (352)/	Intra-Protein	12	1	6.5	15.5	0.00130202	1.84362e-09
709	F1-1.70916.70916.4.0.dta	4	3637.96	ESTEKGSPLGEVVEQGITR(5)-FLNQIKVQEK(6)	Cross-Linked	BSP-en-acid	3637.94	null	0.138173	0.00706305	0.013686	3.76202	sp|P51398|RT29_HUMAN (218)-sp|P51398|RT29_HUMAN (203)/	Intra-Protein	1	1	15	10	1.81403e-05	0.0797594
710	F5-3.63097.63097.4.0.dta	4	3518.94	AAKVLEQLTGQTPVFSK(3)-NEKIAVHCTVR(3)	Cross-Linked	BSP-en-acid	3518.92	Carbamidomethyl[C](28)	2.37221e-12	0.00706502	0.024732	7.0283	sp|P62913|RL11_HUMAN (38)-sp|P62913|RL11_HUMAN (67)/	Intra-Protein	15	1	18	12	3.10794e-11	3.15331e-05
711	F3-2.52429.52429.3.0.dta	3	2556.37	KESYSIYVYK(1)-LAHYNKR(6)	Cross-Linked	BSP-en-acid	2556.36	null	3.64191e-11	0.00707632	0.010144	3.96814	sp|P23527|H2B1O_HUMAN (35)-sp|P23527|H2B1O_HUMAN (86)/sp|P23527|H2B1O_HUMAN (35)-sp|Q99880|H2B1L_HUMAN (86)/sp|P23527|H2B1O_HUMAN (35)-sp|Q6DN03|H2B2C_HUMAN (86)/sp|P23527|H2B1O_HUMAN (35)-sp|Q99879|H2B1M_HUMAN (86)/sp|P23527|H2B1O_HUMAN (35)-sp|Q16778|H2B2E_HUMAN (86)/sp|P23527|H2B1O_HUMAN (35)-sp|Q8N257|H2B3B_HUMAN (86)/sp|P23527|H2B1O_HUMAN (35)-sp|Q93079|H2B1H_HUMAN (86)/sp|P23527|H2B1O_HUMAN…	Intra-Protein	8	1	22	12	4.15811e-11	5.27538e-08
712	F3-3.93697.93697.4.1.dta	4	2654.52	NKLDHYAIIK(2)-KLYDIDVAK(1)	Cross-Linked	BSP-en-acid	2654.49	null	2.85833e-06	0.00707815	0.0313	11.7913	sp|P62750|RL23A_HUMAN (70)-sp|P62750|RL23A_HUMAN (115)/	Intra-Protein	9	1	21.5	13.5	2.64739e-08	5.58343e-06
713	F5-3.105236.105236.5.0.dta	5	3306.76	KFDLGQDVIDFTGHALALYR(1)-KTTMR(1)	Cross-Linked	BSP-en-acid	3306.73	Oxidation[M](27)	1.15413e-05	0.00708764	0.02695	8.15005	sp|P31150|GDIA_HUMAN (174)-sp|P50395|GDIB_HUMAN (165)/sp|P50395|GDIB_HUMAN (174)-sp|P50395|GDIB_HUMAN (165)/	Intra-Protein	15	1	32.5	7.5	1.17146e-21	3.06596e-06
714	F1-1.70269.70269.4.0.dta	4	2343.39	KILAAIIMK(1)-VSIYDSKR(7)	Cross-Linked	BSP-en-acid	2343.38	null	3.26453e-05	0.00708877	0.007474	3.18941	sp|P55265|DSRAD_HUMAN (867)-sp|P55265|DSRAD_HUMAN (1115)/	Intra-Protein	1	1	12	9	6.46849e-13	1.71691e-05
715	F4-3.39629.39629.3.0.dta	3	2542.36	KESYSVYVYK(1)-LAHYNKR(6)	Cross-Linked	BSP-en-acid	2542.35	null	3.2247e-05	0.00709031	0.012536	4.93088	sp|Q99880|H2B1L_HUMAN (35)-sp|P23527|H2B1O_HUMAN (86)/sp|Q99880|H2B1L_HUMAN (35)-sp|Q99880|H2B1L_HUMAN (86)/sp|Q99880|H2B1L_HUMAN (35)-sp|Q6DN03|H2B2C_HUMAN (86)/sp|Q99880|H2B1L_HUMAN (35)-sp|Q99879|H2B1M_HUMAN (86)/sp|Q99880|H2B1L_HUMAN (35)-sp|Q16778|H2B2E_HUMAN (86)/sp|Q99880|H2B1L_HUMAN (35)-sp|Q8N257|H2B3B_HUMAN (86)/sp|Q99880|H2B1L_HUMAN (35)-sp|Q93079|H2B1H_HUMAN (86)/sp|Q99880|H2B1L_HUMAN…	Intra-Protein	12	1	20	12	2.63298e-11	7.90239e-06
716	F3-2.73988.73988.5.0.dta	5	3408.86	KALAAAGYDVEKNNSR(12)-KASGPPVSELITK(1)	Cross-Linked	BSP-en-acid	3408.85	null	1.85782e-05	0.00709665	0.011494	3.37181	sp|P16402|H13_HUMAN (76)-sp|P16402|H13_HUMAN (35)/sp|P16402|H13_HUMAN (76)-sp|P10412|H14_HUMAN (34)/sp|P16402|H13_HUMAN (76)-sp|P16403|H12_HUMAN (34)/sp|Q02539|H11_HUMAN (78)-sp|P16402|H13_HUMAN (35)/sp|Q02539|H11_HUMAN (78)-sp|P10412|H14_HUMAN (34)/sp|Q02539|H11_HUMAN (78)-sp|P16403|H12_HUMAN (34)/sp|P10412|H14_HUMAN (75)-sp|P16402|H13_HUMAN (35)/sp|P10412|H14_HUMAN (75)-sp|P10412|H14_HUMAN (34)…	Intra-Protein	8	1	16	14	8.2608e-10	1.31567e-08
717	F1-2.37250.37250.3.0.dta	3	2748.45	NDTKEDVFVHQTAIK(4)-KNNPR(1)	Cross-Linked	BSP-en-acid	2748.44	null	0.000127747	0.00710307	0.008728	3.17562	sp|P67809|YBOX1_HUMAN (81)-sp|P67809|YBOX1_HUMAN (93)/sp|P67809|YBOX1_HUMAN (81)-sp|P16989|YBOX3_HUMAN (125)/sp|P16989|YBOX3_HUMAN (113)-sp|P67809|YBOX1_HUMAN (93)/sp|P16989|YBOX3_HUMAN (113)-sp|P16989|YBOX3_HUMAN (125)/sp|Q9Y2T7|YBOX2_HUMAN (116)-sp|P67809|YBOX1_HUMAN (93)/sp|Q9Y2T7|YBOX2_HUMAN (116)-sp|P16989|YBOX3_HUMAN (125)/	Intra-Protein	2	1	20	7	1.33926e-14	4.73673e-05
718	F2-3.59754.59754.4.0.dta	4	2253.31	KESPLLFK(1)-KVTAQDVR(1)	Cross-Linked	BSP-en-acid	2253.3	null	1.28509e-05	0.00710645	0.013095	5.81149	sp|P26038|MOES_HUMAN (72)-sp|P26038|MOES_HUMAN (64)/	Intra-Protein	6	1	12	14	2.97319e-05	3.24787e-07
719	F3-2.72125.72125.4.0.dta	4	2427.3	FKTNYAVER(2)-KIEPFYK(1)	Cross-Linked	BSP-en-acid	2427.31	null	2.26202e-09	0.00711401	-0.005089	-2.09656	sp|Q12788|TBL3_HUMAN (12)-sp|Q12788|TBL3_HUMAN (20)/	Intra-Protein	8	1	11	9	4.51958e-08	5.61566e-10
720	F1-1.85427.85427.4.1.dta	4	3771.1	TLSDYNIQKESTLHLVLR(9)-MQIFVKTLTGK(6)	Cross-Linked	BSP-en-acid	3771.09	null	3.12781e-05	0.00711479	0.015964	4.23326	sp|P62987|RL40_HUMAN (63)-sp|P62987|RL40_HUMAN (6)/sp|P62987|RL40_HUMAN (63)-sp|P62979|RS27A_HUMAN (6)/sp|P62987|RL40_HUMAN (63)-sp|P0CG48|UBC_HUMAN (6)/sp|P62987|RL40_HUMAN (63)-sp|P0CG47|UBB_HUMAN (6)/sp|P62979|RS27A_HUMAN (63)-sp|P62987|RL40_HUMAN (6)/sp|P62979|RS27A_HUMAN (63)-sp|P62979|RS27A_HUMAN (6)/sp|P62979|RS27A_HUMAN (63)-sp|P0CG48|UBC_HUMAN (6)/sp|P62979|RS27A_HUMAN (63)-sp|P0CG47|UBB…	Intra-Protein	1	1	27	18	4.74933e-13	3.85863e-05
721	F1-1.33434.33434.4.0.dta	4	2654.42	TPKGPSSVEDIK(3)-AKMQASIEK(2)	Cross-Linked	BSP-en-acid	2654.41	Oxidation[M](18)	3.44271e-08	0.00714069	0.009218	3.47272	sp|P06748|NPM_HUMAN (239)-sp|P06748|NPM_HUMAN (250)/	Intra-Protein	1	1	11.5	13.5	9.08606e-07	2.76513e-08
722	F6-2.97759.97759.4.0.dta	4	3270.81	TLSDYNIQKESTLHLVLR(9)-MQIFVK(1)	Cross-Linked	BSP-en-acid	3270.79	null	7.75168e-12	0.00715332	0.018726	5.72522	sp|P62987|RL40_HUMAN (63)-sp|P62987|RL40_HUMAN (1)/sp|P62987|RL40_HUMAN (63)-sp|P62979|RS27A_HUMAN (1)/sp|P62987|RL40_HUMAN (63)-sp|P0CG48|UBC_HUMAN (1)/sp|P62987|RL40_HUMAN (63)-sp|P0CG47|UBB_HUMAN (1)/sp|P62979|RS27A_HUMAN (63)-sp|P62987|RL40_HUMAN (1)/sp|P62979|RS27A_HUMAN (63)-sp|P62979|RS27A_HUMAN (1)/sp|P62979|RS27A_HUMAN (63)-sp|P0CG48|UBC_HUMAN (1)/sp|P62979|RS27A_HUMAN (63)-sp|P0CG47|UBB…	Intra-Protein	17	1	25	5	1.36212e-05	9.99017e-10
723	F3-2.77978.77978.3.0.dta	3	3516.79	AQAYQTGKDISTNYYASQK(8)-KTFEINPR(1)	Cross-Linked	BSP-en-acid	3516.78	null	4.03583e-36	0.00715694	0.014475	4.11599	sp|P14625|ENPL_HUMAN (671)-sp|P14625|ENPL_HUMAN (683)/sp|P14625|ENPL_HUMAN (671)-sp|Q58FF3|ENPLL_HUMAN (322)/	Intra-Protein	8	1	20	9	1.97621e-06	2.25075e-11
724	F5-3.63045.63045.4.0.dta	4	3518.95	AAKVLEQLTGQTPVFSK(3)-NEKIAVHCTVR(3)	Cross-Linked	BSP-en-acid	3518.92	Carbamidomethyl[C](28)	1.82999e-08	0.00715836	0.035072	9.96671	sp|P62913|RL11_HUMAN (38)-sp|P62913|RL11_HUMAN (67)/	Intra-Protein	15	1	18	10	0.00109809	7.50256e-07
725	F1-1.84661.84661.4.1.dta	4	3061.62	ESDVVQELLKYSSDK(10)-KVLTWDGK(1)	Cross-Linked	BSP-en-acid	3061.61	null	4.44508e-06	0.00716156	0.008337	2.72308	sp|Q9P275|UBP36_HUMAN (1031)-sp|Q9P275|UBP36_HUMAN (1041)/	Intra-Protein	1	1	9.5	6.5	0.0104974	7.80811e-08
726	F1-2.63515.63515.3.0.dta	3	3349.68	KGTDIMYTGTLDCWR(1)-LAADVGKAGAER(7)	Cross-Linked	BSP-en-acid	3349.67	Carbamidomethyl[C](13)	3.14962e-07	0.00716448	0.017927	5.35188	sp|P05141|ADT2_HUMAN (245)-sp|P05141|ADT2_HUMAN (147)/	Intra-Protein	2	1	19.5	16.5	2.21877e-13	4.91771e-08
727	F1-1.54707.54707.3.0.dta	3	1976.21	SKLILFPR(2)-KPSAPK(1)	Cross-Linked	BSP-en-acid	1976.21	null	0.00272738	0.00717508	0.006831	3.45662	sp|P26373|RL13_HUMAN (123)-sp|P26373|RL13_HUMAN (130)/	Intra-Protein	1	1	9.5	9.5	0.00318817	0.00214525
728	F5-3.71230.71230.5.0.dta	5	3087.76	ASGPPVSELITKAVAASK(12)-KAASGEAKPK(1)	Cross-Linked	BSP-en-acid	3087.74	null	1.17095e-05	0.00718763	0.022159	7.17644	sp|P16402|H13_HUMAN (47)-sp|P10412|H14_HUMAN (110)/sp|P16402|H13_HUMAN (47)-sp|P16403|H12_HUMAN (110)/sp|P16402|H13_HUMAN (47)-sp|P16401|H15_HUMAN (113)/sp|P10412|H14_HUMAN (46)-sp|P10412|H14_HUMAN (110)/sp|P10412|H14_HUMAN (46)-sp|P16403|H12_HUMAN (110)/sp|P10412|H14_HUMAN (46)-sp|P16401|H15_HUMAN (113)/sp|P16403|H12_HUMAN (46)-sp|P10412|H14_HUMAN (110)/sp|P16403|H12_HUMAN (46)-sp|P16403|H12_HUM…	Intra-Protein	15	1	28.5	13.5	3.06696e-08	1.30039e-05
729	F6-2.57523.57523.5.0.dta	5	2769.52	TKPHLFYIPGR(2)-KMNALFEGR(1)	Cross-Linked	BSP-en-acid	2769.5	null	7.16543e-16	0.00719141	0.015526	5.60606	sp|Q9H307|PININ_HUMAN (238)-sp|Q9H307|PININ_HUMAN (262)/	Intra-Protein	17	1	11	11	5.40416e-12	9.12341e-15
730	F6-3.18923.18923.4.0.dta	4	2196.13	KYGLNMCR(1)-KFGQGSR(1)	Cross-Linked	BSP-en-acid	2196.12	Carbamidomethyl[C](7)	7.46878e-11	0.00719156	0.015681	7.14033	sp|P62273|RS29_HUMAN (33)-sp|P62273|RS29_HUMAN (13)/	Intra-Protein	18	1	8.5	9.5	5.38082e-09	8.58559e-06
731	F1-1.29110.29110.3.0.dta	3	1901.04	AVTKYTSSK(4)-PEPAK(1)	Cross-Linked	BSP-en-acid	1901.04	null	0.00225485	0.00719249	0.004947	2.60226	sp|P23527|H2B1O_HUMAN (121)-sp|Q6DN03|H2B2C_HUMAN (2)/sp|P23527|H2B1O_HUMAN (121)-sp|Q16778|H2B2E_HUMAN (2)/sp|P23527|H2B1O_HUMAN (121)-sp|Q6DRA6|H2B2D_HUMAN (2)/sp|P23527|H2B1O_HUMAN (121)-sp|O60814|H2B1K_HUMAN (2)/sp|P23527|H2B1O_HUMAN (121)-sp|P62807|H2B1C_HUMAN (2)/sp|P23527|H2B1O_HUMAN (121)-sp|P06899|H2B1J_HUMAN (2)/sp|P23527|H2B1O_HUMAN (121)-sp|P57053|H2BFS_HUMAN (2)/sp|Q99880|H2B1L_HUMAN…	Intra-Protein	1	1	11.5	7.5	1.70903e-05	0.00340597
732	F6-2.30031.30031.5.0.dta	5	2772.54	GRPCKIVEMSTSK(5)-KNGFVVLK(1)	Cross-Linked	BSP-en-acid	2772.53	Carbamidomethyl[C](4)	1.57796e-08	0.00719677	0.012566	4.53233	sp|P63241|IF5A1_HUMAN (39)-sp|P63241|IF5A1_HUMAN (27)/sp|P63241|IF5A1_HUMAN (39)-sp|Q9GZV4|IF5A2_HUMAN (27)/sp|P63241|IF5A1_HUMAN (39)-sp|Q6IS14|IF5AL_HUMAN (27)/sp|Q9GZV4|IF5A2_HUMAN (39)-sp|P63241|IF5A1_HUMAN (27)/sp|Q9GZV4|IF5A2_HUMAN (39)-sp|Q9GZV4|IF5A2_HUMAN (27)/sp|Q9GZV4|IF5A2_HUMAN (39)-sp|Q6IS14|IF5AL_HUMAN (27)/	Intra-Protein	17	1	12.5	9.5	1.82198e-10	2.09524e-06
733	F6-3.50649.50649.5.0.dta	5	2785.52	TKPHLFYIPGR(2)-KMNALFEGR(1)	Cross-Linked	BSP-en-acid	2785.5	Oxidation[M](16)	2.82299e-07	0.00719699	0.019282	6.92228	sp|Q9H307|PININ_HUMAN (238)-sp|Q9H307|PININ_HUMAN (262)/	Intra-Protein	18	1	11	11	6.15321e-09	2.22053e-06
734	F1-1.52907.52907.5.0.dta	5	4134.11	KLGEMWNNTAADDKQPYEK(1)-IKGEHPGLSIGDVAK(2)	Cross-Linked	BSP-en-acid	4134.1	null	5.49712e-05	0.00719892	0.012966	3.13636	sp|P09429|HMGB1_HUMAN (128)-sp|P09429|HMGB1_HUMAN (114)/sp|P09429|HMGB1_HUMAN (128)-sp|B2RPK0|HGB1A_HUMAN (114)/	Intra-Protein	1	1	18.5	11.5	2.51938e-11	1.21417e-07
735	F6-2.107015.107015.5.0.dta	5	3735.07	ALMLQGVDLLADAVAVTMGPKGR(21)-VTKDGVTVAK(3)	Cross-Linked	BSP-en-acid	3735.05	Oxidation[M](3)	2.15926e-05	0.00721	0.020133	5.39028	sp|P10809|CH60_HUMAN (58)-sp|P10809|CH60_HUMAN (75)/	Intra-Protein	17	1	29.5	8.5	7.02577e-11	2.83339e-06
736	F1-2.8513.8513.4.0.dta	4	2018.05	KADSSTTK(1)-KNQNSSK(1)	Cross-Linked	BSP-en-acid	2018.05	null	9.01635e-09	0.00723144	0.003787	1.87656	sp|P35659|DEK_HUMAN (284)-sp|P35659|DEK_HUMAN (292)/	Intra-Protein	2	1	12.5	11.5	8.68411e-08	1.67791e-05
737	F6-2.94766.94766.3.0.dta	3	3167.78	TVTAMDVVYALKR(12)-DNIQGITKPAIR(8)	Cross-Linked	BSP-en-acid	3167.76	null	1.46857e-17	0.00723574	0.017128	5.40697	sp|P62805|H4_HUMAN (92)-sp|P62805|H4_HUMAN (32)/	Intra-Protein	17	1	16.5	13.5	1.2136e-16	1.82592e-18
738	F1-1.55214.55214.4.2.dta	4	3470.79	LAKVDATEESDLAQQYGVR(3)-LKAEGSEIR(2)	Cross-Linked	BSP-en-acid	3470.81	null	1.79462e-07	0.00726194	-0.025017	-7.20782	sp|P07237|PDIA1_HUMAN (81)-sp|P07237|PDIA1_HUMAN (71)/	Intra-Protein	1	1	24.5	8.5	1.99116e-13	1.35826e-07
739	F6-2.105621.105621.4.0.dta	4	3102.8	AGLIPKFVSFLGR(6)-EKQPPIDNIIR(2)	Cross-Linked	BSP-en-acid	3102.78	null	0.000127193	0.00726345	0.015895	5.12282	sp|P52292|IMA1_HUMAN (123)-sp|P52292|IMA1_HUMAN (108)/	Intra-Protein	17	1	12.5	12.5	7.50742e-05	1.55472e-05
740	F1-2.10444.10444.3.0.dta	3	2079.08	KTESHHK(1)-KGNYAER(1)	Cross-Linked	BSP-en-acid	2079.07	null	0.000765653	0.00727139	0.007366	3.54292	sp|Q93077|H2A1C_HUMAN (120)-sp|Q8IUE6|H2A2B_HUMAN (37)/sp|Q93077|H2A1C_HUMAN (120)-sp|Q93077|H2A1C_HUMAN (37)/sp|Q93077|H2A1C_HUMAN (120)-sp|Q96KK5|H2A1H_HUMAN (37)/sp|Q93077|H2A1C_HUMAN (120)-sp|Q99878|H2A1J_HUMAN (37)/sp|Q93077|H2A1C_HUMAN (120)-sp|P0C0S8|H2A1_HUMAN (37)/sp|Q93077|H2A1C_HUMAN (120)-sp|Q16777|H2A2C_HUMAN (37)/sp|Q93077|H2A1C_HUMAN (120)-sp|Q96QV6|H2A1A_HUMAN (37)/sp|Q93077|H2A1C…	Intra-Protein	2	1	12.5	9.5	0.000265715	1.03458e-07
741	F1-1.66124.66124.4.0.dta	4	3508.81	ETNLDSLPLVDTHSKR(15)-SKFADLSEAANR(2)	Cross-Linked	BSP-en-acid	3508.8	null	1	0.00727587	0.006606	1.88269	sp|P08670|VIME_HUMAN (439)-sp|P08670|VIME_HUMAN (294)/	Intra-Protein	1	1	13.5	8.5	0.000252562	1
742	F1-1.41528.41528.3.0.dta	3	2500.33	IKFPDNPEK(2)-SYKNQELR(3)	Cross-Linked	BSP-en-acid	2500.32	null	0.000271752	0.0072797	0.008696	3.47796	sp|Q8WYA6|CTBL1_HUMAN (102)-sp|Q8WYA6|CTBL1_HUMAN (95)/	Intra-Protein	1	1	10	9	1.89788e-06	0.000380021
743	F4-3.92217.92217.3.0.dta	3	3474.94	VIIVVKDGPGFYTTR(6)-TSKDTSASAVAVGLK(3)	Cross-Linked	BSP-en-acid	3474.92	null	9.23716e-07	0.00728092	0.024341	7.00476	sp|P40939|ECHA_HUMAN (540)-sp|P40939|ECHA_HUMAN (519)/	Intra-Protein	12	1	14	12	0.000366323	1.63169e-14
744	F4-3.102938.102938.4.2.dta	4	3751.09	ALMLQGVDLLADAVAVTMGPKGR(21)-VTKDGVTVAK(3)	Cross-Linked	BSP-en-acid	3751.05	Oxidation[M](3);Oxidation[M](18)	2.00054e-10	0.00728779	0.037805	10.0785	sp|P10809|CH60_HUMAN (58)-sp|P10809|CH60_HUMAN (75)/	Intra-Protein	12	1	29	8	8.89902e-33	2.02125e-09
745	F5-3.59787.59787.4.1.dta	4	2823.6	NKSTESLQANVQR(2)-SKLILFPR(2)	Cross-Linked	BSP-en-acid	2823.58	null	1.67329e-05	0.0072883	0.015727	5.56987	sp|P26373|RL13_HUMAN (105)-sp|P26373|RL13_HUMAN (123)/	Intra-Protein	15	1	11.5	6.5	8.56421e-08	5.56984e-06
746	F1-2.69047.69047.4.0.dta	4	3553.87	KFGYVDFESAEDLEK(1)-VFGNEIKLEKPK(7)	Cross-Linked	BSP-en-acid	3553.85	null	3.37406e-05	0.00729764	0.021931	6.17106	sp|P19338|NUCL_HUMAN (348)-sp|P19338|NUCL_HUMAN (377)/	Intra-Protein	2	1	16.5	10.5	9.36154e-14	7.45707e-07
747	F6-2.82226.82226.6.0.dta	6	4153.05	KYFDFLSSYSAVNQGHCHPK(1)-GKGIYLWDVEGR(2)	Cross-Linked	BSP-en-acid	4153.04	Carbamidomethyl[C](17)	1.61731e-07	0.00730895	0.013777	3.31733	sp|P04181|OAT_HUMAN (77)-sp|P04181|OAT_HUMAN (66)/	Intra-Protein	17	1	19	11	4.45983e-15	7.33656e-11
748	F6-2.97347.97347.3.0.dta	3	3270.83	TLSDYNIQKESTLHLVLR(9)-MQIFVK(1)	Cross-Linked	BSP-en-acid	3270.79	null	4.16444e-05	0.00731599	0.038532	11.7806	sp|P62987|RL40_HUMAN (63)-sp|P62987|RL40_HUMAN (1)/sp|P62987|RL40_HUMAN (63)-sp|P62979|RS27A_HUMAN (1)/sp|P62987|RL40_HUMAN (63)-sp|P0CG48|UBC_HUMAN (1)/sp|P62987|RL40_HUMAN (63)-sp|P0CG47|UBB_HUMAN (1)/sp|P62979|RS27A_HUMAN (63)-sp|P62987|RL40_HUMAN (1)/sp|P62979|RS27A_HUMAN (63)-sp|P62979|RS27A_HUMAN (1)/sp|P62979|RS27A_HUMAN (63)-sp|P0CG48|UBC_HUMAN (1)/sp|P62979|RS27A_HUMAN (63)-sp|P0CG47|UBB…	Intra-Protein	17	1	19	7	3.58002e-06	1.28881e-05
749	F6-2.55919.55919.4.0.dta	4	2299.39	AKLISTVSK(2)-KDFISVLR(1)	Cross-Linked	BSP-en-acid	2299.37	null	5.47975e-06	0.00731795	0.011777	5.12183	sp|Q9Y3B9|RRP15_HUMAN (200)-sp|Q9Y3B9|RRP15_HUMAN (208)/	Intra-Protein	17	1	10	13	1.27699e-06	1.63697e-12
750	F2-2.78963.78963.5.0.dta	5	3733.99	NGVKITLPVDFVTADKFDENAK(4)-KYAEAVTR(1)	Cross-Linked	BSP-en-acid	3733.98	null	2.48746e-08	0.00733679	0.008302	2.22336	sp|P00558|PGK1_HUMAN (279)-sp|P00558|PGK1_HUMAN (323)/	Intra-Protein	5	1	22	10	9.45189e-13	8.33905e-08
751	F4-3.98066.98066.3.0.dta	3	2862.6	PGGDTIFGKIIR(9)-ADEIAKAQVAR(6)	Cross-Linked	BSP-en-acid	2862.58	Acetyl[ProteinN-term](15)	7.0761e-20	0.00733948	0.019881	6.94512	sp|P49773|HINT1_HUMAN (21)-sp|P49773|HINT1_HUMAN (7)/	Intra-Protein	12	1	16.5	11.5	2.54833e-19	5.70749e-24
752	F1-1.80254.80254.4.1.dta	4	2618.56	LKTLLVNNNR(2)-KLDGFPLLR(1)	Cross-Linked	BSP-en-acid	2618.55	null	5.70272e-08	0.00735392	0.007643	2.91879	sp|P09661|RU2A_HUMAN (67)-sp|P09661|RU2A_HUMAN (56)/	Intra-Protein	1	1	11.5	10.5	4.25098e-10	1.55117e-08
753	F4-3.33890.33890.3.0.dta	3	2693.57	SLVSKGTLVQTK(5)-AASGEAKPKAK(9)	Cross-Linked	BSP-en-acid	2693.56	null	1.64072e-11	0.00735823	0.01283	4.76322	sp|P16402|H13_HUMAN (91)-sp|P10412|H14_HUMAN (119)/sp|P16402|H13_HUMAN (91)-sp|P16401|H15_HUMAN (122)/sp|Q02539|H11_HUMAN (93)-sp|P10412|H14_HUMAN (119)/sp|Q02539|H11_HUMAN (93)-sp|P16401|H15_HUMAN (122)/sp|P10412|H14_HUMAN (90)-sp|P10412|H14_HUMAN (119)/sp|P10412|H14_HUMAN (90)-sp|P16401|H15_HUMAN (122)/sp|P16403|H12_HUMAN (90)-sp|P10412|H14_HUMAN (119)/sp|P16403|H12_HUMAN (90)-sp|P16401|H15_HUM…	Intra-Protein	12	1	18.5	18.5	5.80029e-12	9.15477e-10
754	F3-2.64763.64763.3.0.dta	3	3149.69	VLKQVHPDTGISSK(3)-KESYSVYVYK(1)	Cross-Linked	BSP-en-acid	3149.69	null	2.9386e-14	0.00735904	0.006173	1.95988	sp|P23527|H2B1O_HUMAN (47)-sp|Q99880|H2B1L_HUMAN (35)/sp|P23527|H2B1O_HUMAN (47)-sp|Q99879|H2B1M_HUMAN (35)/sp|P23527|H2B1O_HUMAN (47)-sp|Q93079|H2B1H_HUMAN (35)/sp|P23527|H2B1O_HUMAN (47)-sp|P58876|H2B1D_HUMAN (35)/sp|P23527|H2B1O_HUMAN (47)-sp|O60814|H2B1K_HUMAN (35)/sp|P23527|H2B1O_HUMAN (47)-sp|Q99877|H2B1N_HUMAN (35)/sp|P23527|H2B1O_HUMAN (47)-sp|P62807|H2B1C_HUMAN (35)/sp|P23527|H2B1O_HUMAN…	Intra-Protein	8	1	19.5	17.5	5.97247e-19	1.17856e-17
755	F2-1.93697.93697.4.0.dta	4	3333.88	DGKTLNDELEIIEGMK(3)-LKVGLQVVAVK(2)	Cross-Linked	BSP-en-acid	3333.87	null	7.15712e-08	0.00736825	0.014431	4.3286	sp|P10809|CH60_HUMAN (205)-sp|P10809|CH60_HUMAN (292)/	Intra-Protein	4	1	17.5	9.5	1.16497e-05	5.40993e-05
756	F3-3.88808.88808.4.1.dta	4	3060.6	GCGVVKFESPEVAER(6)-KACQIFVR(1)	Cross-Linked	BSP-en-acid	3060.58	Carbamidomethyl[C](2);Carbamidomethyl[C](21)	5.32836e-08	0.00738941	0.022241	7.26693	sp|P52272|HNRPM_HUMAN (698)-sp|P52272|HNRPM_HUMAN (651)/	Intra-Protein	9	1	17.5	8.5	5.84098e-09	0.000354555
757	F2-1.89841.89841.4.0.dta	4	3583.9	TTLTAAITKILAEGGGAK(9)-KYEEIDNAPEER(1)	Cross-Linked	BSP-en-acid	3583.89	null	1.84365e-08	0.00743444	0.012098	3.37567	sp|P49411|EFTU_HUMAN (79)-sp|P49411|EFTU_HUMAN (91)/	Intra-Protein	4	1	21	13	5.73759e-08	1.79763e-07
758	F3-2.85688.85688.3.0.dta	3	3280.77	ALAAAGYDVEKNNSR(11)-KASGPPVSELITK(1)	Cross-Linked	BSP-en-acid	3280.75	null	0.000639945	0.00743473	0.013858	4.22403	sp|P16402|H13_HUMAN (76)-sp|P16402|H13_HUMAN (35)/sp|P16402|H13_HUMAN (76)-sp|P10412|H14_HUMAN (34)/sp|P16402|H13_HUMAN (76)-sp|P16403|H12_HUMAN (34)/sp|Q02539|H11_HUMAN (78)-sp|P16402|H13_HUMAN (35)/sp|Q02539|H11_HUMAN (78)-sp|P10412|H14_HUMAN (34)/sp|Q02539|H11_HUMAN (78)-sp|P16403|H12_HUMAN (34)/sp|P10412|H14_HUMAN (75)-sp|P16402|H13_HUMAN (35)/sp|P10412|H14_HUMAN (75)-sp|P10412|H14_HUMAN (34)…	Intra-Protein	8	1	23	12	9.00877e-05	1.14787e-07
759	F6-3.78070.78070.6.1.dta	6	4245.3	KYVATLGVEVHPLVFHTNR(1)-GPIKFNVWDTAGQEK(4)	Cross-Linked	BSP-en-acid	4245.26	null	2.69797e-07	0.00744404	0.034902	8.2214	sp|P62826|RAN_HUMAN (38)-sp|P62826|RAN_HUMAN (60)/	Intra-Protein	18	1	17	15	5.97324e-05	1.79311e-10
760	F4-3.100729.100729.5.0.dta	5	5253.58	GLDVEDVKFVINYDYPNSSEDYIHR(8)-STKTGTAYTFFTPNNIK(3)	Cross-Linked	BSP-en-acid	5253.57	null	1.11572e-07	0.00744722	0.013069	2.48764	sp|P17844|DDX5_HUMAN (411)-sp|P17844|DDX5_HUMAN (437)/	Intra-Protein	12	1	28.5	13.5	2.17133e-12	1.51608e-07
761	F4-3.87968.87968.3.0.dta	3	3928.08	VDVAVNCAGIAVASKTYNLK(15)-KGQTHTLEDFQR(1)	Cross-Linked	BSP-en-acid	3928.04	Carbamidomethyl[C](7)	1.3626e-14	0.00745165	0.038946	9.91487	sp|Q99714|HCD2_HUMAN (99)-sp|Q99714|HCD2_HUMAN (105)/	Intra-Protein	12	1	25	11	1	1.05817e-20
762	F3-3.102694.102694.3.0.dta	3	3052.71	GVLKVFLENVIR(4)-DAVTYTEHAKR(10)	Cross-Linked	BSP-en-acid	3052.69	null	4.56353e-17	0.00745424	0.015034	4.92483	sp|P62805|H4_HUMAN (60)-sp|P62805|H4_HUMAN (78)/	Intra-Protein	9	1	10.5	11.5	2.0323e-21	1.40512e-09
763	F1-1.94866.94866.5.0.dta	5	4799.59	IITITGTQDQIQNAQYLLQNSVKQYSGK(23)-DLAGSIIGKGGQR(9)	Cross-Linked	BSP-en-acid	4799.57	null	0.0534308	0.00745668	0.021708	4.52291	sp|P61978|HNRPK_HUMAN (456)-sp|P61978|HNRPK_HUMAN (405)/	Intra-Protein	1	1	17	11	1	0.0001521
764	F1-2.37241.37241.3.0.dta	3	2748.45	NDTKEDVFVHQTAIK(4)-KNNPR(1)	Cross-Linked	BSP-en-acid	2748.44	null	1.90907e-06	0.00745883	0.007807	2.84052	sp|P67809|YBOX1_HUMAN (81)-sp|P67809|YBOX1_HUMAN (93)/sp|P67809|YBOX1_HUMAN (81)-sp|P16989|YBOX3_HUMAN (125)/sp|P16989|YBOX3_HUMAN (113)-sp|P67809|YBOX1_HUMAN (93)/sp|P16989|YBOX3_HUMAN (113)-sp|P16989|YBOX3_HUMAN (125)/sp|Q9Y2T7|YBOX2_HUMAN (116)-sp|P67809|YBOX1_HUMAN (93)/sp|Q9Y2T7|YBOX2_HUMAN (116)-sp|P16989|YBOX3_HUMAN (125)/	Intra-Protein	2	1	24	7	2.94021e-14	2.08862e-06
765	F1-1.38844.38844.3.0.dta	3	2670.45	KNCPHIVVGTPGR(1)-KDEEVLK(1)	Cross-Linked	BSP-en-acid	2670.44	Carbamidomethyl[C](3)	1.66436e-05	0.00746713	0.010206	3.82184	sp|Q13838|DX39B_HUMAN (163)-sp|O00148|DX39A_HUMAN (155)/sp|Q13838|DX39B_HUMAN (163)-sp|Q13838|DX39B_HUMAN (156)/	Intra-Protein	1	1	24.5	12.5	1.46213e-15	5.96132e-05
766	F1-2.8510.8510.3.0.dta	3	2018.05	KADSSTTK(1)-KNQNSSK(1)	Cross-Linked	BSP-en-acid	2018.05	null	1.34635e-11	0.00747959	0.003267	1.61889	sp|P35659|DEK_HUMAN (284)-sp|P35659|DEK_HUMAN (292)/	Intra-Protein	2	1	15	14	1.91837e-10	4.44945e-10
767	F1-2.69411.69411.3.0.dta	3	3413.68	LQDEIQNMKEEMAR(9)-EKLQEEMLQR(2)	Cross-Linked	BSP-en-acid	3413.69	null	8.8539e-13	0.00748545	-0.001123	-0.32897	sp|P08670|VIME_HUMAN (373)-sp|P08670|VIME_HUMAN (188)/	Intra-Protein	2	1	17.5	7.5	1.12944e-08	4.43892e-15
768	F3-3.98397.98397.4.0.dta	4	3065.65	FDVSGYPTIKILK(10)-KGQAVDYEGSR(1)	Cross-Linked	BSP-en-acid	3065.63	null	5.99046e-10	0.00748568	0.019761	6.44598	sp|P13667|PDIA4_HUMAN (141)-sp|P13667|PDIA4_HUMAN (145)/	Intra-Protein	9	1	19	10	3.26072e-06	2.52548e-13
769	F1-2.34445.34445.4.1.dta	4	3083.61	NKQTYSTEPNNLK(2)-KTVGVEPAADGK(1)	Cross-Linked	BSP-en-acid	3083.6	null	3.37456e-07	0.00748932	0.007787	2.52529	sp|P46779|RL28_HUMAN (22)-sp|P46779|RL28_HUMAN (47)/	Intra-Protein	2	1	11.5	12.5	4.90615e-05	6.71243e-09
770	F6-2.55325.55325.5.0.dta	5	2956.73	VANVSLLALYKGK(11)-KGHAVGDIPGVR(1)	Cross-Linked	BSP-en-acid	2956.71	null	2.79971e-05	0.00749698	0.016066	5.43374	sp|P62266|RS23_HUMAN (135)-sp|P62266|RS23_HUMAN (108)/	Intra-Protein	17	1	15	13	3.26388e-07	7.58574e-16
771	F1-1.35314.35314.3.1.dta	3	2647.3	KHPDSSVNFAEFSK(1)-KCSER(1)	Cross-Linked	BSP-en-acid	2647.29	Carbamidomethyl[C](19)	1.47973e-06	0.00750383	0.005127	1.9367	sp|P26583|HMGB2_HUMAN (30)-sp|P26583|HMGB2_HUMAN (44)/sp|P26583|HMGB2_HUMAN (30)-sp|P09429|HMGB1_HUMAN (44)/sp|P26583|HMGB2_HUMAN (30)-sp|O15347|HMGB3_HUMAN (44)/	Intra-Protein	1	1	28	7	1.72726e-18	6.08685e-09
772	F1-1.62651.62651.5.1.dta	5	3618.91	QMADTGKLNTLLQR(7)-HLYTKDIDIHEVR(5)	Cross-Linked	BSP-en-acid	3618.91	Oxidation[M](2)	0.0173961	0.00750643	0.008641	2.38774	sp|Q00839|HNRPU_HUMAN (551)-sp|Q00839|HNRPU_HUMAN (352)/	Intra-Protein	1	1	9.5	17.5	0.00166948	7.32369e-08
773	F1-1.100160.100160.4.0.dta	4	4231.32	VFLENVIRDAVTYTEHAKR(18)-KTVTAMDVVYALKR(1)	Cross-Linked	BSP-en-acid	4231.31	null	1.06396e-05	0.00750792	0.017303	4.08928	sp|P62805|H4_HUMAN (78)-sp|P62805|H4_HUMAN (80)/	Intra-Protein	1	1	16.5	20.5	2.04089e-08	1.33065e-15
774	F3-3.46772.46772.3.0.dta	3	2885.61	VLLQSKDQITAGNAAR(6)-KNHLEGK(1)	Cross-Linked	BSP-en-acid	2885.6	null	2.25374e-08	0.00750837	0.015999	5.54444	sp|P22234|PUR6_HUMAN (36)-sp|P22234|PUR6_HUMAN (47)/	Intra-Protein	9	1	15	7	1	0.140426
775	F6-2.77621.77621.5.0.dta	5	3787.1	TLSDYNIQKESTLHLVLR(9)-MQIFVKTLTGK(6)	Cross-Linked	BSP-en-acid	3787.08	Oxidation[M](22)	0.000374201	0.00751023	0.015943	4.20984	sp|P62987|RL40_HUMAN (63)-sp|P62987|RL40_HUMAN (6)/sp|P62987|RL40_HUMAN (63)-sp|P62979|RS27A_HUMAN (6)/sp|P62987|RL40_HUMAN (63)-sp|P0CG48|UBC_HUMAN (6)/sp|P62987|RL40_HUMAN (63)-sp|P0CG47|UBB_HUMAN (6)/sp|P62979|RS27A_HUMAN (63)-sp|P62987|RL40_HUMAN (6)/sp|P62979|RS27A_HUMAN (63)-sp|P62979|RS27A_HUMAN (6)/sp|P62979|RS27A_HUMAN (63)-sp|P0CG48|UBC_HUMAN (6)/sp|P62979|RS27A_HUMAN (63)-sp|P0CG47|UBB…	Intra-Protein	17	1	13	9	1	1.52084e-06
776	F1-3.93985.93985.3.0.dta	3	3333.89	DGKTLNDELEIIEGMK(3)-LKVGLQVVAVK(2)	Cross-Linked	BSP-en-acid	3333.87	null	1.34978e-07	0.0075118	0.020814	6.2432	sp|P10809|CH60_HUMAN (205)-sp|P10809|CH60_HUMAN (292)/	Intra-Protein	3	1	14.5	9.5	3.48415e-10	2.8892e-07
777	F1-3.10697.10697.4.0.dta	4	2079.08	KTESHHK(1)-KGNYAER(1)	Cross-Linked	BSP-en-acid	2079.07	null	6.57739e-05	0.00751933	0.008188	3.93829	sp|Q93077|H2A1C_HUMAN (120)-sp|Q8IUE6|H2A2B_HUMAN (37)/sp|Q93077|H2A1C_HUMAN (120)-sp|Q93077|H2A1C_HUMAN (37)/sp|Q93077|H2A1C_HUMAN (120)-sp|Q96KK5|H2A1H_HUMAN (37)/sp|Q93077|H2A1C_HUMAN (120)-sp|Q99878|H2A1J_HUMAN (37)/sp|Q93077|H2A1C_HUMAN (120)-sp|P0C0S8|H2A1_HUMAN (37)/sp|Q93077|H2A1C_HUMAN (120)-sp|Q16777|H2A2C_HUMAN (37)/sp|Q93077|H2A1C_HUMAN (120)-sp|Q96QV6|H2A1A_HUMAN (37)/sp|Q93077|H2A1C…	Intra-Protein	3	1	13	13	6.01198e-07	1.7878e-05
778	F6-2.43820.43820.3.0.dta	3	3995.08	YDNSLKIISNASCTTNCLAPLAK(6)-AGAHLQGGAKR(10)	Cross-Linked	BSP-en-acid	3995.06	Carbamidomethyl[C](13);Carbamidomethyl[C](17)	7.60753e-06	0.00754213	0.021824	5.46275	sp|P04406|G3P_HUMAN (145)-sp|P04406|G3P_HUMAN (117)/	Intra-Protein	17	1	37	13	1	3.43774e-09
779	F5-2.51951.51951.3.0.dta	3	2943.56	KAASITSEVFNK(1)-FKSYCSNLVR(2)	Cross-Linked	BSP-en-acid	2943.54	Carbamidomethyl[C](20)	5.10007e-12	0.00754939	0.015812	5.37176	sp|Q9Y5B9|SP16H_HUMAN (185)-sp|Q9Y5B9|SP16H_HUMAN (280)/	Intra-Protein	14	1	27	11	6.44458e-13	4.37447e-11
780	F4-3.88399.88399.6.1.dta	6	4726.4	VGTVIGSNKLEQMPSKEDAIEHFMK(9)-LYEEKTGNAWHSK(5)	Cross-Linked	BSP-en-acid	4726.36	null	0.153083	0.00755022	0.038423	8.1295	sp|P09874|PARP1_HUMAN (600)-sp|P09874|PARP1_HUMAN (621)/	Intra-Protein	12	1	13.5	9.5	1	2.18358e-14
781	F5-3.87587.87587.4.1.dta	4	3402.86	LAHEVGWKYQAVTATLEEK(8)-KFAYLGR(1)	Cross-Linked	BSP-en-acid	3402.82	null	8.07655e-05	0.00755569	0.035735	10.5016	sp|P40429|RL13A_HUMAN (148)-sp|P40429|RL13A_HUMAN (134)/	Intra-Protein	15	1	22.5	6.5	9.18339e-14	1.42822e-06
782	F6-3.59586.59586.3.0.dta	3	3140.83	VFSGLVSTGLKVR(11)-KEDLYLKPIQR(7)	Cross-Linked	BSP-en-acid	3140.82	null	1.99757e-30	0.00755989	0.011501	3.66178	sp|P13639|EF2_HUMAN (426)-sp|P13639|EF2_HUMAN (445)/	Intra-Protein	18	1	16.5	16.5	1.18464e-20	5.29881e-37
783	F1-1.84828.84828.3.0.dta	3	3908.08	KLGGTIDDCELVEGLVLTQK(1)-GSNKLVIEEAER(4)	Cross-Linked	BSP-en-acid	3908.07	Carbamidomethyl[C](9)	2.65541e-05	0.00756259	0.015396	3.93954	sp|P50991|TCPD_HUMAN (213)-sp|P50991|TCPD_HUMAN (395)/	Intra-Protein	1	1	18	11	9.15261e-06	3.24554e-08
784	F6-2.57090.57090.5.0.dta	5	2769.52	TKPHLFYIPGR(2)-KMNALFEGR(1)	Cross-Linked	BSP-en-acid	2769.5	null	8.61841e-15	0.00757393	0.018146	6.55208	sp|Q9H307|PININ_HUMAN (238)-sp|Q9H307|PININ_HUMAN (262)/	Intra-Protein	17	1	13	10	5.85618e-10	4.28599e-15
785	F6-2.78052.78052.4.0.dta	4	4245.29	KYVATLGVEVHPLVFHTNR(1)-GPIKFNVWDTAGQEK(4)	Cross-Linked	BSP-en-acid	4245.26	null	7.65296e-08	0.00757506	0.032649	7.69069	sp|P62826|RAN_HUMAN (38)-sp|P62826|RAN_HUMAN (60)/	Intra-Protein	17	1	21	15	8.46629e-18	7.88939e-10
786	F1-3.90878.90878.3.0.dta	3	3206.69	APQCLGKFIEIAAR(7)-KMCLFAGFQR(1)	Cross-Linked	BSP-en-acid	3206.68	Carbamidomethyl[C](4);Carbamidomethyl[C](20)	8.48802e-10	0.00757619	0.013782	4.29791	sp|Q00839|HNRPU_HUMAN (565)-sp|Q00839|HNRPU_HUMAN (592)/	Intra-Protein	3	1	19.5	10.5	2.77127e-34	2.67443e-13
787	F6-2.3565.3565.4.0.dta	4	2159.34	KAAVTPGKK(1)-KVAVATPAK(1)	Cross-Linked	BSP-en-acid	2159.33	null	1.79885e-05	0.00758341	0.008928	4.13462	sp|P19338|NUCL_HUMAN (80)-sp|P19338|NUCL_HUMAN (71)/	Intra-Protein	17	1	18	14	9.21997e-06	5.82282e-05
788	F3-2.45434.45434.3.0.dta	3	2542.35	KESYSVYVYK(1)-LAHYNKR(6)	Cross-Linked	BSP-en-acid	2542.35	null	0.000481285	0.00758687	0.0086	3.3827	sp|Q99880|H2B1L_HUMAN (35)-sp|P23527|H2B1O_HUMAN (86)/sp|Q99880|H2B1L_HUMAN (35)-sp|Q99880|H2B1L_HUMAN (86)/sp|Q99880|H2B1L_HUMAN (35)-sp|Q6DN03|H2B2C_HUMAN (86)/sp|Q99880|H2B1L_HUMAN (35)-sp|Q99879|H2B1M_HUMAN (86)/sp|Q99880|H2B1L_HUMAN (35)-sp|Q16778|H2B2E_HUMAN (86)/sp|Q99880|H2B1L_HUMAN (35)-sp|Q8N257|H2B3B_HUMAN (86)/sp|Q99880|H2B1L_HUMAN (35)-sp|Q93079|H2B1H_HUMAN (86)/sp|Q99880|H2B1L_HUMAN…	Intra-Protein	8	1	20	13	4.77752e-09	0.000134516
789	F4-3.74729.74729.3.0.dta	3	2428.48	VAPAPAVVKK(9)-KVVNPLFEK(1)	Cross-Linked	BSP-en-acid	2428.47	null	8.79559e-07	0.00759365	0.015526	6.39333	sp|P62424|RL7A_HUMAN (20)-sp|P62424|RL7A_HUMAN (26)/	Intra-Protein	12	1	15.5	8.5	2.69236e-07	5.3322e-17
790	F2-1.89837.89837.4.0.dta	4	3583.9	TTLTAAITKILAEGGGAK(9)-KYEEIDNAPEER(1)	Cross-Linked	BSP-en-acid	3583.89	null	2.52346e-10	0.00759478	0.009874	2.75511	sp|P49411|EFTU_HUMAN (79)-sp|P49411|EFTU_HUMAN (91)/	Intra-Protein	4	1	22	13	1.11289e-08	1.59748e-08
791	F1-2.67768.67768.5.0.dta	5	4104.18	KIEPELDGSAQVTSHDASTNGLINFIK(1)-KELQAAGK(1)	Cross-Linked	BSP-en-acid	4104.16	null	6.31944e-07	0.00760014	0.017585	4.28468	sp|P06744|G6PI_HUMAN (524)-sp|P06744|G6PI_HUMAN (447)/	Intra-Protein	2	1	35	10	5.44789e-12	3.18957e-07
792	F1-1.92391.92391.4.2.dta	4	3294.82	FAPPLVIKEDELR(8)-GKGIYLWDVEGR(2)	Cross-Linked	BSP-en-acid	3294.79	null	8.43945e-07	0.00761312	0.030102	9.13625	sp|P04181|OAT_HUMAN (421)-sp|P04181|OAT_HUMAN (66)/	Intra-Protein	1	1	14.5	12.5	3.24938e-06	5.11942e-11
793	F1-1.69931.69931.3.0.dta	3	3413.69	LQDEIQNMKEEMAR(9)-EKLQEEMLQR(2)	Cross-Linked	BSP-en-acid	3413.69	null	1.07276e-10	0.00761365	-0.000919	-0.26921	sp|P08670|VIME_HUMAN (373)-sp|P08670|VIME_HUMAN (188)/	Intra-Protein	1	1	15.5	7.5	1.64505e-09	9.88564e-15
794	F5-2.90576.90576.5.3.dta	5	3464.95	KASGPPVSELITKAVAASK(13)-KALAAAGYDVEK(1)	Cross-Linked	BSP-en-acid	3464.94	null	2.63672e-09	0.00761456	0.013595	3.92359	sp|P16402|H13_HUMAN (47)-sp|P16402|H13_HUMAN (65)/sp|P16402|H13_HUMAN (47)-sp|Q02539|H11_HUMAN (67)/sp|P16402|H13_HUMAN (47)-sp|P10412|H14_HUMAN (64)/sp|P16402|H13_HUMAN (47)-sp|P16403|H12_HUMAN (64)/sp|P16402|H13_HUMAN (47)-sp|P22492|H1T_HUMAN (68)/sp|P10412|H14_HUMAN (46)-sp|P16402|H13_HUMAN (65)/sp|P10412|H14_HUMAN (46)-sp|Q02539|H11_HUMAN (67)/sp|P10412|H14_HUMAN (46)-sp|P10412|H14_HUMAN (64)…	Intra-Protein	14	1	19.5	14.5	3.40309e-10	1.45132e-05
795	F3-2.99330.99330.3.0.dta	3	3925.04	TIAQDYGVLKADEGISFR(10)-SSGNAKIGHPAPNFK(6)	Cross-Linked	BSP-en-acid	3925.02	Acetyl[ProteinN-term](21)	4.51182e-15	0.00762113	0.013267	3.38011	sp|Q06830|PRDX1_HUMAN (120)-sp|Q06830|PRDX1_HUMAN (7)/	Intra-Protein	8	1	23	11	2.76975e-07	1.21516e-19
796	F2-1.91807.91807.5.0.dta	5	3251.88	SPKLFYADHPFIFLVR(3)-KAVAISLPK(1)	Cross-Linked	BSP-en-acid	3251.87	null	0.000233548	0.00762113	0.009243	2.84236	sp|P50454|SERPH_HUMAN (380)-sp|P50454|SERPH_HUMAN (300)/	Intra-Protein	4	1	22	13	1.62197e-16	1.48891e-06
797	F6-2.57186.57186.5.1.dta	5	3873.22	LGVDISATKAVHISNPK(9)-GQSVGKLGVLHPDVITK(6)	Cross-Linked	BSP-en-acid	3873.2	null	4.90864e-06	0.00762348	0.023135	5.9731	sp|Q9NSD9|SYFB_HUMAN (435)-sp|Q9NSD9|SYFB_HUMAN (560)/	Intra-Protein	17	1	14.5	17.5	2.529e-09	1.97112e-07
798	F2-3.87414.87414.3.0.dta	3	3349.88	DGKTLNDELEIIEGMK(3)-LKVGLQVVAVK(2)	Cross-Linked	BSP-en-acid	3349.86	Oxidation[M](15)	0.000187407	0.00763127	0.017237	5.14558	sp|P10809|CH60_HUMAN (205)-sp|P10809|CH60_HUMAN (292)/	Intra-Protein	6	1	24.5	8.5	1.51578e-07	6.10372e-05
799	F1-1.19408.19408.3.0.dta	3	1904.1	AASGEAKPK(7)-KPVGAAK(1)	Cross-Linked	BSP-en-acid	1904.1	null	2.3331e-07	0.00763718	7e-05	0.036763	sp|P10412|H14_HUMAN (117)-sp|P16403|H12_HUMAN (130)/sp|P16403|H12_HUMAN (117)-sp|P16403|H12_HUMAN (130)/sp|P16401|H15_HUMAN (120)-sp|P16403|H12_HUMAN (130)/	Intra-Protein	1	1	9.5	10.5	1.24869e-08	1.65197e-16
800	F1-2.88955.88955.4.1.dta	4	3583.9	TTLTAAITKILAEGGGAK(9)-KYEEIDNAPEER(1)	Cross-Linked	BSP-en-acid	3583.89	null	5.32421e-11	0.00763749	0.013902	3.87903	sp|P49411|EFTU_HUMAN (79)-sp|P49411|EFTU_HUMAN (91)/	Intra-Protein	2	1	20	11	2.77796e-08	2.08457e-09
801	F1-2.23725.23725.5.0.dta	5	2089.18	KASDVHEVR(1)-KVLGEK(1)	Cross-Linked	BSP-en-acid	2089.18	null	4.95796e-05	0.0076387	0.004396	2.10418	sp|P14618|KPYM_HUMAN (247)-sp|P14618|KPYM_HUMAN (256)/sp|P14618|KPYM_HUMAN (247)-sp|P09466|PAEP_HUMAN (88)/sp|P14618|KPYM_HUMAN (247)-sp|Q15431|SYCP1_HUMAN (438)/	Intra-Protein	2	1	14	7	1.12766e-08	4.5889e-05
802	F1-1.54529.54529.4.0.dta	4	2660.36	KNPEVPVNFAEFSK(1)-KCSER(1)	Cross-Linked	BSP-en-acid	2660.35	Carbamidomethyl[C](19)	7.97528e-15	0.00764097	0.010816	4.06563	sp|O15347|HMGB3_HUMAN (30)-sp|P26583|HMGB2_HUMAN (44)/sp|O15347|HMGB3_HUMAN (30)-sp|P09429|HMGB1_HUMAN (44)/sp|O15347|HMGB3_HUMAN (30)-sp|O15347|HMGB3_HUMAN (44)/	Intra-Protein	1	1	21	7	3.5797e-19	1.13993e-10
803	F1-1.79176.79176.4.0.dta	4	3490.04	KASGPPVSELITKAVAASK(13)-SLVSKGTLVQTK(5)	Cross-Linked	BSP-en-acid	3490.03	null	0.00237394	0.00764552	0.01097	3.14324	sp|P16402|H13_HUMAN (47)-sp|P16402|H13_HUMAN (91)/sp|P16402|H13_HUMAN (47)-sp|Q02539|H11_HUMAN (93)/sp|P16402|H13_HUMAN (47)-sp|P10412|H14_HUMAN (90)/sp|P16402|H13_HUMAN (47)-sp|P16403|H12_HUMAN (90)/sp|P16402|H13_HUMAN (47)-sp|P16401|H15_HUMAN (93)/sp|P10412|H14_HUMAN (46)-sp|P16402|H13_HUMAN (91)/sp|P10412|H14_HUMAN (46)-sp|Q02539|H11_HUMAN (93)/sp|P10412|H14_HUMAN (46)-sp|P10412|H14_HUMAN (90)…	Intra-Protein	1	1	22.5	12.5	2.61245e-05	0.00532075
804	F2-2.54699.54699.4.1.dta	4	2295.29	KENPLQFK(1)-KVSAQEVR(1)	Cross-Linked	BSP-en-acid	2295.28	null	5.52143e-07	0.00764894	0.010735	4.67699	sp|P15311|EZRI_HUMAN (72)-sp|P15311|EZRI_HUMAN (64)/sp|P35241|RADI_HUMAN (72)-sp|P15311|EZRI_HUMAN (64)/	Intra-Protein	5	1	14	15	1.2022e-06	5.27409e-06
805	F1-1.29724.29724.4.0.dta	4	2856.47	LKDRDPEFYK(2)-ASEHKDQLSR(5)	Cross-Linked	BSP-en-acid	2856.46	null	1.12293e-09	0.00765539	0.007838	2.74395	sp|Q9Y3T9|NOC2L_HUMAN (77)-sp|Q9Y3T9|NOC2L_HUMAN (70)/	Intra-Protein	1	1	17	13	2.83228e-08	5.94155e-09
806	F1-1.60932.60932.3.0.dta	3	2737.56	LKVSELKEELK(2)-GLKAELMER(3)	Cross-Linked	BSP-en-acid	2737.55	null	4.22134e-06	0.00767928	0.005064	1.84983	sp|Q00839|HNRPU_HUMAN (12)-sp|Q00839|HNRPU_HUMAN (31)/	Intra-Protein	1	1	16	11	1.68007e-07	2.12316e-05
807	F4-3.90070.90070.5.0.dta	5	4969.57	IISANGCKVDNSSLTGESEPQTR(8)-IVEIPFNSTNKYQLSIHK(11)	Cross-Linked	BSP-en-acid	4969.54	Carbamidomethyl[C](7)	1	0.00770195	0.029688	5.974	sp|P05023|AT1A1_HUMAN (212)-sp|P05023|AT1A1_HUMAN (487)/	Intra-Protein	12	1	18.5	12.5	6.75185e-11	0.00309141
808	F1-1.23929.23929.3.0.dta	3	1600.91	SAPAPKK(6)-PDPAK(1)	Cross-Linked	BSP-en-acid	1600.91	null	3.78195e-06	0.00770661	0.002883	1.80086	sp|P23527|H2B1O_HUMAN (12)-sp|P23527|H2B1O_HUMAN (2)/sp|P23527|H2B1O_HUMAN (12)-sp|Q93079|H2B1H_HUMAN (2)/sp|P23527|H2B1O_HUMAN (12)-sp|Q5QNW6|H2B2F_HUMAN (2)/sp|P23527|H2B1O_HUMAN (12)-sp|P11388|TOP2A_HUMAN (1455)/sp|P23527|H2B1O_HUMAN (12)-sp|P58397|ATS12_HUMAN (1354)/sp|Q99880|H2B1L_HUMAN (12)-sp|P23527|H2B1O_HUMAN (2)/sp|Q99880|H2B1L_HUMAN (12)-sp|Q93079|H2B1H_HUMAN (2)/sp|Q99880|H2B1L_HUMAN …	Intra-Protein	1	1	10.5	4.5	1.84297e-07	6.52855e-07
809	F5-3.12600.12600.3.1.dta	3	2373.39	IAGQVAAANKK(10)-KLTPQGQR(1)	Cross-Linked	BSP-en-acid	2373.37	null	5.5502e-11	0.00771021	0.013932	5.87013	sp|P39019|RS19_HUMAN (143)-sp|P39019|RS19_HUMAN (122)/	Intra-Protein	15	1	15	7	2.87948e-05	4.40375e-21
810	F2-2.17406.17406.4.0.dta	4	1862.09	KATGAATPK(1)-KPAGAAK(1)	Cross-Linked	BSP-en-acid	1862.09	null	0.000214068	0.00772284	0.004478	2.40483	sp|P10412|H14_HUMAN (140)-sp|P16402|H13_HUMAN (131)/sp|P10412|H14_HUMAN (140)-sp|P10412|H14_HUMAN (130)/	Intra-Protein	5	1	14.5	10.5	8.73708e-06	8.07424e-05
811	F1-2.21849.21849.4.0.dta	4	2106.15	KAYGQALAK(1)-KEHPDR(1)	Cross-Linked	BSP-en-acid	2106.15	null	1.55128e-08	0.00772384	0.004394	2.08628	sp|P29401|TKT_HUMAN (319)-sp|P29401|TKT_HUMAN (353)/	Intra-Protein	2	1	14	11	9.31538e-11	1.69915e-09
812	F6-3.57901.57901.4.1.dta	4	2769.53	TKPHLFYIPGR(2)-KMNALFEGR(1)	Cross-Linked	BSP-en-acid	2769.5	null	9.19519e-09	0.00774049	0.026782	9.67033	sp|Q9H307|PININ_HUMAN (238)-sp|Q9H307|PININ_HUMAN (262)/	Intra-Protein	18	1	15	11	1.65854e-12	2.00149e-08
813	F6-3.87617.87617.3.0.dta	3	3771.11	TLSDYNIQKESTLHLVLR(9)-MQIFVKTLTGK(6)	Cross-Linked	BSP-en-acid	3771.09	null	2.62795e-14	0.00774817	0.024378	6.46445	sp|P62987|RL40_HUMAN (63)-sp|P62987|RL40_HUMAN (6)/sp|P62987|RL40_HUMAN (63)-sp|P62979|RS27A_HUMAN (6)/sp|P62987|RL40_HUMAN (63)-sp|P0CG48|UBC_HUMAN (6)/sp|P62987|RL40_HUMAN (63)-sp|P0CG47|UBB_HUMAN (6)/sp|P62979|RS27A_HUMAN (63)-sp|P62987|RL40_HUMAN (6)/sp|P62979|RS27A_HUMAN (63)-sp|P62979|RS27A_HUMAN (6)/sp|P62979|RS27A_HUMAN (63)-sp|P0CG48|UBC_HUMAN (6)/sp|P62979|RS27A_HUMAN (63)-sp|P0CG47|UBB…	Intra-Protein	18	1	27	16	1.05522e-20	1.5319e-13
814	F6-2.30701.30701.3.0.dta	3	2685.5	FIDTTSKFGHGR(7)-SLLVQTKR(7)	Cross-Linked	BSP-en-acid	2685.48	null	4.73416e-08	0.00775479	0.015714	5.85146	sp|P39023|RL3_HUMAN (373)-sp|P39023|RL3_HUMAN (356)/sp|Q92901|RL3L_HUMAN (373)-sp|P39023|RL3_HUMAN (356)/	Intra-Protein	17	1	14.5	9.5	3.14399e-21	5.9632e-08
815	F1-1.87471.87471.4.0.dta	4	3000.68	KQSLGELIGTLNAAK(1)-KFFVGGNWK(1)	Cross-Linked	BSP-en-acid	3000.67	null	3.67112e-06	0.00776919	0.011718	3.90513	sp|P60174|TPIS_HUMAN (19)-sp|P60174|TPIS_HUMAN (6)/	Intra-Protein	1	1	20.5	7.5	4.23942e-14	4.11758e-06
816	F6-2.50255.50255.5.0.dta	5	2785.51	TKPHLFYIPGR(2)-KMNALFEGR(1)	Cross-Linked	BSP-en-acid	2785.5	Oxidation[M](16)	1.15007e-06	0.00777852	0.013427	4.82033	sp|Q9H307|PININ_HUMAN (238)-sp|Q9H307|PININ_HUMAN (262)/	Intra-Protein	17	1	11	13	4.29853e-08	6.95679e-06
817	F3-3.46829.46829.3.1.dta	3	2885.62	VLLQSKDQITAGNAAR(6)-KNHLEGK(1)	Cross-Linked	BSP-en-acid	2885.6	null	2.25197e-09	0.00777891	0.026364	9.13642	sp|P22234|PUR6_HUMAN (36)-sp|P22234|PUR6_HUMAN (47)/	Intra-Protein	9	1	17	7	9.03928e-05	0.00448125
818	F2-1.89884.89884.3.1.dta	3	3583.91	TTLTAAITKILAEGGGAK(9)-KYEEIDNAPEER(1)	Cross-Linked	BSP-en-acid	3583.89	null	1.46088e-07	0.00778385	0.020934	5.84115	sp|P49411|EFTU_HUMAN (79)-sp|P49411|EFTU_HUMAN (91)/	Intra-Protein	4	1	20	11	4.78295e-05	1.40425e-13
819	F3-3.69614.69614.4.1.dta	4	2253.31	KESPLLFK(1)-KVTAQDVR(1)	Cross-Linked	BSP-en-acid	2253.3	null	1.47315e-06	0.00779436	0.010047	4.4588	sp|P26038|MOES_HUMAN (72)-sp|P26038|MOES_HUMAN (64)/	Intra-Protein	9	1	12	10	1.48442e-06	1.95164e-07
820	F4-2.106874.106874.4.0.dta	4	4297.31	VAPEEHPVLLTEAPLNPKANR(18)-DLTDYLMKILTER(8)	Cross-Linked	BSP-en-acid	4297.29	Oxidation[M](31)	1.07208e-07	0.00780907	0.021293	4.95498	sp|P63261|ACTG_HUMAN (113)-sp|Q562R1|ACTBL_HUMAN (192)/sp|P63261|ACTG_HUMAN (113)-sp|P68133|ACTS_HUMAN (193)/sp|P63261|ACTG_HUMAN (113)-sp|P63261|ACTG_HUMAN (191)/sp|P63261|ACTG_HUMAN (113)-sp|P62736|ACTA_HUMAN (193)/sp|P63261|ACTG_HUMAN (113)-sp|P68032|ACTC_HUMAN (193)/sp|P63261|ACTG_HUMAN (113)-sp|P63267|ACTH_HUMAN (192)/sp|P63261|ACTG_HUMAN (113)-sp|P60709|ACTB_HUMAN (191)/sp|P60709|ACTB_HUMAN…	Intra-Protein	11	1	32.5	19.5	4.17726e-14	1.58837e-08
821	F1-2.76376.76376.5.1.dta	5	3734	NGVKITLPVDFVTADKFDENAK(4)-KYAEAVTR(1)	Cross-Linked	BSP-en-acid	3733.98	null	1.41785e-08	0.00783157	0.017397	4.6591	sp|P00558|PGK1_HUMAN (279)-sp|P00558|PGK1_HUMAN (323)/	Intra-Protein	2	1	26	10	3.58973e-22	1.88207e-10
822	F6-3.78562.78562.6.2.dta	6	4245.29	KYVATLGVEVHPLVFHTNR(1)-GPIKFNVWDTAGQEK(4)	Cross-Linked	BSP-en-acid	4245.26	null	6.53745e-09	0.0078388	0.031134	7.33383	sp|P62826|RAN_HUMAN (38)-sp|P62826|RAN_HUMAN (60)/	Intra-Protein	18	1	23	15	7.76541e-14	7.93524e-10
823	F5-2.4026.4026.4.0.dta	4	2032.23	KAAATPAKK(1)-KAAVTPGK(1)	Cross-Linked	BSP-en-acid	2032.23	null	8.19121e-07	0.00784674	0.006419	3.1586	sp|P19338|NUCL_HUMAN (88)-sp|P19338|NUCL_HUMAN (80)/	Intra-Protein	14	1	17	13	3.17405e-08	2.93194e-06
824	F6-2.103998.103998.5.0.dta	5	4091.23	VFLENVIRDAVTYTEHAKR(18)-KTVTAMDVVYALK(1)	Cross-Linked	BSP-en-acid	4091.2	Oxidation[M](28)	0.000100288	0.00785086	0.031505	7.70068	sp|P62805|H4_HUMAN (78)-sp|P62805|H4_HUMAN (80)/	Intra-Protein	17	1	13	21	2.34505e-06	2.13267e-16
825	F3-3.101066.101066.4.1.dta	4	3336.87	ASGPPVSELITKAVAASK(12)-KALAAAGYDVEK(1)	Cross-Linked	BSP-en-acid	3336.84	null	3.10571e-08	0.00788936	0.023973	7.18434	sp|P16402|H13_HUMAN (47)-sp|P16402|H13_HUMAN (65)/sp|P16402|H13_HUMAN (47)-sp|Q02539|H11_HUMAN (67)/sp|P16402|H13_HUMAN (47)-sp|P10412|H14_HUMAN (64)/sp|P16402|H13_HUMAN (47)-sp|P16403|H12_HUMAN (64)/sp|P16402|H13_HUMAN (47)-sp|P22492|H1T_HUMAN (68)/sp|P10412|H14_HUMAN (46)-sp|P16402|H13_HUMAN (65)/sp|P10412|H14_HUMAN (46)-sp|Q02539|H11_HUMAN (67)/sp|P10412|H14_HUMAN (46)-sp|P10412|H14_HUMAN (64)…	Intra-Protein	9	1	29.5	9.5	1.37606e-10	1.04926e-07
826	F3-3.99374.99374.4.0.dta	4	2600.43	FEELGVKFVK(7)-KSLDFYTR(1)	Cross-Linked	BSP-en-acid	2600.41	null	1.97246e-12	0.00789014	0.014459	5.56027	sp|Q04760|LGUL_HUMAN (148)-sp|Q04760|LGUL_HUMAN (44)/	Intra-Protein	9	1	23	18	4.51028e-10	3.10403e-14
827	F6-2.54598.54598.4.0.dta	4	2745.62	TLKIPAMTIAK(3)-ISKGANPVEIR(3)	Cross-Linked	BSP-en-acid	2745.61	null	5.39088e-05	0.00789319	0.014089	5.13147	sp|P10809|CH60_HUMAN (473)-sp|P10809|CH60_HUMAN (133)/	Intra-Protein	17	1	15	12	5.79767e-05	4.15073e-09
828	F6-2.105955.105955.5.0.dta	5	4679.48	ATILDLSCNKLTTLPSDFCGLTHLVK(10)-NKLQQLPADFGR(2)	Cross-Linked	BSP-en-acid	4679.47	Carbamidomethyl[C](8);Carbamidomethyl[C](19)	7.85875e-05	0.00790134	0.015947	3.40787	sp|Q96AG4|LRC59_HUMAN (50)-sp|Q96AG4|LRC59_HUMAN (73)/	Intra-Protein	17	1	21	11	1	5.7167e-06
829	F1-1.48297.48297.4.2.dta	4	3315.65	IDEYDYSKPIQGQQK(8)-KPFEEHWR(1)	Cross-Linked	BSP-en-acid	3315.64	null	2.30281e-08	0.00790158	0.011601	3.49887	sp|P31040|SDHA_HUMAN (608)-sp|P31040|SDHA_HUMAN (616)/	Intra-Protein	1	1	10	9	1.04835e-06	5.25075e-09
830	F6-3.49835.49835.4.2.dta	4	2785.52	TKPHLFYIPGR(2)-KMNALFEGR(1)	Cross-Linked	BSP-en-acid	2785.5	Oxidation[M](16)	4.72567e-08	0.00790244	0.023808	8.54713	sp|Q9H307|PININ_HUMAN (238)-sp|Q9H307|PININ_HUMAN (262)/	Intra-Protein	18	1	13	12	8.5084e-06	1.66758e-10
831	F1-1.66546.66546.4.0.dta	4	3442.75	LFAKYGEPGEVFINK(4)-SEEKISDSEGFK(4)	Cross-Linked	BSP-en-acid	3442.74	null	3.70946e-05	0.0079113	0.005008	1.45466	sp|P23246|SFPQ_HUMAN (319)-sp|P23246|SFPQ_HUMAN (271)/	Intra-Protein	1	1	14.5	10.5	2.17422e-07	0.000106097
832	F1-1.36705.36705.4.0.dta	4	2647.3	KHPDASVNFSEFSK(1)-KCSER(1)	Cross-Linked	BSP-en-acid	2647.29	Carbamidomethyl[C](19)	7.10728e-09	0.00791664	0.007625	2.8803	sp|P09429|HMGB1_HUMAN (30)-sp|P26583|HMGB2_HUMAN (44)/sp|P09429|HMGB1_HUMAN (30)-sp|P09429|HMGB1_HUMAN (44)/sp|P09429|HMGB1_HUMAN (30)-sp|O15347|HMGB3_HUMAN (44)/	Intra-Protein	1	1	20	6	4.10261e-16	8.54187e-08
833	F6-2.57095.57095.5.0.dta	5	2769.52	TKPHLFYIPGR(2)-KMNALFEGR(1)	Cross-Linked	BSP-en-acid	2769.5	null	2.41342e-09	0.00791774	0.017101	6.17476	sp|Q9H307|PININ_HUMAN (238)-sp|Q9H307|PININ_HUMAN (262)/	Intra-Protein	17	1	12	11	1.17446e-08	1.06971e-10
834	F1-1.75939.75939.4.0.dta	4	3587.78	EAFLNTEDKGDSLDSVEALIK(9)-KHEDFDK(1)	Cross-Linked	BSP-en-acid	3587.78	null	7.43816e-05	0.00791861	0.001695	0.472438	sp|Q13813|SPTN1_HUMAN (1473)-sp|Q13813|SPTN1_HUMAN (1486)/	Intra-Protein	1	1	20.5	6.5	8.85027e-11	1.61974e-05
835	F6-3.36458.36458.3.0.dta	3	2782.43	KWYYNAAGFNK(1)-AGKQAVSASGK(3)	Cross-Linked	BSP-en-acid	2782.43	Acetyl[ProteinN-term](14)	2.507e-11	0.00792993	-0.002242	-0.80577	sp|P14927|QCR7_HUMAN (19)-sp|P14927|QCR7_HUMAN (4)/	Intra-Protein	18	1	13.5	9.5	7.0038e-09	2.83369e-08
836	F1-1.74192.74192.3.0.dta	3	2882.52	GGEIQPVSVKVGDK(10)-DGDILGKYVD(7)	Cross-Linked	BSP-en-acid	2882.51	null	0.00105395	0.0079374	0.002535	0.879441	sp|P61604|CH10_HUMAN (66)-sp|P61604|CH10_HUMAN (99)/	Intra-Protein	1	1	11	6	0.00474998	0.0818483
837	F2-2.64857.64857.3.0.dta	3	3280.77	ALAAAGYDVEKNNSR(11)-KASGPPVSELITK(1)	Cross-Linked	BSP-en-acid	3280.75	null	8.54092e-10	0.00794024	0.018565	5.65876	sp|P16402|H13_HUMAN (76)-sp|P16402|H13_HUMAN (35)/sp|P16402|H13_HUMAN (76)-sp|P10412|H14_HUMAN (34)/sp|P16402|H13_HUMAN (76)-sp|P16403|H12_HUMAN (34)/sp|Q02539|H11_HUMAN (78)-sp|P16402|H13_HUMAN (35)/sp|Q02539|H11_HUMAN (78)-sp|P10412|H14_HUMAN (34)/sp|Q02539|H11_HUMAN (78)-sp|P16403|H12_HUMAN (34)/sp|P10412|H14_HUMAN (75)-sp|P16402|H13_HUMAN (35)/sp|P10412|H14_HUMAN (75)-sp|P10412|H14_HUMAN (34)…	Intra-Protein	5	1	21	11	1.145e-06	6.33779e-09
838	F4-3.96587.96587.6.0.dta	6	4153.07	KYFDFLSSYSAVNQGHCHPK(1)-GKGIYLWDVEGR(2)	Cross-Linked	BSP-en-acid	4153.04	Carbamidomethyl[C](17)	6.80175e-08	0.00794899	0.033169	7.98668	sp|P04181|OAT_HUMAN (77)-sp|P04181|OAT_HUMAN (66)/	Intra-Protein	12	1	23	15	1.48984e-16	3.43121e-08
839	F2-2.89001.89001.3.0.dta	3	3583.91	TTLTAAITKILAEGGGAK(9)-KYEEIDNAPEER(1)	Cross-Linked	BSP-en-acid	3583.89	null	9.18472e-05	0.00795214	0.025416	7.09175	sp|P49411|EFTU_HUMAN (79)-sp|P49411|EFTU_HUMAN (91)/	Intra-Protein	5	1	22	10	0.000125291	1.46533e-10
840	F3-3.96781.96781.6.0.dta	6	3618.93	QMADTGKLNTLLQR(7)-HLYTKDIDIHEVR(5)	Cross-Linked	BSP-en-acid	3618.91	Oxidation[M](2)	0.000714344	0.00797964	0.023269	6.42984	sp|Q00839|HNRPU_HUMAN (551)-sp|Q00839|HNRPU_HUMAN (352)/	Intra-Protein	9	1	9.5	17.5	1.7656e-05	2.14129e-11
841	F6-2.20669.20669.4.0.dta	4	2344.41	KGAVITQIR(1)-YHPKIIGR(4)	Cross-Linked	BSP-en-acid	2344.4	null	4.53529e-14	0.00799382	0.01249	5.32759	sp|Q00341|VIGLN_HUMAN (1071)-sp|Q00341|VIGLN_HUMAN (1066)/	Intra-Protein	17	1	15.5	9.5	2.03093e-09	4.46439e-10
842	F4-3.56885.56885.4.0.dta	4	2618.43	IMKAQAYQTGK(3)-KTFEINPR(1)	Cross-Linked	BSP-en-acid	2618.41	null	1.02357e-07	0.00801145	0.020979	8.01211	sp|P14625|ENPL_HUMAN (663)-sp|P14625|ENPL_HUMAN (683)/sp|P14625|ENPL_HUMAN (663)-sp|Q58FF3|ENPLL_HUMAN (322)/sp|Q58FF3|ENPLL_HUMAN (302)-sp|P14625|ENPL_HUMAN (683)/sp|Q58FF3|ENPLL_HUMAN (302)-sp|Q58FF3|ENPLL_HUMAN (322)/	Intra-Protein	12	1	13	10	7.44515e-06	1.10604e-07
843	F1-2.21835.21835.4.0.dta	4	2106.15	KAYGQALAK(1)-KEHPDR(1)	Cross-Linked	BSP-en-acid	2106.15	null	2.17616e-07	0.00803628	0.00461	2.18883	sp|P29401|TKT_HUMAN (319)-sp|P29401|TKT_HUMAN (353)/	Intra-Protein	2	1	13	7	1.25306e-08	3.37143e-08
844	F3-3.20614.20614.3.0.dta	3	2007.21	KVAVATPAK(1)-AAATSAKK(7)	Cross-Linked	BSP-en-acid	2007.2	null	0.000361124	0.00803971	0.009028	4.49782	sp|P19338|NUCL_HUMAN (71)-sp|P19338|NUCL_HUMAN (62)/	Intra-Protein	9	1	13.5	13.5	6.7914e-14	2.8226e-05
845	F2-2.92722.92722.3.0.dta	3	3333.88	DGKTLNDELEIIEGMK(3)-LKVGLQVVAVK(2)	Cross-Linked	BSP-en-acid	3333.87	null	0.00330769	0.00805248	0.009975	2.99202	sp|P10809|CH60_HUMAN (205)-sp|P10809|CH60_HUMAN (292)/	Intra-Protein	5	1	13.5	8.5	2.19057e-11	0.00190182
846	F5-2.74882.74882.3.0.dta	3	2647.56	IPTPVIHTKH(9)-FPKILENLR(3)	Cross-Linked	BSP-en-acid	2647.54	null	3.03508e-11	0.0080544	0.013557	5.12059	sp|P12532|KCRU_HUMAN (416)-sp|P12532|KCRU_HUMAN (343)/	Intra-Protein	14	1	14	9	2.05341e-10	6.81509e-15
847	F2-2.73144.73144.4.0.dta	4	2428.44	MVVPAALKVVR(8)-KFAYLGR(1)	Cross-Linked	BSP-en-acid	2428.43	Oxidation[M](1)	2.19444e-11	0.00806135	0.011793	4.85623	sp|P40429|RL13A_HUMAN (125)-sp|P40429|RL13A_HUMAN (134)/sp|Q6NVV1|R13P3_HUMAN (39)-sp|P40429|RL13A_HUMAN (134)/	Intra-Protein	5	1	20.5	6.5	1.49405e-12	5.87333e-12
848	F1-1.47609.47609.3.1.dta	3	2757.52	VLIGENEKAER(8)-FVYQAKVGGR(6)	Cross-Linked	BSP-en-acid	2757.5	null	2.07415e-05	0.0080857	0.011091	4.02212	sp|P55265|DSRAD_HUMAN (798)-sp|P55265|DSRAD_HUMAN (763)/	Intra-Protein	1	1	9.5	10.5	7.49299e-05	8.73831e-15
849	F1-1.54456.54456.4.0.dta	4	2152.31	LPKQPVIVK(3)-AKFFSR(2)	Cross-Linked	BSP-en-acid	2152.3	null	9.4539e-09	0.0080934	0.006674	3.10087	sp|P46776|RL27A_HUMAN (119)-sp|P46776|RL27A_HUMAN (127)/	Intra-Protein	1	1	19	11	5.9729e-09	4.11848e-09
850	F3-2.81601.81601.3.1.dta	3	2871.62	SLVSKGTLVQTK(5)-KALAAAGYDVEK(1)	Cross-Linked	BSP-en-acid	2871.62	null	7.51855e-09	0.00812598	0.000331	0.115266	sp|P16402|H13_HUMAN (91)-sp|P16402|H13_HUMAN (65)/sp|P16402|H13_HUMAN (91)-sp|Q02539|H11_HUMAN (67)/sp|P16402|H13_HUMAN (91)-sp|P10412|H14_HUMAN (64)/sp|P16402|H13_HUMAN (91)-sp|P16403|H12_HUMAN (64)/sp|P16402|H13_HUMAN (91)-sp|P22492|H1T_HUMAN (68)/sp|Q02539|H11_HUMAN (93)-sp|P16402|H13_HUMAN (65)/sp|Q02539|H11_HUMAN (93)-sp|Q02539|H11_HUMAN (67)/sp|Q02539|H11_HUMAN (93)-sp|P10412|H14_HUMAN (64)…	Intra-Protein	8	1	11.5	13.5	2.19553e-09	1.77059e-09
851	F3-3.102900.102900.3.0.dta	3	3333.89	DGKTLNDELEIIEGMK(3)-LKVGLQVVAVK(2)	Cross-Linked	BSP-en-acid	3333.87	null	8.02145e-07	0.00812654	0.017979	5.39283	sp|P10809|CH60_HUMAN (205)-sp|P10809|CH60_HUMAN (292)/	Intra-Protein	9	1	14.5	8.5	2.25068e-07	1.05205e-06
852	F2-3.90338.90338.5.0.dta	5	3251.89	SPKLFYADHPFIFLVR(3)-KAVAISLPK(1)	Cross-Linked	BSP-en-acid	3251.87	null	0.00234716	0.00813227	0.022323	6.86466	sp|P50454|SERPH_HUMAN (380)-sp|P50454|SERPH_HUMAN (300)/	Intra-Protein	6	1	23	12	1.64184e-26	2.16488e-05
853	F6-3.50909.50909.4.2.dta	4	2785.52	TKPHLFYIPGR(2)-KMNALFEGR(1)	Cross-Linked	BSP-en-acid	2785.5	Oxidation[M](16)	0.00226578	0.00813937	0.02108	7.56777	sp|Q9H307|PININ_HUMAN (238)-sp|Q9H307|PININ_HUMAN (262)/	Intra-Protein	18	1	9	6	0.000460001	0.00147405
854	F6-3.49327.49327.5.0.dta	5	2785.52	TKPHLFYIPGR(2)-KMNALFEGR(1)	Cross-Linked	BSP-en-acid	2785.5	Oxidation[M](16)	6.9105e-08	0.00814462	0.018397	6.60457	sp|Q9H307|PININ_HUMAN (238)-sp|Q9H307|PININ_HUMAN (262)/	Intra-Protein	18	1	11	11	4.43666e-08	6.71292e-08
855	F2-1.65338.65338.3.0.dta	3	3280.77	ALAAAGYDVEKNNSR(11)-KASGPPVSELITK(1)	Cross-Linked	BSP-en-acid	3280.75	null	1.48721e-06	0.00814971	0.013525	4.12253	sp|P16402|H13_HUMAN (76)-sp|P16402|H13_HUMAN (35)/sp|P16402|H13_HUMAN (76)-sp|P10412|H14_HUMAN (34)/sp|P16402|H13_HUMAN (76)-sp|P16403|H12_HUMAN (34)/sp|Q02539|H11_HUMAN (78)-sp|P16402|H13_HUMAN (35)/sp|Q02539|H11_HUMAN (78)-sp|P10412|H14_HUMAN (34)/sp|Q02539|H11_HUMAN (78)-sp|P16403|H12_HUMAN (34)/sp|P10412|H14_HUMAN (75)-sp|P16402|H13_HUMAN (35)/sp|P10412|H14_HUMAN (75)-sp|P10412|H14_HUMAN (34)…	Intra-Protein	4	1	23	12	3.90008e-08	1.03374e-06
856	F2-2.89093.89093.4.0.dta	4	3583.9	TTLTAAITKILAEGGGAK(9)-KYEEIDNAPEER(1)	Cross-Linked	BSP-en-acid	3583.89	null	2.25132e-07	0.00816055	0.011486	3.2049	sp|P49411|EFTU_HUMAN (79)-sp|P49411|EFTU_HUMAN (91)/	Intra-Protein	5	1	22	13	7.23889e-06	1.33909e-08
857	F3-3.53037.53037.3.0.dta	3	2494.44	SLVSKGTLVQTK(5)-AASGEAKPK(7)	Cross-Linked	BSP-en-acid	2494.42	null	3.65652e-07	0.00816241	0.012726	5.10178	sp|P16402|H13_HUMAN (91)-sp|P10412|H14_HUMAN (117)/sp|P16402|H13_HUMAN (91)-sp|P16403|H12_HUMAN (117)/sp|P16402|H13_HUMAN (91)-sp|P16401|H15_HUMAN (120)/sp|Q02539|H11_HUMAN (93)-sp|P10412|H14_HUMAN (117)/sp|Q02539|H11_HUMAN (93)-sp|P16403|H12_HUMAN (117)/sp|Q02539|H11_HUMAN (93)-sp|P16401|H15_HUMAN (120)/sp|P10412|H14_HUMAN (90)-sp|P10412|H14_HUMAN (117)/sp|P10412|H14_HUMAN (90)-sp|P16403|H12_HUM…	Intra-Protein	9	1	14.5	14.5	1.31738e-08	1.98032e-09
858	F6-3.59595.59595.3.0.dta	3	3140.83	VFSGLVSTGLKVR(11)-KEDLYLKPIQR(7)	Cross-Linked	BSP-en-acid	3140.82	null	7.11124e-17	0.00817448	0.014474	4.60835	sp|P13639|EF2_HUMAN (426)-sp|P13639|EF2_HUMAN (445)/	Intra-Protein	18	1	19.5	15.5	1.28649e-13	5.24675e-38
859	F6-3.94108.94108.4.1.dta	4	4523.4	SKGPAVGIDLGTTYSCVGVFQHGK(2)-QATKDAGTIAGLNVLR(4)	Cross-Linked	BSP-en-acid	4523.37	Carbamidomethyl[C](16);Acetyl[ProteinN-term](0)	1.15063e-20	0.00817789	0.02725	6.02427	sp|P11142|HSP7C_HUMAN (3)-sp|P11142|HSP7C_HUMAN (159)/	Intra-Protein	18	1	16	11	8.26867e-09	3.3646e-06
860	F1-1.26832.26832.3.0.dta	3	1675.98	AVTKVQK(4)-PDPAK(1)	Cross-Linked	BSP-en-acid	1675.97	null	0.00140874	0.00818811	0.00757	4.51678	sp|Q5QNW6|H2B2F_HUMAN (21)-sp|P23527|H2B1O_HUMAN (2)/sp|Q5QNW6|H2B2F_HUMAN (21)-sp|Q93079|H2B1H_HUMAN (2)/sp|Q5QNW6|H2B2F_HUMAN (21)-sp|Q5QNW6|H2B2F_HUMAN (2)/sp|Q5QNW6|H2B2F_HUMAN (21)-sp|P11388|TOP2A_HUMAN (1455)/sp|Q5QNW6|H2B2F_HUMAN (21)-sp|P58397|ATS12_HUMAN (1354)/	Intra-Protein	1	1	9.5	6.5	0.00011525	0.00701616
861	F4-3.90422.90422.4.0.dta	4	2756.53	RFEELGVKFVK(8)-KSLDFYTR(1)	Cross-Linked	BSP-en-acid	2756.51	null	0.0021793	0.00819299	0.017481	6.34171	sp|Q04760|LGUL_HUMAN (148)-sp|Q04760|LGUL_HUMAN (44)/	Intra-Protein	12	1	13	9	5.27517e-05	4.94437e-09
862	F6-3.49803.49803.4.1.dta	4	2785.52	TKPHLFYIPGR(2)-KMNALFEGR(1)	Cross-Linked	BSP-en-acid	2785.5	Oxidation[M](16)	2.58948e-06	0.00819413	0.021812	7.83056	sp|Q9H307|PININ_HUMAN (238)-sp|Q9H307|PININ_HUMAN (262)/	Intra-Protein	18	1	11	12	3.82682e-06	1.9101e-10
863	F1-3.11713.11713.3.0.dta	3	2141.16	KTESHKAK(6)-KGNYAER(1)	Cross-Linked	BSP-en-acid	2141.15	null	9.01354e-14	0.00820087	0.010758	5.02441	sp|Q16777|H2A2C_HUMAN (125)-sp|Q8IUE6|H2A2B_HUMAN (37)/sp|Q16777|H2A2C_HUMAN (125)-sp|Q93077|H2A1C_HUMAN (37)/sp|Q16777|H2A2C_HUMAN (125)-sp|Q96KK5|H2A1H_HUMAN (37)/sp|Q16777|H2A2C_HUMAN (125)-sp|Q99878|H2A1J_HUMAN (37)/sp|Q16777|H2A2C_HUMAN (125)-sp|P0C0S8|H2A1_HUMAN (37)/sp|Q16777|H2A2C_HUMAN (125)-sp|Q16777|H2A2C_HUMAN (37)/sp|Q16777|H2A2C_HUMAN (125)-sp|Q96QV6|H2A1A_HUMAN (37)/sp|Q16777|H2A2C…	Intra-Protein	3	1	12	11	3.92003e-18	8.27326e-29
864	F4-3.101854.101854.4.0.dta	4	4233.23	DEPSVAAMVYPFTGDHKQK(17)-KHPEVDVLINFASLR(1)	Cross-Linked	BSP-en-acid	4233.18	null	1.56593e-15	0.00820706	0.046749	11.0435	sp|P53396|ACLY_HUMAN (538)-sp|P53396|ACLY_HUMAN (562)/	Intra-Protein	12	1	26	17	6.46682e-15	6.14901e-17
865	F3-2.99903.99903.3.1.dta	3	2600.42	FEELGVKFVK(7)-KSLDFYTR(1)	Cross-Linked	BSP-en-acid	2600.41	null	6.7928e-14	0.00822123	0.011323	4.35431	sp|Q04760|LGUL_HUMAN (148)-sp|Q04760|LGUL_HUMAN (44)/	Intra-Protein	8	1	15	11	3.86373e-12	1.09855e-17
866	F6-2.42195.42195.3.0.dta	3	2523.48	LKLSPSPSSR(2)-LAVYIDKVR(7)	Cross-Linked	BSP-en-acid	2523.47	null	8.17826e-17	0.00822392	0.014458	5.72942	sp|Q03252|LMNB2_HUMAN (403)-sp|P20700|LMNB1_HUMAN (49)/sp|P20700|LMNB1_HUMAN (389)-sp|P20700|LMNB1_HUMAN (49)/	Intra-Protein	17	1	9	14	5.51407e-22	3.49469e-13
867	F4-3.37562.37562.3.0.dta	3	2721.6	SLVSKGTLVQTK(5)-AASGEAKPKVK(9)	Cross-Linked	BSP-en-acid	2721.59	null	5.92916e-13	0.0082298	0.012467	4.58078	sp|P16402|H13_HUMAN (91)-sp|P16403|H12_HUMAN (119)/sp|Q02539|H11_HUMAN (93)-sp|P16403|H12_HUMAN (119)/sp|P10412|H14_HUMAN (90)-sp|P16403|H12_HUMAN (119)/sp|P16403|H12_HUMAN (90)-sp|P16403|H12_HUMAN (119)/sp|P16401|H15_HUMAN (93)-sp|P16403|H12_HUMAN (119)/	Intra-Protein	12	1	13.5	15.5	1.89299e-19	8.21197e-15
868	F6-2.37532.37532.6.0.dta	6	2894.68	AGVHIKLPNLGK(6)-HEKFSEVLKR(3)	Cross-Linked	BSP-en-acid	2894.67	null	1.16852e-09	0.00823674	0.012268	4.23813	sp|P12277|KCRB_HUMAN (298)-sp|P12277|KCRB_HUMAN (307)/	Intra-Protein	17	1	13	13	3.08378e-07	0.0848241
869	F5-2.105244.105244.5.0.dta	5	3290.76	KFDLGQDVIDFTGHALALYR(1)-KTTMR(1)	Cross-Linked	BSP-en-acid	3290.74	null	2.73316e-05	0.00824164	0.021729	6.60308	sp|P31150|GDIA_HUMAN (174)-sp|P50395|GDIB_HUMAN (165)/sp|P50395|GDIB_HUMAN (174)-sp|P50395|GDIB_HUMAN (165)/	Intra-Protein	14	1	36.5	5.5	2.32781e-22	1.09856e-05
870	F3-2.8161.8161.4.0.dta	4	2206.26	KAASGEAKPK(1)-KATGAATPK(1)	Cross-Linked	BSP-en-acid	2206.26	null	0.000780139	0.00825588	0.008366	3.79195	sp|P10412|H14_HUMAN (110)-sp|P10412|H14_HUMAN (140)/sp|P16403|H12_HUMAN (110)-sp|P10412|H14_HUMAN (140)/sp|P16401|H15_HUMAN (113)-sp|P10412|H14_HUMAN (140)/	Intra-Protein	8	1	14	12	3.83466e-07	2.24051e-05
871	F2-2.86069.86069.3.0.dta	3	3222.69	APQCLGKFIEIAAR(7)-KMCLFAGFQR(1)	Cross-Linked	BSP-en-acid	3222.67	Carbamidomethyl[C](4);Carbamidomethyl[C](20);Oxidation[M](19)	8.07749e-08	0.00825899	0.020562	6.38042	sp|Q00839|HNRPU_HUMAN (565)-sp|Q00839|HNRPU_HUMAN (592)/	Intra-Protein	5	1	19.5	9.5	4.19277e-11	1.2029e-07
872	F1-1.88877.88877.4.1.dta	4	4019.24	FQTKIPNIYAIGDVVAGPMLAHK(4)-ITGKNQVTATK(4)	Cross-Linked	BSP-en-acid	4019.21	null	1.30402e-05	0.00826153	0.022589	5.62025	sp|P09622|DLDH_HUMAN (346)-sp|P09622|DLDH_HUMAN (159)/	Intra-Protein	1	1	16.5	6.5	1	6.09952e-05
873	F6-3.101841.101841.4.0.dta	4	2692.62	GVMLAVDAVIAELKK(14)-KGVITVK(1)	Cross-Linked	BSP-en-acid	2692.6	Oxidation[M](3)	5.35785e-11	0.00827727	0.018504	6.87216	sp|P10809|CH60_HUMAN (156)-sp|P10809|CH60_HUMAN (196)/	Intra-Protein	18	1	28.5	6.5	9.02399e-16	1.31857e-11
874	F1-1.68409.68409.5.0.dta	5	4104.18	KIEPELDGSAQVTSHDASTNGLINFIK(1)-KELQAAGK(1)	Cross-Linked	BSP-en-acid	4104.16	null	1.24722e-06	0.00827924	0.021785	5.30803	sp|P06744|G6PI_HUMAN (524)-sp|P06744|G6PI_HUMAN (447)/	Intra-Protein	1	1	35.5	9.5	6.12542e-16	1.63747e-06
875	F1-1.10299.10299.4.0.dta	4	1907.11	KAASGEAKPK(1)-KAGAAK(1)	Cross-Linked	BSP-en-acid	1907.11	null	2.68044e-05	0.00830704	0.002729	1.43096	sp|P10412|H14_HUMAN (110)-sp|P16402|H13_HUMAN (123)/sp|P10412|H14_HUMAN (110)-sp|P10412|H14_HUMAN (122)/sp|P10412|H14_HUMAN (110)-sp|P16401|H15_HUMAN (125)/sp|P16403|H12_HUMAN (110)-sp|P16402|H13_HUMAN (123)/sp|P16403|H12_HUMAN (110)-sp|P10412|H14_HUMAN (122)/sp|P16403|H12_HUMAN (110)-sp|P16401|H15_HUMAN (125)/sp|P16401|H15_HUMAN (113)-sp|P16402|H13_HUMAN (123)/sp|P16401|H15_HUMAN (113)-sp|P10412…	Intra-Protein	1	1	14.5	9.5	4.16965e-10	0.000207197
876	F1-1.58433.58433.4.0.dta	4	2609.49	TLLIKTVETR(5)-KLLEGEESR(1)	Cross-Linked	BSP-en-acid	2609.49	null	4.84777e-05	0.00831289	0.007084	2.71471	sp|P08670|VIME_HUMAN (445)-sp|P41219|PERI_HUMAN (398)/sp|P08670|VIME_HUMAN (445)-sp|P08670|VIME_HUMAN (402)/sp|P08670|VIME_HUMAN (445)-sp|P17661|DESM_HUMAN (407)/sp|P08670|VIME_HUMAN (445)-sp|P08729|K2C7_HUMAN (394)/sp|P08670|VIME_HUMAN (445)-sp|P05787|K2C8_HUMAN (393)/	Intra-Protein	1	1	14.5	12.5	8.43567e-05	1.10966e-07
877	F4-3.36349.36349.3.0.dta	3	2622.53	SLVSKGTLVQTK(5)-KAASGEAKPK(8)	Cross-Linked	BSP-en-acid	2622.52	null	2.26502e-07	0.00831537	0.010462	3.98929	sp|P16402|H13_HUMAN (91)-sp|P10412|H14_HUMAN (117)/sp|P16402|H13_HUMAN (91)-sp|P16403|H12_HUMAN (117)/sp|P16402|H13_HUMAN (91)-sp|P16401|H15_HUMAN (120)/sp|Q02539|H11_HUMAN (93)-sp|P10412|H14_HUMAN (117)/sp|Q02539|H11_HUMAN (93)-sp|P16403|H12_HUMAN (117)/sp|Q02539|H11_HUMAN (93)-sp|P16401|H15_HUMAN (120)/sp|P10412|H14_HUMAN (90)-sp|P10412|H14_HUMAN (117)/sp|P10412|H14_HUMAN (90)-sp|P16403|H12_HUM…	Intra-Protein	12	1	14	14	4.71399e-09	2.08632e-09
878	F1-2.89334.89334.5.1.dta	5	4987.57	LGKSEAPETPMEEEAELVLTEK(3)-SDLTVDAVKLHNELQSGSLR(9)	Cross-Linked	BSP-en-acid	4987.55	null	1.15521e-05	0.00833303	0.023552	4.72216	sp|Q5JTH9|RRP12_HUMAN (71)-sp|Q5JTH9|RRP12_HUMAN (57)/	Intra-Protein	2	1	19	19	2.89627e-09	7.57516e-06
879	F4-3.71778.71778.3.0.dta	3	3276.76	KTVTAMDVVYALKR(1)-DAVTYTEHAKR(10)	Cross-Linked	BSP-en-acid	3276.74	Oxidation[M](6)	4.31286e-20	0.00833468	0.021039	6.42071	sp|P62805|H4_HUMAN (80)-sp|P62805|H4_HUMAN (78)/	Intra-Protein	12	1	20.5	15.5	2.08322e-37	7.1995e-09
880	F1-1.35244.35244.3.0.dta	3	2416.28	GPSSVEDIKAK(9)-SKGQESFK(2)	Cross-Linked	BSP-en-acid	2416.27	null	1.67665e-10	0.0083442	0.008165	3.37917	sp|P06748|NPM_HUMAN (248)-sp|P06748|NPM_HUMAN (223)/	Intra-Protein	1	1	17.5	8.5	1.01436e-09	9.1031e-13
881	F3-3.97774.97774.3.0.dta	3	3104.66	KTVTAMDVVYALK(1)-DAVTYTEHAKR(10)	Cross-Linked	BSP-en-acid	3104.64	null	2.41169e-17	0.00834676	0.019703	6.3463	sp|P62805|H4_HUMAN (80)-sp|P62805|H4_HUMAN (78)/	Intra-Protein	9	1	28	22	1.78115e-20	2.99416e-16
882	F3-3.59173.59173.3.1.dta	3	3180.7	HYGGLTGLNKAETAAK(10)-AMEAVAAQGKAK(12)	Cross-Linked	BSP-en-acid	3180.68	null	3.39898e-09	0.00835098	0.020985	6.59764	sp|P18669|PGAM1_HUMAN (100)-sp|P18669|PGAM1_HUMAN (253)/sp|P18669|PGAM1_HUMAN (100)-sp|P15259|PGAM2_HUMAN (253)/sp|P15259|PGAM2_HUMAN (100)-sp|P18669|PGAM1_HUMAN (253)/sp|P15259|PGAM2_HUMAN (100)-sp|P15259|PGAM2_HUMAN (253)/sp|Q8N0Y7|PGAM4_HUMAN (100)-sp|P18669|PGAM1_HUMAN (253)/sp|Q8N0Y7|PGAM4_HUMAN (100)-sp|P15259|PGAM2_HUMAN (253)/	Intra-Protein	9	1	24	16	1.39399e-10	7.17818e-11
883	F2-2.24824.24824.4.1.dta	4	3123.63	SAAQAAAQTNSNAAGKQLR(16)-KESQKDR(1)	Cross-Linked	BSP-en-acid	3123.63	null	1.63012e-13	0.00835256	0.006874	2.20065	sp|Q8NC51|PAIRB_HUMAN (68)-sp|Q8NC51|PAIRB_HUMAN (72)/	Intra-Protein	5	1	31.5	6.5	3.27233e-21	1.42673e-15
884	F1-1.28326.28326.3.0.dta	3	2440.29	KTAEAGGVTGK(1)-WDDQQKVK(6)	Cross-Linked	BSP-en-acid	2440.28	null	2.61322e-08	0.00835711	0.00779	3.19225	sp|P09874|PARP1_HUMAN (87)-sp|P09874|PARP1_HUMAN (84)/	Intra-Protein	1	1	13.5	11.5	1.46065e-14	1.75638e-08
885	F1-1.68329.68329.4.0.dta	4	3065.65	FDVSGYPTIKILK(10)-KGQAVDYEGSR(1)	Cross-Linked	BSP-en-acid	3065.63	null	9.34944e-10	0.00836623	0.015181	4.952	sp|P13667|PDIA4_HUMAN (141)-sp|P13667|PDIA4_HUMAN (145)/	Intra-Protein	1	1	19	9	1.50379e-08	1.61586e-11
886	F6-3.78504.78504.6.0.dta	6	4245.29	KYVATLGVEVHPLVFHTNR(1)-GPIKFNVWDTAGQEK(4)	Cross-Linked	BSP-en-acid	4245.26	null	4.33052e-08	0.00836648	0.031164	7.34089	sp|P62826|RAN_HUMAN (38)-sp|P62826|RAN_HUMAN (60)/	Intra-Protein	18	1	22	15	2.48668e-10	6.25204e-15
887	F1-1.86390.86390.4.0.dta	4	2886.62	VGDKVLLPEYGGTK(4)-KFLPLFDR(1)	Cross-Linked	BSP-en-acid	2886.61	null	2.51913e-05	0.0083806	0.0106	3.67212	sp|P61604|CH10_HUMAN (70)-sp|P61604|CH10_HUMAN (8)/	Intra-Protein	1	1	17	9	4.91041e-12	3.18837e-06
888	F6-2.86570.86570.4.0.dta	4	2886.65	VGDKVLLPEYGGTK(4)-KFLPLFDR(1)	Cross-Linked	BSP-en-acid	2886.61	null	0.0646388	0.00838151	0.032708	11.3309	sp|P61604|CH10_HUMAN (70)-sp|P61604|CH10_HUMAN (8)/	Intra-Protein	17	1	19	10	9.41625e-11	0.00209516
889	F2-2.58964.58964.6.2.dta	6	4150.11	KLGEMWNNTAADDKQPYEK(1)-IKGEHPGLSIGDVAK(2)	Cross-Linked	BSP-en-acid	4150.09	Oxidation[M](5)	2.6577e-08	0.00839474	0.017395	4.19147	sp|P09429|HMGB1_HUMAN (128)-sp|P09429|HMGB1_HUMAN (114)/sp|P09429|HMGB1_HUMAN (128)-sp|B2RPK0|HGB1A_HUMAN (114)/	Intra-Protein	5	1	21.5	13.5	1.22677e-12	4.09154e-09
890	F2-1.81295.81295.3.1.dta	3	3231.86	GYISPYFINTSKGQK(12)-LKVGLQVVAVK(2)	Cross-Linked	BSP-en-acid	3231.85	null	1.07087e-10	0.00839749	0.006654	2.05888	sp|P10809|CH60_HUMAN (233)-sp|P10809|CH60_HUMAN (292)/	Intra-Protein	4	1	17.5	7.5	1.84645e-11	3.75319e-09
891	F1-1.10036.10036.3.0.dta	3	2564.36	KAEGAQNQGKK(10)-KAEGAQNQGK(1)	Cross-Linked	BSP-en-acid	2564.35	null	0.000156455	0.0083994	0.005877	2.29181	sp|Q9P2E9|RRBP1_HUMAN (270)-sp|Q9P2E9|RRBP1_HUMAN (261)/	Intra-Protein	1	1	13.5	19.5	0.000273248	1.59946e-06
892	F1-1.15976.15976.3.0.dta	3	1863.05	TATADDKK(7)-KVVHR(1)	Cross-Linked	BSP-en-acid	1863.04	null	2.45705e-12	0.00840798	0.004305	2.31073	sp|Q96K17|BT3L4_HUMAN (37)-sp|Q96K17|BT3L4_HUMAN (26)/sp|Q96K17|BT3L4_HUMAN (37)-sp|P20290|BTF3_HUMAN (75)/sp|P20290|BTF3_HUMAN (86)-sp|Q96K17|BT3L4_HUMAN (26)/sp|P20290|BTF3_HUMAN (86)-sp|P20290|BTF3_HUMAN (75)/	Intra-Protein	1	1	10	8	6.95459e-08	2.88158e-14
893	F1-2.9814.9814.3.0.dta	3	2095.08	KTESHHK(1)-KGNYSER(1)	Cross-Linked	BSP-en-acid	2095.07	null	0.000139432	0.00842125	0.007384	3.52447	sp|Q93077|H2A1C_HUMAN (120)-sp|Q7L7L0|H2A3_HUMAN (37)/sp|Q93077|H2A1C_HUMAN (120)-sp|P04908|H2A1B_HUMAN (37)/sp|Q93077|H2A1C_HUMAN (120)-sp|P20671|H2A1D_HUMAN (37)/sp|Q7L7L0|H2A3_HUMAN (120)-sp|Q7L7L0|H2A3_HUMAN (37)/sp|Q7L7L0|H2A3_HUMAN (120)-sp|P04908|H2A1B_HUMAN (37)/sp|Q7L7L0|H2A3_HUMAN (120)-sp|P20671|H2A1D_HUMAN (37)/sp|Q96KK5|H2A1H_HUMAN (120)-sp|Q7L7L0|H2A3_HUMAN (37)/sp|Q96KK5|H2A1H_HUMA…	Intra-Protein	2	1	11	9	0.000377994	5.1547e-10
894	F1-1.61412.61412.4.0.dta	4	3088.62	TNEKVELQELNDR(4)-FANYIDKVR(7)	Cross-Linked	BSP-en-acid	3088.61	null	0.000871296	0.00842434	0.009323	3.01851	sp|P08670|VIME_HUMAN (104)-sp|P08670|VIME_HUMAN (120)/sp|P17661|DESM_HUMAN (109)-sp|P08670|VIME_HUMAN (120)/	Intra-Protein	1	1	11.5	10.5	7.07867e-08	0.000281612
895	F3-3.97586.97586.6.1.dta	6	3602.94	QMADTGKLNTLLQR(7)-HLYTKDIDIHEVR(5)	Cross-Linked	BSP-en-acid	3602.91	null	4.09253e-08	0.00842467	0.026449	7.34101	sp|Q00839|HNRPU_HUMAN (551)-sp|Q00839|HNRPU_HUMAN (352)/	Intra-Protein	9	1	9.5	18.5	0.000117235	4.55967e-08
896	F1-1.24988.24988.3.0.dta	3	1993.02	YMGKGVSK(4)-DNDKTR(4)	Cross-Linked	BSP-en-acid	1993.02	null	9.7046e-09	0.00843755	0.005775	2.89762	sp|P06733|ENOA_HUMAN (60)-sp|P06733|ENOA_HUMAN (54)/	Intra-Protein	1	1	15	10	3.05572e-11	2.29425e-08
897	F3-3.53266.53266.3.0.dta	3	2556.37	KESYSIYVYK(1)-LAHYNKR(6)	Cross-Linked	BSP-en-acid	2556.36	null	2.77415e-10	0.00844852	0.013906	5.43976	sp|P23527|H2B1O_HUMAN (35)-sp|P23527|H2B1O_HUMAN (86)/sp|P23527|H2B1O_HUMAN (35)-sp|Q99880|H2B1L_HUMAN (86)/sp|P23527|H2B1O_HUMAN (35)-sp|Q6DN03|H2B2C_HUMAN (86)/sp|P23527|H2B1O_HUMAN (35)-sp|Q99879|H2B1M_HUMAN (86)/sp|P23527|H2B1O_HUMAN (35)-sp|Q16778|H2B2E_HUMAN (86)/sp|P23527|H2B1O_HUMAN (35)-sp|Q8N257|H2B3B_HUMAN (86)/sp|P23527|H2B1O_HUMAN (35)-sp|Q93079|H2B1H_HUMAN (86)/sp|P23527|H2B1O_HUMAN…	Intra-Protein	9	1	20	12	3.77926e-06	1.47103e-09
898	F6-3.5593.5593.5.0.dta	5	2245.41	KVAVATPAKK(1)-KVVVSPTK(1)	Cross-Linked	BSP-en-acid	2245.4	null	5.99364e-05	0.00845782	0.014502	6.45854	sp|P19338|NUCL_HUMAN (71)-sp|P19338|NUCL_HUMAN (63)/	Intra-Protein	18	1	14.5	15.5	1.28337e-06	1.95718e-05
899	F3-3.38839.38839.4.0.dta	4	2068.23	LAQYESKK(7)-KPALVAK(1)	Cross-Linked	BSP-en-acid	2068.22	null	2.4867e-08	0.00846201	0.011479	5.55019	sp|P24534|EF1B_HUMAN (129)-sp|P29692|EF1D_HUMAN (189)/sp|P24534|EF1B_HUMAN (129)-sp|P24534|EF1B_HUMAN (133)/	Intra-Protein	9	1	12.5	11.5	5.99008e-08	2.77937e-25
900	F3-2.101987.101987.4.0.dta	4	4501.4	YVASYLLAALGGNSSPSAKDIK(19)-KILDSVGIEADDDRLNK(1)	Cross-Linked	BSP-en-acid	4501.38	null	1.00263e-09	0.00846453	0.015511	3.44583	sp|P05387|RLA2_HUMAN (21)-sp|P05387|RLA2_HUMAN (25)/	Intra-Protein	8	1	29.5	20.5	4.69377e-08	2.1709e-10
901	F6-2.78124.78124.3.1.dta	3	3787.1	TLSDYNIQKESTLHLVLR(9)-MQIFVKTLTGK(6)	Cross-Linked	BSP-en-acid	3787.08	Oxidation[M](22)	2.7798e-05	0.00846512	0.019962	5.27108	sp|P62987|RL40_HUMAN (63)-sp|P62987|RL40_HUMAN (6)/sp|P62987|RL40_HUMAN (63)-sp|P62979|RS27A_HUMAN (6)/sp|P62987|RL40_HUMAN (63)-sp|P0CG48|UBC_HUMAN (6)/sp|P62987|RL40_HUMAN (63)-sp|P0CG47|UBB_HUMAN (6)/sp|P62979|RS27A_HUMAN (63)-sp|P62987|RL40_HUMAN (6)/sp|P62979|RS27A_HUMAN (63)-sp|P62979|RS27A_HUMAN (6)/sp|P62979|RS27A_HUMAN (63)-sp|P0CG48|UBC_HUMAN (6)/sp|P62979|RS27A_HUMAN (63)-sp|P0CG47|UBB…	Intra-Protein	17	1	16	11	1	4.41175e-07
902	F1-2.93792.93792.4.0.dta	4	3333.89	DGKTLNDELEIIEGMK(3)-LKVGLQVVAVK(2)	Cross-Linked	BSP-en-acid	3333.87	null	0.00165915	0.00846881	0.018135	5.43962	sp|P10809|CH60_HUMAN (205)-sp|P10809|CH60_HUMAN (292)/	Intra-Protein	2	1	14.5	9.5	9.48422e-06	0.000100515
903	F6-3.36299.36299.3.0.dta	3	2782.45	KWYYNAAGFNK(1)-AGKQAVSASGK(3)	Cross-Linked	BSP-en-acid	2782.43	Acetyl[ProteinN-term](14)	7.31245e-06	0.00847553	0.021884	7.86507	sp|P14927|QCR7_HUMAN (19)-sp|P14927|QCR7_HUMAN (4)/	Intra-Protein	18	1	12.5	10.5	4.82808e-08	2.06776e-05
904	F1-1.73449.73449.4.0.dta	4	2691.56	TLLAKNLPYK(5)-SKGIAYIEFK(2)	Cross-Linked	BSP-en-acid	2691.55	null	0.0122714	0.00847898	0.007679	2.85301	sp|P19338|NUCL_HUMAN (398)-sp|P19338|NUCL_HUMAN (429)/	Intra-Protein	1	1	8.5	7.5	0.00119157	0.00086143
905	F1-1.26532.26532.4.0.dta	4	2491.38	TPKGPSSVEDIK(3)-KQEKTPK(4)	Cross-Linked	BSP-en-acid	2491.38	null	9.93603e-08	0.00847915	0.003245	1.30249	sp|P06748|NPM_HUMAN (239)-sp|Q9NYF8|BCLF1_HUMAN (725)/sp|P06748|NPM_HUMAN (239)-sp|P06748|NPM_HUMAN (233)/	Intra-Protein	1	1	19.5	9.5	1.72609e-10	3.52731e-08
906	F5-3.75917.75917.3.0.dta	3	2647.56	IPTPVIHTKH(9)-FPKILENLR(3)	Cross-Linked	BSP-en-acid	2647.54	null	5.03269e-12	0.00848007	0.018822	7.10923	sp|P12532|KCRU_HUMAN (416)-sp|P12532|KCRU_HUMAN (343)/	Intra-Protein	15	1	15	9	2.38198e-10	3.30645e-15
907	F5-2.40156.40156.4.0.dta	4	2202.28	KENPLQFK(1)-PKPINVR(1)	Cross-Linked	BSP-en-acid	2202.28	null	1.18051e-12	0.00848419	0.006611	3.0019	sp|P15311|EZRI_HUMAN (72)-sp|P15311|EZRI_HUMAN (2)/sp|P15311|EZRI_HUMAN (72)-sp|P35241|RADI_HUMAN (2)/sp|P35241|RADI_HUMAN (72)-sp|P15311|EZRI_HUMAN (2)/sp|P35241|RADI_HUMAN (72)-sp|P35241|RADI_HUMAN (2)/	Intra-Protein	14	1	10	7	1.68085e-08	1.95198e-07
908	F3-2.53098.53098.3.0.dta	3	2405.38	KASGPPVSELITK(1)-KAGATAGK(1)	Cross-Linked	BSP-en-acid	2405.38	null	5.87434e-10	0.00848907	0.007734	3.2153	sp|P16402|H13_HUMAN (35)-sp|P16402|H13_HUMAN (26)/sp|P10412|H14_HUMAN (34)-sp|P16402|H13_HUMAN (26)/sp|P16403|H12_HUMAN (34)-sp|P16402|H13_HUMAN (26)/	Intra-Protein	8	1	18.5	10.5	6.13916e-13	1.17745e-10
909	F4-2.86336.86336.3.1.dta	3	3260.76	KTVTAMDVVYALKR(1)-DAVTYTEHAKR(10)	Cross-Linked	BSP-en-acid	3260.75	null	3.41175e-25	0.00849851	0.010839	3.32409	sp|P62805|H4_HUMAN (80)-sp|P62805|H4_HUMAN (78)/	Intra-Protein	11	1	17	17	4.96359e-14	2.44993e-17
910	F4-3.97026.97026.3.0.dta	3	3648.93	NNLQKYIEIYVQK(5)-ALEHFTDLYDIKR(12)	Cross-Linked	BSP-en-acid	3648.94	null	9.29716e-05	0.00851842	-0.011126	-3.0491	sp|Q00610|CLH1_HUMAN (798)-sp|Q00610|CLH1_HUMAN (637)/	Intra-Protein	12	1	13	16	0.00152632	3.59981e-06
911	F1-1.94949.94949.4.0.dta	4	3333.88	DGKTLNDELEIIEGMK(3)-LKVGLQVVAVK(2)	Cross-Linked	BSP-en-acid	3333.87	null	0.00134296	0.00853135	0.013131	3.93867	sp|P10809|CH60_HUMAN (205)-sp|P10809|CH60_HUMAN (292)/	Intra-Protein	1	1	13.5	7.5	9.10687e-05	0.000109563
912	F1-1.80489.80489.3.1.dta	3	2618.55	LKTLLVNNNR(2)-KLDGFPLLR(1)	Cross-Linked	BSP-en-acid	2618.55	null	0.000164167	0.00854981	0.002929	1.11856	sp|P09661|RU2A_HUMAN (67)-sp|P09661|RU2A_HUMAN (56)/	Intra-Protein	1	1	9.5	9.5	7.55179e-05	5.18436e-05
913	F1-1.50087.50087.5.0.dta	5	2408.42	KVHVIFNYK(1)-GKNVLINK(2)	Cross-Linked	BSP-en-acid	2408.42	null	0.00750575	0.00856049	0.007012	2.91146	sp|P27797|CALR_HUMAN (143)-sp|P27797|CALR_HUMAN (153)/	Intra-Protein	1	1	11.5	8.5	6.32686e-07	0.018789
914	F3-3.96654.96654.5.0.dta	5	3928.06	VDVAVNCAGIAVASKTYNLK(15)-KGQTHTLEDFQR(1)	Cross-Linked	BSP-en-acid	3928.04	Carbamidomethyl[C](7)	6.80906e-06	0.00857443	0.022698	5.77846	sp|Q99714|HCD2_HUMAN (99)-sp|Q99714|HCD2_HUMAN (105)/	Intra-Protein	9	1	16	10	0.00222522	1.21266e-09
915	F4-3.18806.18806.3.0.dta	3	1932.17	KPAAATVTK(1)-KPVGAAK(1)	Cross-Linked	BSP-en-acid	1932.16	null	3.81114e-09	0.00858438	0.007701	3.98569	sp|P16403|H12_HUMAN (160)-sp|P16403|H12_HUMAN (130)/	Intra-Protein	12	1	13.5	13.5	2.23e-09	1.64268e-07
916	F1-1.69970.69970.3.0.dta	3	3413.7	LQDEIQNMKEEMAR(9)-EKLQEEMLQR(2)	Cross-Linked	BSP-en-acid	3413.69	null	1.60842e-08	0.0085865	0.013508	3.95701	sp|P08670|VIME_HUMAN (373)-sp|P08670|VIME_HUMAN (188)/	Intra-Protein	1	1	15.5	8.5	1.64456e-12	3.4285e-10
917	F1-1.23672.23672.3.0.dta	3	1600.91	SAPAPKK(6)-PDPAK(1)	Cross-Linked	BSP-en-acid	1600.91	null	5.13429e-05	0.00859826	0.003405	2.12692	sp|P23527|H2B1O_HUMAN (12)-sp|P23527|H2B1O_HUMAN (2)/sp|P23527|H2B1O_HUMAN (12)-sp|Q93079|H2B1H_HUMAN (2)/sp|P23527|H2B1O_HUMAN (12)-sp|Q5QNW6|H2B2F_HUMAN (2)/sp|P23527|H2B1O_HUMAN (12)-sp|P11388|TOP2A_HUMAN (1455)/sp|P23527|H2B1O_HUMAN (12)-sp|P58397|ATS12_HUMAN (1354)/sp|Q99880|H2B1L_HUMAN (12)-sp|P23527|H2B1O_HUMAN (2)/sp|Q99880|H2B1L_HUMAN (12)-sp|Q93079|H2B1H_HUMAN (2)/sp|Q99880|H2B1L_HUMAN …	Intra-Protein	1	1	10.5	5.5	4.30419e-05	7.48292e-08
918	F2-3.55965.55965.4.1.dta	4	2363.36	KAEAQIAAK(1)-KQWLQEVK(1)	Cross-Linked	BSP-en-acid	2363.34	null	1.57894e-09	0.00860909	0.012851	5.43763	sp|P00505|AATM_HUMAN (82)-sp|P00505|AATM_HUMAN (338)/	Intra-Protein	6	1	16.5	12.5	8.61206e-08	2.47552e-09
919	F3-3.65397.65397.3.0.dta	3	3149.7	VLKQVHPDTGISSK(3)-KESYSVYVYK(1)	Cross-Linked	BSP-en-acid	3149.69	null	1.54746e-09	0.00862695	0.012686	4.0277	sp|P23527|H2B1O_HUMAN (47)-sp|Q99880|H2B1L_HUMAN (35)/sp|P23527|H2B1O_HUMAN (47)-sp|Q99879|H2B1M_HUMAN (35)/sp|P23527|H2B1O_HUMAN (47)-sp|Q93079|H2B1H_HUMAN (35)/sp|P23527|H2B1O_HUMAN (47)-sp|P58876|H2B1D_HUMAN (35)/sp|P23527|H2B1O_HUMAN (47)-sp|O60814|H2B1K_HUMAN (35)/sp|P23527|H2B1O_HUMAN (47)-sp|Q99877|H2B1N_HUMAN (35)/sp|P23527|H2B1O_HUMAN (47)-sp|P62807|H2B1C_HUMAN (35)/sp|P23527|H2B1O_HUMAN…	Intra-Protein	9	1	22	14	2.14733e-08	1.30579e-21
920	F1-1.75005.75005.3.0.dta	3	2929.47	NYDVMKDFEEMR(6)-KAGIFQSVK(1)	Cross-Linked	BSP-en-acid	2929.46	null	2.57691e-08	0.00864313	0.012538	4.27997	sp|P09669|COX6C_HUMAN (60)-sp|P09669|COX6C_HUMAN (67)/	Intra-Protein	1	1	14	9	7.1653e-10	3.7409e-07
921	F3-3.99809.99809.5.1.dta	5	3734	NGVKITLPVDFVTADKFDENAK(4)-KYAEAVTR(1)	Cross-Linked	BSP-en-acid	3733.98	null	8.92739e-06	0.00864613	0.022612	6.05574	sp|P00558|PGK1_HUMAN (279)-sp|P00558|PGK1_HUMAN (323)/	Intra-Protein	9	1	29	12	9.94582e-15	4.24824e-06
922	F6-1.60207.60207.3.0.dta	3	3260.75	KTVTAMDVVYALKR(1)-DAVTYTEHAKR(10)	Cross-Linked	BSP-en-acid	3260.75	null	1.87192e-18	0.00865273	0.008085	2.47949	sp|P62805|H4_HUMAN (80)-sp|P62805|H4_HUMAN (78)/	Intra-Protein	16	1	22.5	15.5	3.95522e-20	3.74085e-20
923	F6-2.97770.97770.3.0.dta	3	3270.79	TLSDYNIQKESTLHLVLR(9)-MQIFVK(1)	Cross-Linked	BSP-en-acid	3270.79	null	1.3838e-08	0.00865573	-0.006588	-2.01419	sp|P62987|RL40_HUMAN (63)-sp|P62987|RL40_HUMAN (1)/sp|P62987|RL40_HUMAN (63)-sp|P62979|RS27A_HUMAN (1)/sp|P62987|RL40_HUMAN (63)-sp|P0CG48|UBC_HUMAN (1)/sp|P62987|RL40_HUMAN (63)-sp|P0CG47|UBB_HUMAN (1)/sp|P62979|RS27A_HUMAN (63)-sp|P62987|RL40_HUMAN (1)/sp|P62979|RS27A_HUMAN (63)-sp|P62979|RS27A_HUMAN (1)/sp|P62979|RS27A_HUMAN (63)-sp|P0CG48|UBC_HUMAN (1)/sp|P62979|RS27A_HUMAN (63)-sp|P0CG47|UBB…	Intra-Protein	17	1	17	5	0.00135646	9.09293e-07
924	F4-3.7311.7311.5.0.dta	5	1832.12	KAGGTKPK(1)-KPVGAAK(1)	Cross-Linked	BSP-en-acid	1832.11	null	4.88666e-05	0.00865736	0.008776	4.7901	sp|P16403|H12_HUMAN (122)-sp|P16403|H12_HUMAN (130)/	Intra-Protein	12	1	12.5	6.5	8.47155e-05	3.28526e-06
925	F5-2.75217.75217.3.0.dta	3	2647.56	IPTPVIHTKH(9)-FPKILENLR(3)	Cross-Linked	BSP-en-acid	2647.54	null	4.18457e-12	0.00867343	0.012945	4.88944	sp|P12532|KCRU_HUMAN (416)-sp|P12532|KCRU_HUMAN (343)/	Intra-Protein	14	1	15	10	2.02126e-12	1.10107e-16
926	F5-3.41161.41161.4.1.dta	4	2675.48	KNLQYYDISAK(1)-AKSIVFHR(2)	Cross-Linked	BSP-en-acid	2675.47	null	4.38811e-10	0.00867369	0.014058	5.25441	sp|P62826|RAN_HUMAN (142)-sp|P62826|RAN_HUMAN (134)/	Intra-Protein	15	1	14	10	4.994e-15	1.65716e-12
927	F3-3.20510.20510.3.0.dta	3	2514.38	GTGASGSFKLNK(9)-KAASGEGKPK(1)	Cross-Linked	BSP-en-acid	2514.37	null	5.09506e-05	0.00867549	0.012207	4.8549	sp|P16402|H13_HUMAN (107)-sp|P16402|H13_HUMAN (111)/sp|Q02539|H11_HUMAN (109)-sp|P16402|H13_HUMAN (111)/sp|P10412|H14_HUMAN (106)-sp|P16402|H13_HUMAN (111)/sp|P16403|H12_HUMAN (106)-sp|P16402|H13_HUMAN (111)/sp|P16401|H15_HUMAN (109)-sp|P16402|H13_HUMAN (111)/	Intra-Protein	9	1	16.5	9.5	4.62911e-05	3.85476e-07
928	F5-3.105329.105329.3.0.dta	3	3055.69	FLDKALELNMLSLK(4)-KFLEMHQL(1)	Cross-Linked	BSP-en-acid	3055.67	null	3.35222e-09	0.00867988	0.014534	4.7564	sp|Q9Y617|SERC_HUMAN (323)-sp|Q9Y617|SERC_HUMAN (363)/	Intra-Protein	15	1	19	12	7.72868e-12	1.18622e-06
929	F3-2.64768.64768.3.0.dta	3	3149.69	VLKQVHPDTGISSK(3)-KESYSVYVYK(1)	Cross-Linked	BSP-en-acid	3149.69	null	6.83683e-14	0.00868763	0.003524	1.11884	sp|P23527|H2B1O_HUMAN (47)-sp|Q99880|H2B1L_HUMAN (35)/sp|P23527|H2B1O_HUMAN (47)-sp|Q99879|H2B1M_HUMAN (35)/sp|P23527|H2B1O_HUMAN (47)-sp|Q93079|H2B1H_HUMAN (35)/sp|P23527|H2B1O_HUMAN (47)-sp|P58876|H2B1D_HUMAN (35)/sp|P23527|H2B1O_HUMAN (47)-sp|O60814|H2B1K_HUMAN (35)/sp|P23527|H2B1O_HUMAN (47)-sp|Q99877|H2B1N_HUMAN (35)/sp|P23527|H2B1O_HUMAN (47)-sp|P62807|H2B1C_HUMAN (35)/sp|P23527|H2B1O_HUMAN…	Intra-Protein	8	1	21	14	9.36094e-29	5.11979e-21
930	F6-2.82013.82013.3.0.dta	3	3051.65	AGKGGPTPQEAIQR(3)-SVFGKLFGAGGGK(5)	Cross-Linked	BSP-en-acid	3051.64	Acetyl[ProteinN-term](17)	0.0127834	0.00869064	0.011904	3.90086	sp|Q9H444|CHM4B_HUMAN (17)-sp|Q9H444|CHM4B_HUMAN (6)/	Intra-Protein	17	1	12	9	3.43089e-22	0.0459033
931	F3-3.4189.4189.4.0.dta	4	2217.29	AASGEGKPKAK(9)-KAGAAKPR(1)	Cross-Linked	BSP-en-acid	2217.28	null	1.02115e-10	0.0086946	0.011094	5.00342	sp|P16402|H13_HUMAN (120)-sp|P16402|H13_HUMAN (123)/	Intra-Protein	9	1	20	18	5.5517e-11	1.75299e-12
932	F6-2.48406.48406.4.0.dta	4	2822.6	GYISPYFINTSKGQK(12)-KGVITVK(1)	Cross-Linked	BSP-en-acid	2822.58	null	2.01535e-06	0.00872076	0.015895	5.63137	sp|P10809|CH60_HUMAN (233)-sp|P10809|CH60_HUMAN (196)/	Intra-Protein	17	1	17.5	5.5	2.48775e-09	2.54432e-07
933	F1-1.80385.80385.3.0.dta	3	2618.56	LKTLLVNNNR(2)-KLDGFPLLR(1)	Cross-Linked	BSP-en-acid	2618.55	null	2.93815e-05	0.00872448	0.008878	3.39043	sp|P09661|RU2A_HUMAN (67)-sp|P09661|RU2A_HUMAN (56)/	Intra-Protein	1	1	10.5	10.5	1.32145e-05	1.47038e-05
934	F1-2.15122.15122.3.0.dta	3	1633.97	KPAPEK(1)-KAAATK(1)	Cross-Linked	BSP-en-acid	1633.96	null	2.63806e-05	0.00872958	0.003592	2.19834	sp|Q96T58|MINT_HUMAN (2066)-sp|P36578|RL4_HUMAN (400)/sp|P36578|RL4_HUMAN (406)-sp|P36578|RL4_HUMAN (400)/	Intra-Protein	2	1	11	11	0.000307128	1.00146e-05
935	F1-1.58454.58454.3.0.dta	3	2609.49	TLLIKTVETR(5)-KLLEGEESR(1)	Cross-Linked	BSP-en-acid	2609.49	null	3.92543e-05	0.00874396	0.006438	2.46715	sp|P08670|VIME_HUMAN (445)-sp|P41219|PERI_HUMAN (398)/sp|P08670|VIME_HUMAN (445)-sp|P08670|VIME_HUMAN (402)/sp|P08670|VIME_HUMAN (445)-sp|P17661|DESM_HUMAN (407)/sp|P08670|VIME_HUMAN (445)-sp|P08729|K2C7_HUMAN (394)/sp|P08670|VIME_HUMAN (445)-sp|P05787|K2C8_HUMAN (393)/	Intra-Protein	1	1	13.5	9.5	0.000104114	5.10804e-08
936	F1-2.10453.10453.5.0.dta	5	2079.08	KTESHHK(1)-KGNYAER(1)	Cross-Linked	BSP-en-acid	2079.07	null	2.65493e-05	0.00874465	0.003644	1.7527	sp|Q93077|H2A1C_HUMAN (120)-sp|Q8IUE6|H2A2B_HUMAN (37)/sp|Q93077|H2A1C_HUMAN (120)-sp|Q93077|H2A1C_HUMAN (37)/sp|Q93077|H2A1C_HUMAN (120)-sp|Q96KK5|H2A1H_HUMAN (37)/sp|Q93077|H2A1C_HUMAN (120)-sp|Q99878|H2A1J_HUMAN (37)/sp|Q93077|H2A1C_HUMAN (120)-sp|P0C0S8|H2A1_HUMAN (37)/sp|Q93077|H2A1C_HUMAN (120)-sp|Q16777|H2A2C_HUMAN (37)/sp|Q93077|H2A1C_HUMAN (120)-sp|Q96QV6|H2A1A_HUMAN (37)/sp|Q93077|H2A1C…	Intra-Protein	2	1	10	10	1.69586e-07	2.30945e-05
937	F1-2.17006.17006.5.0.dta	5	2686.42	AKKDDTDDEIAK(2)-AKHHAISAK(2)	Cross-Linked	BSP-en-acid	2686.42	null	2.91488e-12	0.00875185	0.006168	2.296	sp|P27824|CALX_HUMAN (89)-sp|P27824|CALX_HUMAN (127)/	Intra-Protein	2	1	9	11	1.39859e-09	5.78163e-11
938	F1-3.30030.30030.3.0.dta	3	2578.38	GHYKGQQIGK(4)-KDDEVQVVR(1)	Cross-Linked	BSP-en-acid	2578.37	null	4.37339e-12	0.00875298	0.009852	3.82101	sp|P61254|RL26_HUMAN (63)-sp|P61254|RL26_HUMAN (51)/sp|P61254|RL26_HUMAN (63)-sp|Q9UNX3|RL26L_HUMAN (51)/sp|Q9UNX3|RL26L_HUMAN (63)-sp|P61254|RL26_HUMAN (51)/sp|Q9UNX3|RL26L_HUMAN (63)-sp|Q9UNX3|RL26L_HUMAN (51)/	Intra-Protein	3	1	19	12	1.29579e-07	6.50962e-17
939	F1-1.30748.30748.5.0.dta	5	2259.17	KQDKGGFGFR(4)-KGGPDDR(1)	Cross-Linked	BSP-en-acid	2259.16	null	1.81226e-05	0.00875497	0.003205	1.41867	sp|Q15056|IF4H_HUMAN (123)-sp|Q15056|IF4H_HUMAN (130)/	Intra-Protein	1	1	10.5	9.5	5.22543e-05	2.32718e-08
940	F1-1.57493.57493.4.0.dta	4	3365.68	KGTDIMYTGTLDCWR(1)-LAADVGKAGAER(7)	Cross-Linked	BSP-en-acid	3365.66	Carbamidomethyl[C](13);Oxidation[M](6)	0.00390704	0.00876444	0.014968	4.44727	sp|P05141|ADT2_HUMAN (245)-sp|P05141|ADT2_HUMAN (147)/	Intra-Protein	1	1	10.5	9.5	8.11114e-09	0.000703237
941	F6-2.65228.65228.4.0.dta	4	2691.56	TLLAKNLPYK(5)-SKGIAYIEFK(2)	Cross-Linked	BSP-en-acid	2691.55	null	0.000575989	0.00876652	0.015299	5.68409	sp|P19338|NUCL_HUMAN (398)-sp|P19338|NUCL_HUMAN (429)/	Intra-Protein	17	1	12.5	10.5	2.18299e-07	0.000697041
942	F6-2.80573.80573.3.0.dta	3	3912.22	KTVLGTPEVLLGALPGAGGTQR(1)-INSPNSKVNTLSK(7)	Cross-Linked	BSP-en-acid	3912.19	null	1.82572e-05	0.00877295	0.027538	7.03902	sp|P40939|ECHA_HUMAN (166)-sp|P40939|ECHA_HUMAN (60)/	Intra-Protein	17	1	25	9	4.53553e-05	0.149983
943	F1-1.72125.72125.3.0.dta	3	2864.57	ASEELQKDLEEVK(7)-VLLEKATR(5)	Cross-Linked	BSP-en-acid	2864.56	Acetyl[ProteinN-term](0)	0.038719	0.00878113	0.00405	1.41383	sp|Q9HB71|CYBP_HUMAN (8)-sp|Q9HB71|CYBP_HUMAN (19)/	Intra-Protein	1	1	12	7	2.71615e-06	0.0199541
944	F6-2.45484.45484.3.0.dta	3	2399.41	KIYSTLAGTR(1)-AAAKVALTK(4)	Cross-Linked	BSP-en-acid	2399.4	Acetyl[ProteinN-term](13)	1.77776e-05	0.00881418	0.006411	2.67192	sp|Q9UJS0|CMC2_HUMAN (235)-sp|Q9UJS0|CMC2_HUMAN (5)/sp|O75746|CMC1_HUMAN (234)-sp|Q9UJS0|CMC2_HUMAN (5)/	Intra-Protein	17	1	9	9	2.80038e-05	0.00089651
945	F3-3.96831.96831.4.0.dta	4	3618.92	QMADTGKLNTLLQR(7)-HLYTKDIDIHEVR(5)	Cross-Linked	BSP-en-acid	3618.91	Oxidation[M](2)	0.0835929	0.00882004	0.016756	4.63013	sp|Q00839|HNRPU_HUMAN (551)-sp|Q00839|HNRPU_HUMAN (352)/	Intra-Protein	9	1	10.5	13.5	0.0347283	1.84722e-05
946	F4-3.105565.105565.5.0.dta	5	3926.19	TGISDVFAKNDLAVVDVR(9)-ALELTGLKVFGNEIK(8)	Cross-Linked	BSP-en-acid	3926.16	null	3.85064e-06	0.00882406	0.028697	7.30917	sp|P19338|NUCL_HUMAN (333)-sp|P19338|NUCL_HUMAN (370)/	Intra-Protein	12	1	20	15	1.51133e-07	1.5168e-06
947	F1-1.36145.36145.3.0.dta	3	2245.26	TKEIEQVYR(2)-SKAIASK(2)	Cross-Linked	BSP-en-acid	2245.25	null	2.09014e-06	0.00882878	0.00479	2.13339	sp|Q8NEY8|PPHLN_HUMAN (299)-sp|Q8NEY8|PPHLN_HUMAN (292)/	Intra-Protein	1	1	14	13	3.95747e-09	2.11586e-05
948	F1-1.15150.15150.3.0.dta	3	2193.24	KAASGEAKPK(1)-AVAASKER(6)	Cross-Linked	BSP-en-acid	2193.23	null	5.84497e-05	0.00883185	0.005201	2.37138	sp|P10412|H14_HUMAN (110)-sp|P16402|H13_HUMAN (53)/sp|P10412|H14_HUMAN (110)-sp|P10412|H14_HUMAN (52)/sp|P10412|H14_HUMAN (110)-sp|P16403|H12_HUMAN (52)/sp|P10412|H14_HUMAN (110)-sp|P16401|H15_HUMAN (55)/sp|P16403|H12_HUMAN (110)-sp|P16402|H13_HUMAN (53)/sp|P16403|H12_HUMAN (110)-sp|P10412|H14_HUMAN (52)/sp|P16403|H12_HUMAN (110)-sp|P16403|H12_HUMAN (52)/sp|P16403|H12_HUMAN (110)-sp|P16401|H15_HU…	Intra-Protein	1	1	13.5	12.5	3.61374e-05	7.66152e-06
949	F3-3.12732.12732.5.0.dta	5	2248.31	KAASGEAKPK(1)-KPAAATVTK(1)	Cross-Linked	BSP-en-acid	2248.3	null	0.000162315	0.00884595	0.010117	4.49984	sp|P10412|H14_HUMAN (110)-sp|P16403|H12_HUMAN (160)/sp|P16403|H12_HUMAN (110)-sp|P16403|H12_HUMAN (160)/sp|P16401|H15_HUMAN (113)-sp|P16403|H12_HUMAN (160)/	Intra-Protein	9	1	14.5	10.5	5.7446e-05	0.000661444
950	F1-3.30071.30071.3.0.dta	3	2578.39	GHYKGQQIGK(4)-KDDEVQVVR(1)	Cross-Linked	BSP-en-acid	2578.37	null	5.38334e-15	0.00884621	0.011694	4.53542	sp|P61254|RL26_HUMAN (63)-sp|P61254|RL26_HUMAN (51)/sp|P61254|RL26_HUMAN (63)-sp|Q9UNX3|RL26L_HUMAN (51)/sp|Q9UNX3|RL26L_HUMAN (63)-sp|P61254|RL26_HUMAN (51)/sp|Q9UNX3|RL26L_HUMAN (63)-sp|Q9UNX3|RL26L_HUMAN (51)/	Intra-Protein	3	1	21	14	3.49754e-11	3.71205e-15
951	F1-3.74071.74071.3.0.dta	3	4070.16	SSFYVNGLTLGGQKCSVIR(14)-TKSTGGAPTFNVTVTK(2)	Cross-Linked	BSP-en-acid	4070.14	Carbamidomethyl[C](15)	4.57161e-10	0.00884814	0.023642	5.80865	sp|P07737|PROF1_HUMAN (70)-sp|P07737|PROF1_HUMAN (91)/	Intra-Protein	3	1	23	14	1.46971e-14	3.11771e-09
952	F1-1.41045.41045.3.0.dta	3	3077.65	ALYEHLTAKNTK(9)-SYVSEKDVTSAK(6)	Cross-Linked	BSP-en-acid	3077.62	null	0.000295059	0.00886148	0.03135	10.1865	sp|P42704|LPPRC_HUMAN (1347)-sp|P42704|LPPRC_HUMAN (1332)/	Intra-Protein	1	1	18.5	10.5	3.74532e-15	1.4928e-06
953	F3-3.96922.96922.5.0.dta	5	3618.93	QMADTGKLNTLLQR(7)-HLYTKDIDIHEVR(5)	Cross-Linked	BSP-en-acid	3618.91	Oxidation[M](2)	9.89732e-07	0.00886983	0.021881	6.0463	sp|Q00839|HNRPU_HUMAN (551)-sp|Q00839|HNRPU_HUMAN (352)/	Intra-Protein	9	1	12.5	20.5	2.25571e-06	1.65877e-12
954	F6-3.14141.14141.3.0.dta	3	2867.69	GEMKGSAITGPVAK(4)-KKVHPAVVIR(2)	Cross-Linked	BSP-en-acid	2867.67	null	3.69849e-21	0.00887696	0.028654	9.9921	sp|P62829|RL23_HUMAN (113)-sp|P62829|RL23_HUMAN (75)/	Intra-Protein	18	1	16	13	1.50591e-14	3.2386e-14
955	F4-3.95992.95992.5.0.dta	5	2927.69	SKGLAPDLPEDLYHLIK(2)-KAVAVR(1)	Cross-Linked	BSP-en-acid	2927.67	null	3.8535e-12	0.00888268	0.02093	7.14903	sp|P62277|RS13_HUMAN (78)-sp|P62277|RS13_HUMAN (94)/	Intra-Protein	12	1	27	9	6.05259e-09	4.67289e-09
956	F3-3.80341.80341.3.0.dta	3	3214.77	ALAAAGYDVEKNNSR(11)-SLVSKGTLVQTK(5)	Cross-Linked	BSP-en-acid	3214.74	null	0.000271651	0.00889078	0.023807	7.40557	sp|P16402|H13_HUMAN (76)-sp|P16402|H13_HUMAN (91)/sp|P16402|H13_HUMAN (76)-sp|Q02539|H11_HUMAN (93)/sp|P16402|H13_HUMAN (76)-sp|P10412|H14_HUMAN (90)/sp|P16402|H13_HUMAN (76)-sp|P16403|H12_HUMAN (90)/sp|P16402|H13_HUMAN (76)-sp|P16401|H15_HUMAN (93)/sp|Q02539|H11_HUMAN (78)-sp|P16402|H13_HUMAN (91)/sp|Q02539|H11_HUMAN (78)-sp|Q02539|H11_HUMAN (93)/sp|Q02539|H11_HUMAN (78)-sp|P10412|H14_HUMAN (90)…	Intra-Protein	9	1	22	10	6.23155e-08	0.000225009
957	F1-1.40677.40677.4.1.dta	4	3043.65	VILKNSQGEEVAQR(4)-KIGDTSVSYK(1)	Cross-Linked	BSP-en-acid	3043.64	null	1.09515e-06	0.00889748	0.009449	3.1045	sp|P20700|LMNB1_HUMAN (532)-sp|P20700|LMNB1_HUMAN (474)/	Intra-Protein	1	1	13	10	2.87175e-07	2.10035e-05
958	F1-2.49293.49293.3.1.dta	3	3321.72	IKSEHPGLSIGDTAK(2)-KLGEMWSEQSAK(1)	Cross-Linked	BSP-en-acid	3321.71	null	3.76637e-12	0.00890092	0.007276	2.19043	sp|P26583|HMGB2_HUMAN (114)-sp|P26583|HMGB2_HUMAN (128)/	Intra-Protein	2	1	16	15	4.75834e-14	3.42336e-11
959	F2-3.87375.87375.4.0.dta	4	3349.89	DGKTLNDELEIIEGMK(3)-LKVGLQVVAVK(2)	Cross-Linked	BSP-en-acid	3349.86	Oxidation[M](15)	0.00145517	0.00891028	0.02556	7.63016	sp|P10809|CH60_HUMAN (205)-sp|P10809|CH60_HUMAN (292)/	Intra-Protein	6	1	20.5	9.5	3.65948e-06	8.971e-05
960	F6-2.99645.99645.3.0.dta	3	2302.25	MLFYSFFK(1)-KEALQQK(1)	Cross-Linked	BSP-en-acid	2302.23	null	1.64374e-06	0.00891345	0.019265	8.36797	sp|Q9Y333|LSM2_HUMAN (1)-sp|Q9Y333|LSM2_HUMAN (88)/	Intra-Protein	17	1	8	10	7.23431e-05	4.19552e-06
961	F1-1.85339.85339.4.1.dta	4	3983.19	ISSPTGSKDLQMVNISLR(8)-SVVAKFNASQLITQR(5)	Cross-Linked	BSP-en-acid	3983.17	null	4.28965e-05	0.00892176	0.019839	4.9807	sp|Q99623|PHB2_HUMAN (97)-sp|Q99623|PHB2_HUMAN (147)/	Intra-Protein	1	1	15.5	13.5	1.90877e-05	3.49791e-09
962	F3-3.49401.49401.3.0.dta	3	2213.28	ASYGVSKGK(7)-VTEKIPVR(4)	Cross-Linked	BSP-en-acid	2213.27	null	4.89898e-09	0.00892574	0.019178	8.66503	sp|Q00839|HNRPU_HUMAN (331)-sp|Q00839|HNRPU_HUMAN (343)/	Intra-Protein	9	1	12	11	1.44576e-09	1.07018e-15
963	F4-3.5684.5684.3.0.dta	3	2274.34	AASGEAKPKAK(9)-AKKPAGAAK(3)	Cross-Linked	BSP-en-acid	2274.33	null	1.0568e-19	0.00893433	0.010445	4.59256	sp|P10412|H14_HUMAN (119)-sp|P10412|H14_HUMAN (130)/sp|P16401|H15_HUMAN (122)-sp|P10412|H14_HUMAN (130)/	Intra-Protein	12	1	18	11	1.42214e-19	1.42693e-15
964	F4-3.4575.4575.3.0.dta	3	2203.3	KAASGEAKPK(1)-AKKPAGAAK(2)	Cross-Linked	BSP-en-acid	2203.29	null	0.000331812	0.00893884	0.011513	5.22536	sp|P10412|H14_HUMAN (110)-sp|P10412|H14_HUMAN (129)/sp|P16403|H12_HUMAN (110)-sp|P10412|H14_HUMAN (129)/sp|P16401|H15_HUMAN (113)-sp|P10412|H14_HUMAN (129)/	Intra-Protein	12	1	14.5	10.5	0.000603607	5.92467e-06
965	F1-1.77169.77169.4.0.dta	4	3845	KLFIGGLSFETTDESLR(1)-SKSESPKEPEQLR(2)	Cross-Linked	BSP-en-acid	3845	Acetyl[ProteinN-term](20)	1.00396e-09	0.00894381	0.005355	1.39272	sp|P09651|ROA1_HUMAN (15)-sp|P09651|ROA1_HUMAN (3)/sp|Q32P51|RA1L2_HUMAN (15)-sp|P09651|ROA1_HUMAN (3)/	Intra-Protein	1	1	13	9	1.91912e-08	0.000494551
966	F3-2.65077.65077.5.0.dta	5	3149.7	VLKQVHPDTGISSK(3)-KESYSVYVYK(1)	Cross-Linked	BSP-en-acid	3149.69	null	1.55285e-13	0.00894895	0.013928	4.42202	sp|P23527|H2B1O_HUMAN (47)-sp|Q99880|H2B1L_HUMAN (35)/sp|P23527|H2B1O_HUMAN (47)-sp|Q99879|H2B1M_HUMAN (35)/sp|P23527|H2B1O_HUMAN (47)-sp|Q93079|H2B1H_HUMAN (35)/sp|P23527|H2B1O_HUMAN (47)-sp|P58876|H2B1D_HUMAN (35)/sp|P23527|H2B1O_HUMAN (47)-sp|O60814|H2B1K_HUMAN (35)/sp|P23527|H2B1O_HUMAN (47)-sp|Q99877|H2B1N_HUMAN (35)/sp|P23527|H2B1O_HUMAN (47)-sp|P62807|H2B1C_HUMAN (35)/sp|P23527|H2B1O_HUMAN…	Intra-Protein	8	1	17.5	12.5	3.57292e-17	1.99802e-11
967	F1-3.87913.87913.4.2.dta	4	3349.89	DGKTLNDELEIIEGMK(3)-LKVGLQVVAVK(2)	Cross-Linked	BSP-en-acid	3349.86	Oxidation[M](15)	0.0135023	0.00895267	0.023192	6.92326	sp|P10809|CH60_HUMAN (205)-sp|P10809|CH60_HUMAN (292)/	Intra-Protein	3	1	19.5	8.5	1.14968e-18	0.00047938
968	F3-3.65751.65751.3.0.dta	3	3149.71	VLKQVHPDTGISSK(3)-KESYSVYVYK(1)	Cross-Linked	BSP-en-acid	3149.69	null	9.53119e-14	0.00895436	0.020378	6.46985	sp|P23527|H2B1O_HUMAN (47)-sp|Q99880|H2B1L_HUMAN (35)/sp|P23527|H2B1O_HUMAN (47)-sp|Q99879|H2B1M_HUMAN (35)/sp|P23527|H2B1O_HUMAN (47)-sp|Q93079|H2B1H_HUMAN (35)/sp|P23527|H2B1O_HUMAN (47)-sp|P58876|H2B1D_HUMAN (35)/sp|P23527|H2B1O_HUMAN (47)-sp|O60814|H2B1K_HUMAN (35)/sp|P23527|H2B1O_HUMAN (47)-sp|Q99877|H2B1N_HUMAN (35)/sp|P23527|H2B1O_HUMAN (47)-sp|P62807|H2B1C_HUMAN (35)/sp|P23527|H2B1O_HUMAN…	Intra-Protein	9	1	22.5	13.5	1.05805e-14	9.68585e-35
969	F3-3.60716.60716.3.0.dta	3	2289.32	LPNLGKHEK(6)-FSEVLKR(6)	Cross-Linked	BSP-en-acid	2289.31	null	6.30589e-13	0.00896173	0.01591	6.9497	sp|P12277|KCRB_HUMAN (304)-sp|P12277|KCRB_HUMAN (313)/	Intra-Protein	9	1	14.5	11.5	3.18115e-21	6.3568e-14
970	F2-1.76812.76812.3.1.dta	3	3418.68	LQDEIQNMKEEMAR(9)-SKFADLSEAANR(2)	Cross-Linked	BSP-en-acid	3418.67	null	2.84754e-10	0.00897898	0.006324	1.84984	sp|P08670|VIME_HUMAN (373)-sp|P08670|VIME_HUMAN (294)/	Intra-Protein	4	1	21.5	11.5	5.15182e-15	3.62555e-11
971	F3-3.21140.21140.4.0.dta	4	2528.4	GTGASGSFKLNK(9)-KAASGEAKPK(1)	Cross-Linked	BSP-en-acid	2528.38	null	2.79391e-05	0.00898253	0.01236	4.8885	sp|P16402|H13_HUMAN (107)-sp|P10412|H14_HUMAN (110)/sp|P16402|H13_HUMAN (107)-sp|P16403|H12_HUMAN (110)/sp|P16402|H13_HUMAN (107)-sp|P16401|H15_HUMAN (113)/sp|Q02539|H11_HUMAN (109)-sp|P10412|H14_HUMAN (110)/sp|Q02539|H11_HUMAN (109)-sp|P16403|H12_HUMAN (110)/sp|Q02539|H11_HUMAN (109)-sp|P16401|H15_HUMAN (113)/sp|P10412|H14_HUMAN (106)-sp|P10412|H14_HUMAN (110)/sp|P10412|H14_HUMAN (106)-sp|P16403…	Intra-Protein	9	1	17.5	12.5	1.15904e-05	3.78197e-07
972	F4-3.88987.88987.3.0.dta	3	3164.76	GILAADESTGSIAKR(14)-ALQASALKAWGGK(8)	Cross-Linked	BSP-en-acid	3164.74	null	5.24183e-12	0.008991	0.016199	5.11858	sp|P04075|ALDOA_HUMAN (42)-sp|P04075|ALDOA_HUMAN (312)/	Intra-Protein	12	1	22	14	8.30819e-10	6.30377e-12
973	F1-1.39564.39564.4.1.dta	4	2147.16	DVKFGADAR(3)-YKNIGAK(2)	Cross-Linked	BSP-en-acid	2147.16	null	3.64875e-06	0.0089926	0.001632	0.760074	sp|P10809|CH60_HUMAN (31)-sp|P10809|CH60_HUMAN (91)/	Intra-Protein	1	1	13	10	2.26333e-09	5.24886e-05
974	F3-3.11939.11939.3.0.dta	3	2157.29	KKPVEVKK(7)-GKDPNAPK(2)	Cross-Linked	BSP-en-acid	2157.28	null	2.30082e-11	0.00899715	0.012596	5.83885	sp|Q08945|SSRP1_HUMAN (539)-sp|Q08945|SSRP1_HUMAN (542)/	Intra-Protein	9	1	13.5	9.5	2.43387e-09	6.07606e-16
975	F6-2.96594.96594.4.0.dta	4	2406.5	LKGVIDLIFEK(2)-KLLLNR(1)	Cross-Linked	BSP-en-acid	2406.48	null	5.92136e-11	0.00900455	0.012514	5.20012	sp|Q04637|IF4G1_HUMAN (795)-sp|Q04637|IF4G1_HUMAN (841)/sp|Q04637|IF4G1_HUMAN (795)-sp|O43432|IF4G3_HUMAN (835)/	Intra-Protein	17	1	14	8	8.40143e-13	3.02243e-06
976	F3-2.97303.97303.6.0.dta	6	3618.92	QMADTGKLNTLLQR(7)-HLYTKDIDIHEVR(5)	Cross-Linked	BSP-en-acid	3618.91	Oxidation[M](2)	0.0102733	0.00901115	0.012163	3.36096	sp|Q00839|HNRPU_HUMAN (551)-sp|Q00839|HNRPU_HUMAN (352)/	Intra-Protein	8	1	10.5	19.5	0.000189748	3.01292e-14
977	F5-2.47396.47396.4.0.dta	4	2428.48	VAPAPAVVKK(9)-KVVNPLFEK(1)	Cross-Linked	BSP-en-acid	2428.47	null	9.69794e-07	0.00901178	0.012759	5.25393	sp|P62424|RL7A_HUMAN (20)-sp|P62424|RL7A_HUMAN (26)/	Intra-Protein	14	1	16.5	9.5	1.9446e-06	6.07093e-25
978	F5-3.61297.61297.3.1.dta	3	3260.78	KTVTAMDVVYALKR(1)-DAVTYTEHAKR(10)	Cross-Linked	BSP-en-acid	3260.75	null	4.36394e-15	0.00901535	0.038919	11.9356	sp|P62805|H4_HUMAN (80)-sp|P62805|H4_HUMAN (78)/	Intra-Protein	15	1	11.5	11.5	1.2547e-12	5.66228e-10
979	F1-1.46610.46610.6.2.dta	6	2584.42	YNIEKDIAAHIK(5)-KEFDKK(1)	Cross-Linked	BSP-en-acid	2584.41	null	0.0399681	0.00901875	0.002831	1.09541	sp|P63167|DYL1_HUMAN (36)-sp|P63167|DYL1_HUMAN (44)/sp|P63167|DYL1_HUMAN (36)-sp|Q96FJ2|DYL2_HUMAN (44)/	Intra-Protein	1	1	14.5	8.5	1.44175e-06	0.014609
980	F1-1.49983.49983.4.0.dta	4	2537.39	ISKGANPVEIR(3)-DVKFGADAR(3)	Cross-Linked	BSP-en-acid	2537.38	null	0.00708652	0.00903485	0.00861	3.39326	sp|P10809|CH60_HUMAN (133)-sp|P10809|CH60_HUMAN (31)/	Intra-Protein	1	1	14	13	0.000525051	0.00742258
981	F1-1.26463.26463.3.1.dta	3	2304.24	SLVEQHKR(7)-KELEEER(1)	Cross-Linked	BSP-en-acid	2304.23	null	1.17466e-07	0.00904955	0.006471	2.80831	sp|Q14980|NUMA1_HUMAN (751)-sp|Q14980|NUMA1_HUMAN (755)/sp|Q14980|NUMA1_HUMAN (751)-sp|Q9ULV0|MYO5B_HUMAN (1058)/	Intra-Protein	1	1	15	7	5.08801e-09	2.13221e-07
982	F3-2.103383.103383.3.1.dta	3	3333.89	DGKTLNDELEIIEGMK(3)-LKVGLQVVAVK(2)	Cross-Linked	BSP-en-acid	3333.87	null	0.000326813	0.00905152	0.021222	6.36557	sp|P10809|CH60_HUMAN (205)-sp|P10809|CH60_HUMAN (292)/	Intra-Protein	8	1	13.5	8.5	6.7863e-06	0.0154188
983	F1-1.70949.70949.4.2.dta	4	3482.9	SAAETVTKGGIMLPEK(8)-VGDKVLLPEYGGTK(4)	Cross-Linked	BSP-en-acid	3482.88	null	0.0487641	0.00906247	0.018733	5.37859	sp|P61604|CH10_HUMAN (28)-sp|P61604|CH10_HUMAN (70)/	Intra-Protein	1	1	12.5	11.5	0.0368228	4.04727e-09
984	F6-2.104946.104946.5.0.dta	5	4550.25	QVHPDTGISSKAMGIMNSFVNDIFER(11)-KESYSVYVYK(1)	Cross-Linked	BSP-en-acid	4550.24	Oxidation[M](13)	4.33266e-05	0.00907442	0.014643	3.21807	sp|P23527|H2B1O_HUMAN (58)-sp|Q99880|H2B1L_HUMAN (35)/sp|P23527|H2B1O_HUMAN (58)-sp|Q99879|H2B1M_HUMAN (35)/sp|P23527|H2B1O_HUMAN (58)-sp|Q93079|H2B1H_HUMAN (35)/sp|P23527|H2B1O_HUMAN (58)-sp|P58876|H2B1D_HUMAN (35)/sp|P23527|H2B1O_HUMAN (58)-sp|O60814|H2B1K_HUMAN (35)/sp|P23527|H2B1O_HUMAN (58)-sp|Q99877|H2B1N_HUMAN (35)/sp|P23527|H2B1O_HUMAN (58)-sp|P62807|H2B1C_HUMAN (35)/sp|P23527|H2B1O_HUMAN…	Intra-Protein	17	1	17	10	3.07276e-06	2.16788e-06
985	F6-3.3658.3658.3.0.dta	3	2159.34	KAAVTPGKK(1)-KVAVATPAK(1)	Cross-Linked	BSP-en-acid	2159.33	null	1.35955e-05	0.00907739	0.013346	6.18063	sp|P19338|NUCL_HUMAN (80)-sp|P19338|NUCL_HUMAN (71)/	Intra-Protein	18	1	15.5	13.5	9.81891e-07	9.09206e-05
986	F1-2.71764.71764.4.0.dta	4	3418.68	LQDEIQNMKEEMAR(9)-SKFADLSEAANR(2)	Cross-Linked	BSP-en-acid	3418.67	null	9.31848e-10	0.00908378	0.010103	2.95524	sp|P08670|VIME_HUMAN (373)-sp|P08670|VIME_HUMAN (294)/	Intra-Protein	2	1	23.5	10.5	2.03721e-07	3.38902e-12
987	F1-1.52937.52937.4.1.dta	4	3698.87	NSKQQLSAEELDAQLDAYNAR(3)-KAAVHYDR(1)	Cross-Linked	BSP-en-acid	3698.85	null	8.84218e-07	0.00909242	0.021626	5.84668	sp|Q86V81|THOC4_HUMAN (235)-sp|Q86V81|THOC4_HUMAN (134)/	Intra-Protein	1	1	16.5	7.5	3.49298e-11	1.72274e-07
988	F6-2.58353.58353.3.0.dta	3	2474.41	GIVEFASKPAAR(8)-GKGFGFIK(2)	Cross-Linked	BSP-en-acid	2474.39	null	1.34273e-08	0.00910983	0.015574	6.29407	sp|P23246|SFPQ_HUMAN (421)-sp|P23246|SFPQ_HUMAN (332)/	Intra-Protein	17	1	16	9	1.16629e-11	1.48908e-07
989	F3-2.101557.101557.4.0.dta	4	3336.86	ASGPPVSELITKAVAASK(12)-KALAAAGYDVEK(1)	Cross-Linked	BSP-en-acid	3336.84	null	8.62717e-11	0.00911651	0.014965	4.48478	sp|P16402|H13_HUMAN (47)-sp|P16402|H13_HUMAN (65)/sp|P16402|H13_HUMAN (47)-sp|Q02539|H11_HUMAN (67)/sp|P16402|H13_HUMAN (47)-sp|P10412|H14_HUMAN (64)/sp|P16402|H13_HUMAN (47)-sp|P16403|H12_HUMAN (64)/sp|P16402|H13_HUMAN (47)-sp|P22492|H1T_HUMAN (68)/sp|P10412|H14_HUMAN (46)-sp|P16402|H13_HUMAN (65)/sp|P10412|H14_HUMAN (46)-sp|Q02539|H11_HUMAN (67)/sp|P10412|H14_HUMAN (46)-sp|P10412|H14_HUMAN (64)…	Intra-Protein	8	1	24.5	13.5	4.15348e-08	4.85625e-10
990	F2-3.70665.70665.3.0.dta	3	3208.61	NLQEAEEWYKSK(10)-SKFADLSEAANR(2)	Cross-Linked	BSP-en-acid	3208.59	null	7.13186e-13	0.00911732	0.019234	5.99453	sp|P41219|PERI_HUMAN (288)-sp|P08670|VIME_HUMAN (294)/sp|P08670|VIME_HUMAN (292)-sp|P08670|VIME_HUMAN (294)/	Intra-Protein	6	1	16	12	8.57008e-10	9.75762e-17
991	F6-2.9070.9070.3.0.dta	3	2477.49	SLVSKGTLVQTK(5)-AKKPAGAAK(2)	Cross-Linked	BSP-en-acid	2477.48	null	0.00264552	0.00914021	0.012886	5.20125	sp|P16402|H13_HUMAN (91)-sp|P10412|H14_HUMAN (129)/sp|Q02539|H11_HUMAN (93)-sp|P10412|H14_HUMAN (129)/sp|P10412|H14_HUMAN (90)-sp|P10412|H14_HUMAN (129)/sp|P16403|H12_HUMAN (90)-sp|P10412|H14_HUMAN (129)/sp|P16401|H15_HUMAN (93)-sp|P10412|H14_HUMAN (129)/	Intra-Protein	17	1	10.5	7.5	4.20167e-05	0.00146107
992	F1-1.78323.78323.4.0.dta	4	3320.94	KHSQFIGYPITLYLEK(1)-GTKVILHLK(3)	Cross-Linked	BSP-en-acid	3320.91	null	0.000820978	0.00914863	0.03132	9.43114	sp|P08238|HS90B_HUMAN (204)-sp|P07900|HS90A_HUMAN (185)/sp|P08238|HS90B_HUMAN (204)-sp|P08238|HS90B_HUMAN (180)/sp|P08238|HS90B_HUMAN (204)-sp|Q58FF7|H90B3_HUMAN (159)/sp|P08238|HS90B_HUMAN (204)-sp|Q14568|HS902_HUMAN (185)/sp|Q58FF7|H90B3_HUMAN (183)-sp|P07900|HS90A_HUMAN (185)/sp|Q58FF7|H90B3_HUMAN (183)-sp|P08238|HS90B_HUMAN (180)/sp|Q58FF7|H90B3_HUMAN (183)-sp|Q58FF7|H90B3_HUMAN (159)/sp|Q58F…	Intra-Protein	1	1	20.5	7.5	7.87407e-09	0.00499571
993	F3-3.97707.97707.4.0.dta	4	4003.96	AAAYSKLGNYAGAVQDCER(6)-AICIDPAYSKAYGR(10)	Cross-Linked	BSP-en-acid	4003.94	Carbamidomethyl[C](17);Carbamidomethyl[C](25)	1.0308e-08	0.00914927	0.020631	5.15267	sp|O43765|SGTA_HUMAN (137)-sp|O43765|SGTA_HUMAN (160)/	Intra-Protein	9	1	15.5	8.5	1	3.50403e-06
994	F1-2.13911.13911.3.0.dta	3	1463.86	KSGKK(5)-PEPAK(1)	Cross-Linked	BSP-en-acid	1463.86	null	5.3359e-08	0.00915344	0.00309	2.11086	sp|O60437|PEPL_HUMAN (1718)-sp|Q6DN03|H2B2C_HUMAN (2)/sp|O60437|PEPL_HUMAN (1718)-sp|Q16778|H2B2E_HUMAN (2)/sp|O60437|PEPL_HUMAN (1718)-sp|Q6DRA6|H2B2D_HUMAN (2)/sp|O60437|PEPL_HUMAN (1718)-sp|O60814|H2B1K_HUMAN (2)/sp|O60437|PEPL_HUMAN (1718)-sp|P62807|H2B1C_HUMAN (2)/sp|O60437|PEPL_HUMAN (1718)-sp|P06899|H2B1J_HUMAN (2)/sp|O60437|PEPL_HUMAN (1718)-sp|P57053|H2BFS_HUMAN (2)/sp|Q9Y5G4|PCDG9_HUMAN…	Intra-Protein	2	1	10	15	7.44361e-10	0.00105899
995	F4-3.52833.52833.5.0.dta	5	2781.53	LVNHFVEEFKR(10)-KDISQNKR(1)	Cross-Linked	BSP-en-acid	2781.52	null	1.69053e-10	0.00915734	0.016243	5.83962	sp|P0DMV8|HS71A_HUMAN (246)-sp|P0DMV8|HS71A_HUMAN (251)/sp|P0DMV8|HS71A_HUMAN (246)-sp|P0DMV9|HS71B_HUMAN (251)/sp|P0DMV8|HS71A_HUMAN (246)-sp|P34931|HS71L_HUMAN (253)/sp|P0DMV9|HS71B_HUMAN (246)-sp|P0DMV8|HS71A_HUMAN (251)/sp|P0DMV9|HS71B_HUMAN (246)-sp|P0DMV9|HS71B_HUMAN (251)/sp|P0DMV9|HS71B_HUMAN (246)-sp|P34931|HS71L_HUMAN (253)/	Intra-Protein	12	1	21.5	11.5	4.87816e-14	5.02802e-09
996	F3-3.11847.11847.3.0.dta	3	1862.09	KATGAATPK(1)-KPAGAAK(1)	Cross-Linked	BSP-en-acid	1862.09	null	8.82105e-07	0.00916006	0.008155	4.3795	sp|P10412|H14_HUMAN (140)-sp|P16402|H13_HUMAN (131)/sp|P10412|H14_HUMAN (140)-sp|P10412|H14_HUMAN (130)/	Intra-Protein	9	1	19	16	2.37199e-13	7.93829e-05
997	F5-3.8894.8894.3.0.dta	3	2261.25	AVTKYTSSK(4)-LAHYNKR(6)	Cross-Linked	BSP-en-acid	2261.24	null	1.0906e-09	0.0091607	0.007205	3.1863	sp|P23527|H2B1O_HUMAN (121)-sp|P23527|H2B1O_HUMAN (86)/sp|P23527|H2B1O_HUMAN (121)-sp|Q99880|H2B1L_HUMAN (86)/sp|P23527|H2B1O_HUMAN (121)-sp|Q6DN03|H2B2C_HUMAN (86)/sp|P23527|H2B1O_HUMAN (121)-sp|Q99879|H2B1M_HUMAN (86)/sp|P23527|H2B1O_HUMAN (121)-sp|Q16778|H2B2E_HUMAN (86)/sp|P23527|H2B1O_HUMAN (121)-sp|Q8N257|H2B3B_HUMAN (86)/sp|P23527|H2B1O_HUMAN (121)-sp|Q93079|H2B1H_HUMAN (86)/sp|P23527|H2B1…	Intra-Protein	15	1	14	14	4.48579e-11	6.03525e-07
998	F2-2.20531.20531.3.0.dta	3	1790.06	KAVTKAQK(5)-PEPAK(1)	Cross-Linked	BSP-en-acid	1790.05	null	7.41111e-05	0.00916306	0.004046	2.26027	sp|P23527|H2B1O_HUMAN (21)-sp|Q6DN03|H2B2C_HUMAN (2)/sp|P23527|H2B1O_HUMAN (21)-sp|Q16778|H2B2E_HUMAN (2)/sp|P23527|H2B1O_HUMAN (21)-sp|Q6DRA6|H2B2D_HUMAN (2)/sp|P23527|H2B1O_HUMAN (21)-sp|O60814|H2B1K_HUMAN (2)/sp|P23527|H2B1O_HUMAN (21)-sp|P62807|H2B1C_HUMAN (2)/sp|P23527|H2B1O_HUMAN (21)-sp|P06899|H2B1J_HUMAN (2)/sp|P23527|H2B1O_HUMAN (21)-sp|P57053|H2BFS_HUMAN (2)/sp|Q99880|H2B1L_HUMAN (21)-s…	Intra-Protein	5	1	14.5	6.5	3.08051e-10	0.000130243
999	F1-1.78994.78994.4.1.dta	4	3490.03	KASGPPVSELITKAVAASK(13)-SLVSKGTLVQTK(5)	Cross-Linked	BSP-en-acid	3490.03	null	0.0254955	0.00916769	0.006514	1.86646	sp|P16402|H13_HUMAN (47)-sp|P16402|H13_HUMAN (91)/sp|P16402|H13_HUMAN (47)-sp|Q02539|H11_HUMAN (93)/sp|P16402|H13_HUMAN (47)-sp|P10412|H14_HUMAN (90)/sp|P16402|H13_HUMAN (47)-sp|P16403|H12_HUMAN (90)/sp|P16402|H13_HUMAN (47)-sp|P16401|H15_HUMAN (93)/sp|P10412|H14_HUMAN (46)-sp|P16402|H13_HUMAN (91)/sp|P10412|H14_HUMAN (46)-sp|Q02539|H11_HUMAN (93)/sp|P10412|H14_HUMAN (46)-sp|P10412|H14_HUMAN (90)…	Intra-Protein	1	1	19.5	9.5	0.000277567	0.0149372
1000	F2-1.81830.81830.6.1.dta	6	4245.28	KYVATLGVEVHPLVFHTNR(1)-GPIKFNVWDTAGQEK(4)	Cross-Linked	BSP-en-acid	4245.26	null	1.20805e-13	0.00917441	0.018396	4.3333	sp|P62826|RAN_HUMAN (38)-sp|P62826|RAN_HUMAN (60)/	Intra-Protein	4	1	21	16	2.598e-18	6.75308e-12
1001	F4-3.26050.26050.3.0.dta	3	2900.6	GTLVQTKGTGASGSFK(7)-KAASGEAKPK(1)	Cross-Linked	BSP-en-acid	2900.58	null	1.50819e-06	0.00917842	0.017027	5.8702	sp|P16402|H13_HUMAN (98)-sp|P10412|H14_HUMAN (110)/sp|P16402|H13_HUMAN (98)-sp|P16403|H12_HUMAN (110)/sp|P16402|H13_HUMAN (98)-sp|P16401|H15_HUMAN (113)/sp|Q02539|H11_HUMAN (100)-sp|P10412|H14_HUMAN (110)/sp|Q02539|H11_HUMAN (100)-sp|P16403|H12_HUMAN (110)/sp|Q02539|H11_HUMAN (100)-sp|P16401|H15_HUMAN (113)/sp|P10412|H14_HUMAN (97)-sp|P10412|H14_HUMAN (110)/sp|P10412|H14_HUMAN (97)-sp|P16403|H12_…	Intra-Protein	12	1	21.5	14.5	1.55619e-15	7.24331e-07
1002	F1-1.33813.33813.3.0.dta	3	2858.54	RMEELHNQEVQKR(12)-KQLELR(1)	Cross-Linked	BSP-en-acid	2858.54	null	1.68543e-15	0.00918096	0.002562	0.896261	sp|Q15233|NONO_HUMAN (336)-sp|Q15233|NONO_HUMAN (338)/	Intra-Protein	1	1	27.5	8.5	7.90343e-29	3.51844e-10
1003	F3-3.96855.96855.6.1.dta	6	3618.93	QMADTGKLNTLLQR(7)-HLYTKDIDIHEVR(5)	Cross-Linked	BSP-en-acid	3618.91	Oxidation[M](2)	0.591431	0.00918688	0.021763	6.0137	sp|Q00839|HNRPU_HUMAN (551)-sp|Q00839|HNRPU_HUMAN (352)/	Intra-Protein	9	1	9.5	15.5	0.142725	2.67369e-14
1004	F2-3.78739.78739.4.0.dta	4	3734.01	NGVKITLPVDFVTADKFDENAK(4)-KYAEAVTR(1)	Cross-Linked	BSP-en-acid	3733.98	null	1.72102e-10	0.00918779	0.027218	7.28927	sp|P00558|PGK1_HUMAN (279)-sp|P00558|PGK1_HUMAN (323)/	Intra-Protein	6	1	23	10	4.44911e-16	8.62875e-14
1005	F3-3.81629.81629.4.0.dta	4	2871.63	SLVSKGTLVQTK(5)-KALAAAGYDVEK(1)	Cross-Linked	BSP-en-acid	2871.62	null	1.7385e-06	0.00919653	0.014653	5.1027	sp|P16402|H13_HUMAN (91)-sp|P16402|H13_HUMAN (65)/sp|P16402|H13_HUMAN (91)-sp|Q02539|H11_HUMAN (67)/sp|P16402|H13_HUMAN (91)-sp|P10412|H14_HUMAN (64)/sp|P16402|H13_HUMAN (91)-sp|P16403|H12_HUMAN (64)/sp|P16402|H13_HUMAN (91)-sp|P22492|H1T_HUMAN (68)/sp|Q02539|H11_HUMAN (93)-sp|P16402|H13_HUMAN (65)/sp|Q02539|H11_HUMAN (93)-sp|Q02539|H11_HUMAN (67)/sp|Q02539|H11_HUMAN (93)-sp|P10412|H14_HUMAN (64)…	Intra-Protein	9	1	14.5	14.5	4.97574e-06	7.79289e-10
1006	F2-2.80926.80926.6.4.dta	6	4245.27	KYVATLGVEVHPLVFHTNR(1)-GPIKFNVWDTAGQEK(4)	Cross-Linked	BSP-en-acid	4245.26	null	7.12796e-10	0.00919726	0.011808	2.78145	sp|P62826|RAN_HUMAN (38)-sp|P62826|RAN_HUMAN (60)/	Intra-Protein	5	1	20	15	4.14492e-09	2.25759e-10
1007	F1-2.19667.19667.3.0.dta	3	2065.15	AASGEAKPK(7)-AVAASKER(6)	Cross-Linked	BSP-en-acid	2065.14	null	1.4364e-09	0.00920802	0.005443	2.63566	sp|P10412|H14_HUMAN (117)-sp|P16402|H13_HUMAN (53)/sp|P10412|H14_HUMAN (117)-sp|P10412|H14_HUMAN (52)/sp|P10412|H14_HUMAN (117)-sp|P16403|H12_HUMAN (52)/sp|P10412|H14_HUMAN (117)-sp|P16401|H15_HUMAN (55)/sp|P16403|H12_HUMAN (117)-sp|P16402|H13_HUMAN (53)/sp|P16403|H12_HUMAN (117)-sp|P10412|H14_HUMAN (52)/sp|P16403|H12_HUMAN (117)-sp|P16403|H12_HUMAN (52)/sp|P16403|H12_HUMAN (117)-sp|P16401|H15_HU…	Intra-Protein	2	1	11.5	13.5	9.46899e-11	5.64629e-17
1008	F6-2.35493.35493.3.0.dta	3	2782.45	KWYYNAAGFNK(1)-AGKQAVSASGK(3)	Cross-Linked	BSP-en-acid	2782.43	Acetyl[ProteinN-term](14)	1.659e-05	0.00921386	0.017735	6.37392	sp|P14927|QCR7_HUMAN (19)-sp|P14927|QCR7_HUMAN (4)/	Intra-Protein	17	1	15.5	11.5	3.94153e-10	4.14507e-05
1009	F1-3.76718.76718.4.0.dta	4	3734	NGVKITLPVDFVTADKFDENAK(4)-KYAEAVTR(1)	Cross-Linked	BSP-en-acid	3733.98	null	3.61357e-09	0.00921943	0.019418	5.20035	sp|P00558|PGK1_HUMAN (279)-sp|P00558|PGK1_HUMAN (323)/	Intra-Protein	3	1	29	10	1.05837e-17	1.47052e-09
1010	F3-3.104090.104090.4.0.dta	4	4297.32	VAPEEHPVLLTEAPLNPKANR(18)-DLTDYLMKILTER(8)	Cross-Linked	BSP-en-acid	4297.29	Oxidation[M](31)	6.44625e-08	0.00922573	0.032097	7.46913	sp|P63261|ACTG_HUMAN (113)-sp|Q562R1|ACTBL_HUMAN (192)/sp|P63261|ACTG_HUMAN (113)-sp|P68133|ACTS_HUMAN (193)/sp|P63261|ACTG_HUMAN (113)-sp|P63261|ACTG_HUMAN (191)/sp|P63261|ACTG_HUMAN (113)-sp|P62736|ACTA_HUMAN (193)/sp|P63261|ACTG_HUMAN (113)-sp|P68032|ACTC_HUMAN (193)/sp|P63261|ACTG_HUMAN (113)-sp|P63267|ACTH_HUMAN (192)/sp|P63261|ACTG_HUMAN (113)-sp|P60709|ACTB_HUMAN (191)/sp|P60709|ACTB_HUMAN…	Intra-Protein	9	1	30.5	17.5	9.61111e-17	5.74135e-06
1011	F1-2.17012.17012.5.0.dta	5	2686.42	AKKDDTDDEIAK(2)-AKHHAISAK(2)	Cross-Linked	BSP-en-acid	2686.42	null	2.54739e-09	0.00923241	0.006598	2.45606	sp|P27824|CALX_HUMAN (89)-sp|P27824|CALX_HUMAN (127)/	Intra-Protein	2	1	10	9	2.44953e-08	6.80729e-10
1012	F1-1.80476.80476.4.1.dta	4	4245.29	KYVATLGVEVHPLVFHTNR(1)-GPIKFNVWDTAGQEK(4)	Cross-Linked	BSP-en-acid	4245.26	null	7.14239e-12	0.00923433	0.026529	6.24909	sp|P62826|RAN_HUMAN (38)-sp|P62826|RAN_HUMAN (60)/	Intra-Protein	1	1	26	13	6.29994e-17	7.0803e-10
1013	F1-3.46964.46964.3.0.dta	3	2584.43	YNIEKDIAAHIK(5)-KEFDKK(1)	Cross-Linked	BSP-en-acid	2584.41	null	9.10292e-08	0.00923534	0.014181	5.48713	sp|P63167|DYL1_HUMAN (36)-sp|P63167|DYL1_HUMAN (44)/sp|P63167|DYL1_HUMAN (36)-sp|Q96FJ2|DYL2_HUMAN (44)/	Intra-Protein	3	1	18.5	9.5	9.46188e-12	2.19186e-07
1014	F1-1.49602.49602.6.1.dta	6	4053.11	EGQEDQGLTKDYGNSPLHR(10)-ITLSKHQNVQLPR(5)	Cross-Linked	BSP-en-acid	4053.09	null	8.52163e-08	0.00923744	0.017341	4.27846	sp|P26599|PTBP1_HUMAN (428)-sp|P26599|PTBP1_HUMAN (410)/	Intra-Protein	1	1	12.5	10.5	0.0159728	9.0394e-07
1015	F1-1.28060.28060.4.0.dta	4	1978.13	SDEKAAVAGK(4)-KPVVGK(1)	Cross-Linked	BSP-en-acid	1978.13	null	0.000106651	0.00924431	0.001675	0.846758	sp|P36578|RL4_HUMAN (368)-sp|P36578|RL4_HUMAN (375)/	Intra-Protein	1	1	10	8	7.167e-05	2.06744e-05
1016	F5-3.40864.40864.4.1.dta	4	2675.48	KNLQYYDISAK(1)-AKSIVFHR(2)	Cross-Linked	BSP-en-acid	2675.47	null	2.69754e-08	0.00924825	0.01557	5.81955	sp|P62826|RAN_HUMAN (142)-sp|P62826|RAN_HUMAN (134)/	Intra-Protein	15	1	12	8	3.22175e-12	5.97277e-09
1017	F1-1.85496.85496.3.1.dta	3	3771.1	TLSDYNIQKESTLHLVLR(9)-MQIFVKTLTGK(6)	Cross-Linked	BSP-en-acid	3771.09	null	2.90813e-05	0.0092488	0.011931	3.16381	sp|P62987|RL40_HUMAN (63)-sp|P62987|RL40_HUMAN (6)/sp|P62987|RL40_HUMAN (63)-sp|P62979|RS27A_HUMAN (6)/sp|P62987|RL40_HUMAN (63)-sp|P0CG48|UBC_HUMAN (6)/sp|P62987|RL40_HUMAN (63)-sp|P0CG47|UBB_HUMAN (6)/sp|P62979|RS27A_HUMAN (63)-sp|P62987|RL40_HUMAN (6)/sp|P62979|RS27A_HUMAN (63)-sp|P62979|RS27A_HUMAN (6)/sp|P62979|RS27A_HUMAN (63)-sp|P0CG48|UBC_HUMAN (6)/sp|P62979|RS27A_HUMAN (63)-sp|P0CG47|UBB…	Intra-Protein	1	1	21	12	1	0.0831189
1018	F4-3.84563.84563.4.1.dta	4	3279.78	FKQQGGNIIVATPGR(2)-KAEGLDLASCVR(1)	Cross-Linked	BSP-en-acid	3279.76	Carbamidomethyl[C](28)	5.68499e-08	0.00925292	0.017428	5.3138	sp|Q8NHQ9|DDX55_HUMAN (131)-sp|Q8NHQ9|DDX55_HUMAN (152)/	Intra-Protein	12	1	15.5	11.5	3.99237e-07	2.13931e-08
1019	F6-2.99973.99973.3.0.dta	3	3600.96	VLELVSITANKNTCPGDR(11)-LQDFKSFLLK(5)	Cross-Linked	BSP-en-acid	3600.95	Carbamidomethyl[C](14)	0.315131	0.00925595	0.01388	3.85454	sp|P34897|GLYM_HUMAN (409)-sp|P34897|GLYM_HUMAN (469)/	Intra-Protein	17	1	22	7	0.301457	0.0530033
1020	F1-2.92362.92362.3.0.dta	3	3796.2	DFLAGGVAAAISKTAVAPIER(13)-VKLLLQVQHASK(2)	Cross-Linked	BSP-en-acid	3796.18	null	2.44649e-14	0.00927008	0.016046	4.22688	sp|P05141|ADT2_HUMAN (23)-sp|P05141|ADT2_HUMAN (33)/sp|P05141|ADT2_HUMAN (23)-sp|P12236|ADT3_HUMAN (33)/sp|P05141|ADT2_HUMAN (23)-sp|P12235|ADT1_HUMAN (33)/	Intra-Protein	2	1	25	10	1.20463e-06	1.87788e-21
1021	F6-3.59121.59121.3.0.dta	3	3260.76	KTVTAMDVVYALKR(1)-DAVTYTEHAKR(10)	Cross-Linked	BSP-en-acid	3260.75	null	1.12068e-15	0.00927642	0.017409	5.33896	sp|P62805|H4_HUMAN (80)-sp|P62805|H4_HUMAN (78)/	Intra-Protein	18	1	15.5	12.5	3.75271e-19	1.27218e-16
1022	F6-2.101741.101741.4.2.dta	4	2692.62	GVMLAVDAVIAELKK(14)-KGVITVK(1)	Cross-Linked	BSP-en-acid	2692.6	Oxidation[M](3)	7.99887e-08	0.00929657	0.018636	6.92118	sp|P10809|CH60_HUMAN (156)-sp|P10809|CH60_HUMAN (196)/	Intra-Protein	17	1	28.5	4.5	1.094e-20	3.39785e-08
1023	F1-2.35454.35454.3.0.dta	3	2425.35	VLKQVHPDTGISSK(3)-PEPAK(1)	Cross-Linked	BSP-en-acid	2425.34	null	0.0144759	0.00929859	0.008967	3.69721	sp|P23527|H2B1O_HUMAN (47)-sp|Q6DN03|H2B2C_HUMAN (2)/sp|P23527|H2B1O_HUMAN (47)-sp|Q16778|H2B2E_HUMAN (2)/sp|P23527|H2B1O_HUMAN (47)-sp|Q6DRA6|H2B2D_HUMAN (2)/sp|P23527|H2B1O_HUMAN (47)-sp|O60814|H2B1K_HUMAN (2)/sp|P23527|H2B1O_HUMAN (47)-sp|P62807|H2B1C_HUMAN (2)/sp|P23527|H2B1O_HUMAN (47)-sp|P06899|H2B1J_HUMAN (2)/sp|P23527|H2B1O_HUMAN (47)-sp|P57053|H2BFS_HUMAN (2)/sp|Q99880|H2B1L_HUMAN (47)-s…	Intra-Protein	2	1	21.5	6.5	3.08966e-14	0.0183976
1024	F2-1.5906.5906.3.0.dta	3	2103.13	KHKENVK(3)-KTHCSGR(1)	Cross-Linked	BSP-en-acid	2103.12	Carbamidomethyl[C](14)	0.000454733	0.00931242	0.00631	3.0003	sp|P09234|RU1C_HUMAN (31)-sp|P09234|RU1C_HUMAN (22)/	Intra-Protein	4	1	13.5	9.5	1.53839e-05	1.38366e-12
1025	F6-2.77964.77964.3.0.dta	3	3787.1	TLSDYNIQKESTLHLVLR(9)-MQIFVKTLTGK(6)	Cross-Linked	BSP-en-acid	3787.08	Oxidation[M](22)	0.0106905	0.00931307	0.017037	4.49871	sp|P62987|RL40_HUMAN (63)-sp|P62987|RL40_HUMAN (6)/sp|P62987|RL40_HUMAN (63)-sp|P62979|RS27A_HUMAN (6)/sp|P62987|RL40_HUMAN (63)-sp|P0CG48|UBC_HUMAN (6)/sp|P62987|RL40_HUMAN (63)-sp|P0CG47|UBB_HUMAN (6)/sp|P62979|RS27A_HUMAN (63)-sp|P62987|RL40_HUMAN (6)/sp|P62979|RS27A_HUMAN (63)-sp|P62979|RS27A_HUMAN (6)/sp|P62979|RS27A_HUMAN (63)-sp|P0CG48|UBC_HUMAN (6)/sp|P62979|RS27A_HUMAN (63)-sp|P0CG47|UBB…	Intra-Protein	17	1	13	11	1	1.8552e-09
1026	F4-3.9279.9279.4.1.dta	4	2203.3	AKKPAAAAGAK(2)-KATGAATPK(1)	Cross-Linked	BSP-en-acid	2203.29	null	1.36727e-07	0.00931925	0.011848	5.37741	sp|P10412|H14_HUMAN (159)-sp|P10412|H14_HUMAN (140)/	Intra-Protein	12	1	18	21	1.08971e-08	2.25809e-07
1027	F6-3.38198.38198.6.4.dta	6	2894.69	AGVHIKLPNLGK(6)-HEKFSEVLKR(3)	Cross-Linked	BSP-en-acid	2894.67	null	9.83285e-08	0.00932553	0.018994	6.56171	sp|P12277|KCRB_HUMAN (298)-sp|P12277|KCRB_HUMAN (307)/	Intra-Protein	18	1	14	14	6.86793e-07	0.000126211
1028	F1-2.57952.57952.5.0.dta	5	2867.51	KIADDKYNDTFWK(1)-KTLDMIK(1)	Cross-Linked	BSP-en-acid	2867.5	null	9.85881e-09	0.00934329	0.012433	4.33583	sp|P14625|ENPL_HUMAN (474)-sp|P14625|ENPL_HUMAN (467)/	Intra-Protein	2	1	14.5	10.5	7.85967e-09	4.66011e-09
1029	F1-1.55294.55294.6.0.dta	6	3767.01	KIFVGGIKEDTEEYNLR(1)-EDSVKPGAHLTVK(5)	Cross-Linked	BSP-en-acid	3767	null	5.46203e-05	0.00935153	0.012457	3.30687	sp|P51991|ROA3_HUMAN (127)-sp|P51991|ROA3_HUMAN (118)/	Intra-Protein	1	1	17	15	0.0665394	4.40871e-07
1030	F3-3.46366.46366.3.0.dta	3	2542.36	KESYSVYVYK(1)-LAHYNKR(6)	Cross-Linked	BSP-en-acid	2542.35	null	0.0366317	0.00935218	0.012614	4.96156	sp|Q99880|H2B1L_HUMAN (35)-sp|P23527|H2B1O_HUMAN (86)/sp|Q99880|H2B1L_HUMAN (35)-sp|Q99880|H2B1L_HUMAN (86)/sp|Q99880|H2B1L_HUMAN (35)-sp|Q6DN03|H2B2C_HUMAN (86)/sp|Q99880|H2B1L_HUMAN (35)-sp|Q99879|H2B1M_HUMAN (86)/sp|Q99880|H2B1L_HUMAN (35)-sp|Q16778|H2B2E_HUMAN (86)/sp|Q99880|H2B1L_HUMAN (35)-sp|Q8N257|H2B3B_HUMAN (86)/sp|Q99880|H2B1L_HUMAN (35)-sp|Q93079|H2B1H_HUMAN (86)/sp|Q99880|H2B1L_HUMAN…	Intra-Protein	9	1	21	10	7.03526e-08	0.000587113
1031	F4-3.96506.96506.4.1.dta	4	3254.8	SGSKAFLDALQNQAEASSK(4)-KLLDIVAR(1)	Cross-Linked	BSP-en-acid	3254.77	null	7.30396e-11	0.00936924	0.022839	7.01708	sp|Q12931|TRAP1_HUMAN (181)-sp|Q12931|TRAP1_HUMAN (96)/	Intra-Protein	12	1	21	8	5.11221e-07	9.20218e-11
1032	F6-3.65718.65718.3.0.dta	3	3057.7	AGVNTVTTLVENKK(13)-KMGVPYCIIK(1)	Cross-Linked	BSP-en-acid	3057.68	Carbamidomethyl[C](24)	1.57966e-09	0.0093749	0.017899	5.85378	sp|P62424|RL7A_HUMAN (150)-sp|P62424|RL7A_HUMAN (176)/	Intra-Protein	18	1	15.5	9.5	6.5486e-07	1.04163e-12
1033	F3-2.54960.54960.3.0.dta	3	2388.37	KASGPPVSELITK(1)-KAGGTPR(1)	Cross-Linked	BSP-en-acid	2388.36	null	1.93534e-18	0.00937527	0.009244	3.87044	sp|P16402|H13_HUMAN (35)-sp|P16403|H12_HUMAN (27)/sp|P10412|H14_HUMAN (34)-sp|P16403|H12_HUMAN (27)/sp|P16403|H12_HUMAN (34)-sp|P16403|H12_HUMAN (27)/	Intra-Protein	8	1	27	9	2.37838e-08	1.21565e-14
1034	F1-1.73502.73502.4.1.dta	4	3414.87	IQEIIEQLDVTTSEYEKEK(17)-KGVITVK(1)	Cross-Linked	BSP-en-acid	3414.86	null	1.27138e-09	0.00937853	0.011124	3.25753	sp|P10809|CH60_HUMAN (387)-sp|P10809|CH60_HUMAN (196)/	Intra-Protein	1	1	23.5	7.5	1.83669e-09	5.74149e-10
1035	F1-1.23187.23187.3.0.dta	3	1614.93	SAPAPKK(6)-PEPAK(1)	Cross-Linked	BSP-en-acid	1614.92	null	1.06943e-05	0.00938336	0.004236	2.62304	sp|P23527|H2B1O_HUMAN (12)-sp|Q6DN03|H2B2C_HUMAN (2)/sp|P23527|H2B1O_HUMAN (12)-sp|Q16778|H2B2E_HUMAN (2)/sp|P23527|H2B1O_HUMAN (12)-sp|Q6DRA6|H2B2D_HUMAN (2)/sp|P23527|H2B1O_HUMAN (12)-sp|O60814|H2B1K_HUMAN (2)/sp|P23527|H2B1O_HUMAN (12)-sp|P62807|H2B1C_HUMAN (2)/sp|P23527|H2B1O_HUMAN (12)-sp|P06899|H2B1J_HUMAN (2)/sp|P23527|H2B1O_HUMAN (12)-sp|P57053|H2BFS_HUMAN (2)/sp|Q99880|H2B1L_HUMAN (12)-s…	Intra-Protein	1	1	9.5	4.5	5.34434e-06	6.16935e-13
1036	F1-3.47985.47985.4.0.dta	4	2777.54	VAVEAKNPADLPK(6)-KSDPVVSYR(1)	Cross-Linked	BSP-en-acid	2777.52	null	1.39462e-08	0.00938345	0.017421	6.27214	sp|P13639|EF2_HUMAN (512)-sp|P13639|EF2_HUMAN (572)/	Intra-Protein	3	1	15	12	8.05564e-09	7.40592e-10
1037	F1-1.92440.92440.5.0.dta	5	4149.34	KISSIQSIVPALEIANAHR(1)-VGLQVVAVKAPGFGDNR(9)	Cross-Linked	BSP-en-acid	4149.33	null	7.18511e-09	0.00940085	0.008079	1.94706	sp|P10809|CH60_HUMAN (250)-sp|P10809|CH60_HUMAN (301)/	Intra-Protein	1	1	14.5	17.5	2.08848e-06	1.1656e-06
1038	F5-3.3600.3600.4.0.dta	4	2132.27	KPAAAAGAKK(9)-KATGAATPK(1)	Cross-Linked	BSP-en-acid	2132.25	null	1.01361e-06	0.00941026	0.012186	5.71508	sp|P10412|H14_HUMAN (168)-sp|P10412|H14_HUMAN (140)/	Intra-Protein	15	1	19	16	2.39534e-06	5.38986e-09
1039	F1-2.88901.88901.4.0.dta	4	3583.89	TTLTAAITKILAEGGGAK(9)-KYEEIDNAPEER(1)	Cross-Linked	BSP-en-acid	3583.89	null	5.62319e-09	0.0094222	0.009618	2.68368	sp|P49411|EFTU_HUMAN (79)-sp|P49411|EFTU_HUMAN (91)/	Intra-Protein	2	1	18	10	2.23499e-06	1.82329e-09
1040	F4-2.98130.98130.3.0.dta	3	2862.6	PGGDTIFGKIIR(9)-ADEIAKAQVAR(6)	Cross-Linked	BSP-en-acid	2862.58	Acetyl[ProteinN-term](15)	1.1323e-13	0.00943471	0.01773	6.19371	sp|P49773|HINT1_HUMAN (21)-sp|P49773|HINT1_HUMAN (7)/	Intra-Protein	11	1	16.5	12.5	9.81967e-10	7.3349e-16
1041	F1-1.71400.71400.3.0.dta	3	3663.88	YLKSEPIPESNDGPVK(3)-FLQDYFDGNLKR(11)	Cross-Linked	BSP-en-acid	3663.87	null	2.44558e-08	0.00944023	0.008157	2.22634	sp|P30101|PDIA3_HUMAN (366)-sp|P30101|PDIA3_HUMAN (362)/	Intra-Protein	1	1	18	17	1.7281e-21	0.000105269
1042	F1-1.21980.21980.5.0.dta	5	2106.15	KAYGQALAK(1)-KEHPDR(1)	Cross-Linked	BSP-en-acid	2106.15	null	1.06799e-05	0.00944116	0.004915	2.33365	sp|P29401|TKT_HUMAN (319)-sp|P29401|TKT_HUMAN (353)/	Intra-Protein	1	1	13	12	1.69733e-06	1.70769e-05
1043	F6-2.66064.66064.3.0.dta	3	2691.56	TLLAKNLPYK(5)-SKGIAYIEFK(2)	Cross-Linked	BSP-en-acid	2691.55	null	1	0.00944163	0.015402	5.72236	sp|P19338|NUCL_HUMAN (398)-sp|P19338|NUCL_HUMAN (429)/	Intra-Protein	17	1	7.5	7.5	0.0651985	1
1044	F4-3.99738.99738.4.0.dta	4	3926.13	VINLNDNTFTEKGAVAMAETLK(12)-SKGAVAIADAIR(2)	Cross-Linked	BSP-en-acid	3926.11	null	0.0428783	0.00945352	0.02558	6.51536	sp|P46060|RAGP1_HUMAN (251)-sp|P46060|RAGP1_HUMAN (279)/	Intra-Protein	12	1	25	12	1	0.000736815
1045	F1-1.24393.24393.3.1.dta	3	1818	LAHYNKR(6)-PEPAK(1)	Cross-Linked	BSP-en-acid	1818	null	0.000750701	0.0094611	0.002064	1.13531	sp|P23527|H2B1O_HUMAN (86)-sp|Q6DN03|H2B2C_HUMAN (2)/sp|P23527|H2B1O_HUMAN (86)-sp|Q16778|H2B2E_HUMAN (2)/sp|P23527|H2B1O_HUMAN (86)-sp|Q6DRA6|H2B2D_HUMAN (2)/sp|P23527|H2B1O_HUMAN (86)-sp|O60814|H2B1K_HUMAN (2)/sp|P23527|H2B1O_HUMAN (86)-sp|P62807|H2B1C_HUMAN (2)/sp|P23527|H2B1O_HUMAN (86)-sp|P06899|H2B1J_HUMAN (2)/sp|P23527|H2B1O_HUMAN (86)-sp|P57053|H2BFS_HUMAN (2)/sp|Q99880|H2B1L_HUMAN (86)-s…	Intra-Protein	1	1	10.5	5.5	4.02778e-09	0.0111283
1046	F6-3.105598.105598.4.0.dta	4	3735.09	ALMLQGVDLLADAVAVTMGPKGR(21)-VTKDGVTVAK(3)	Cross-Linked	BSP-en-acid	3735.05	Oxidation[M](18)	5.8855e-06	0.00946579	0.032624	8.73454	sp|P10809|CH60_HUMAN (58)-sp|P10809|CH60_HUMAN (75)/	Intra-Protein	18	1	36	9	2.53435e-12	5.32215e-06
1047	F5-3.8344.8344.5.0.dta	5	2159.34	KAAVTPGKK(1)-KVAVATPAK(1)	Cross-Linked	BSP-en-acid	2159.33	null	0.000343045	0.00946589	0.010642	4.92839	sp|P19338|NUCL_HUMAN (80)-sp|P19338|NUCL_HUMAN (71)/	Intra-Protein	15	1	15	12	1.51856e-06	0.000214507
1048	F4-2.86704.86704.3.0.dta	3	3260.76	KTVTAMDVVYALKR(1)-DAVTYTEHAKR(10)	Cross-Linked	BSP-en-acid	3260.75	null	2.6397e-30	0.00946785	0.011754	3.6047	sp|P62805|H4_HUMAN (80)-sp|P62805|H4_HUMAN (78)/	Intra-Protein	11	1	18.5	15.5	4.12458e-26	6.89549e-24
1049	F1-1.75087.75087.3.0.dta	3	2929.47	NYDVMKDFEEMR(6)-KAGIFQSVK(1)	Cross-Linked	BSP-en-acid	2929.46	null	1.42809e-06	0.00947583	0.012211	4.16835	sp|P09669|COX6C_HUMAN (60)-sp|P09669|COX6C_HUMAN (67)/	Intra-Protein	1	1	13	8	2.59834e-11	2.82813e-06
1050	F3-2.15911.15911.4.0.dta	4	1904.14	KAAVTPGK(1)-KAAATPAK(1)	Cross-Linked	BSP-en-acid	1904.13	null	1.75659e-05	0.00947911	0.005523	2.90053	sp|P19338|NUCL_HUMAN (80)-sp|P19338|NUCL_HUMAN (88)/	Intra-Protein	8	1	15.5	10.5	6.86768e-06	1.91076e-05
1051	F1-1.28653.28653.4.1.dta	4	2657.4	VVSSIEQKTEGAEK(8)-KQQMAR(1)	Cross-Linked	BSP-en-acid	2657.39	Oxidation[M](21)	0.00273347	0.0094917	0.006492	2.443	sp|P63104|1433Z_HUMAN (68)-sp|P63104|1433Z_HUMAN (75)/	Intra-Protein	1	1	15	10	0.0175125	3.69756e-07
1052	F3-2.78081.78081.3.0.dta	3	3516.79	AQAYQTGKDISTNYYASQK(8)-KTFEINPR(1)	Cross-Linked	BSP-en-acid	3516.78	null	3.97564e-08	0.0094965	0.016125	4.58517	sp|P14625|ENPL_HUMAN (671)-sp|P14625|ENPL_HUMAN (683)/sp|P14625|ENPL_HUMAN (671)-sp|Q58FF3|ENPLL_HUMAN (322)/	Intra-Protein	8	1	23	10	0.000192467	2.55315e-06
1053	F1-1.88816.88816.4.0.dta	4	4378.15	VLEVAKDFPEYTFAIADEEDYAGEVK(6)-FQSKYEPR(4)	Cross-Linked	BSP-en-acid	4378.14	null	6.65361e-05	0.00949772	0.008221	1.87774	sp|P13667|PDIA4_HUMAN (443)-sp|P13667|PDIA4_HUMAN (366)/	Intra-Protein	1	1	24	6	1.09333e-07	9.63766e-06
1054	F1-1.39789.39789.3.0.dta	3	2622.32	DDGYSTKDSYSSR(7)-GPLPVKR(6)	Cross-Linked	BSP-en-acid	2622.32	null	2.55906e-05	0.00949989	0.001779	0.678408	sp|P38159|RBMX_HUMAN (217)-sp|P38159|RBMX_HUMAN (150)/sp|P38159|RBMX_HUMAN (217)-sp|Q96E39|RMXL1_HUMAN (150)/sp|Q96E39|RMXL1_HUMAN (217)-sp|P38159|RBMX_HUMAN (150)/sp|Q96E39|RMXL1_HUMAN (217)-sp|Q96E39|RMXL1_HUMAN (150)/	Intra-Protein	1	1	13.5	7.5	5.59039e-13	9.14716e-09
1055	F2-1.76840.76840.3.0.dta	3	3418.68	LQDEIQNMKEEMAR(9)-SKFADLSEAANR(2)	Cross-Linked	BSP-en-acid	3418.67	null	2.08951e-10	0.00950299	0.006906	2.02008	sp|P08670|VIME_HUMAN (373)-sp|P08670|VIME_HUMAN (294)/	Intra-Protein	4	1	21.5	11.5	4.00056e-15	1.56309e-10
1056	F1-1.63396.63396.5.2.dta	5	3036.67	FIDTTSKFGHGR(7)-IYKIGQGYLIK(3)	Cross-Linked	BSP-en-acid	3036.67	null	5.3689e-06	0.00950648	0.008152	2.68452	sp|P39023|RL3_HUMAN (373)-sp|P39023|RL3_HUMAN (286)/sp|Q92901|RL3L_HUMAN (373)-sp|P39023|RL3_HUMAN (286)/	Intra-Protein	1	1	9	10	4.47743e-06	2.93741e-05
1057	F1-2.10881.10881.4.0.dta	4	2402.23	AGKGGAASGSDSADKK(3)-GKSGSGK(2)	Cross-Linked	BSP-en-acid	2402.23	null	5.93034e-09	0.00952004	0.004009	1.66887	sp|Q9Y237|PIN4_HUMAN (14)-sp|Q9Y237|PIN4_HUMAN (6)/	Intra-Protein	2	1	27.5	6.5	1.15206e-16	1.32275e-06
1058	F3-2.4303.4303.3.0.dta	3	2203.3	KAASGEAKPK(1)-AKKPAGAAK(2)	Cross-Linked	BSP-en-acid	2203.29	null	0.000279215	0.00952401	0.011216	5.09056	sp|P10412|H14_HUMAN (110)-sp|P10412|H14_HUMAN (129)/sp|P16403|H12_HUMAN (110)-sp|P10412|H14_HUMAN (129)/sp|P16401|H15_HUMAN (113)-sp|P10412|H14_HUMAN (129)/	Intra-Protein	8	1	19.5	11.5	0.000313748	2.51068e-08
1059	F1-1.85617.85617.5.0.dta	5	3117.68	SNYNFEKPFLWLAR(7)-AKSIVFHR(2)	Cross-Linked	BSP-en-acid	3117.68	null	4.56996e-06	0.00952542	0.00477	1.52998	sp|P62826|RAN_HUMAN (159)-sp|P62826|RAN_HUMAN (134)/	Intra-Protein	1	1	12	9	7.03852e-10	2.82073e-07
1060	F1-1.73519.73519.3.0.dta	3	2691.56	TLLAKNLPYK(5)-SKGIAYIEFK(2)	Cross-Linked	BSP-en-acid	2691.55	null	5.43876e-05	0.00952561	0.014028	5.21187	sp|P19338|NUCL_HUMAN (398)-sp|P19338|NUCL_HUMAN (429)/	Intra-Protein	1	1	11.5	11.5	7.98806e-06	0.000125873
1061	F2-2.66572.66572.4.1.dta	4	2867.52	KIADDKYNDTFWK(1)-KTLDMIK(1)	Cross-Linked	BSP-en-acid	2867.5	null	2.47723e-06	0.00954526	0.014897	5.19512	sp|P14625|ENPL_HUMAN (474)-sp|P14625|ENPL_HUMAN (467)/	Intra-Protein	5	1	22.5	10.5	7.06186e-13	1.00229e-06
1062	F1-1.71003.71003.4.0.dta	4	3637.95	ESTEKGSPLGEVVEQGITR(5)-FLNQIKVQEK(6)	Cross-Linked	BSP-en-acid	3637.94	null	0.341354	0.00954875	0.010134	2.78564	sp|P51398|RT29_HUMAN (218)-sp|P51398|RT29_HUMAN (203)/	Intra-Protein	1	1	13	10	1.02776e-14	0.273755
1063	F4-3.105930.105930.4.0.dta	4	3735.09	ALMLQGVDLLADAVAVTMGPKGR(21)-VTKDGVTVAK(3)	Cross-Linked	BSP-en-acid	3735.05	Oxidation[M](18)	2.05099e-07	0.00954998	0.035976	9.63199	sp|P10809|CH60_HUMAN (58)-sp|P10809|CH60_HUMAN (75)/	Intra-Protein	12	1	33	7	3.27191e-09	1.68713e-07
1064	F5-2.59021.59021.4.0.dta	4	2823.59	NKSTESLQANVQR(2)-SKLILFPR(2)	Cross-Linked	BSP-en-acid	2823.58	null	1.19264e-13	0.00955254	0.006691	2.36968	sp|P26373|RL13_HUMAN (105)-sp|P26373|RL13_HUMAN (123)/	Intra-Protein	14	1	12.5	7.5	6.57369e-13	1.36092e-05
1065	F5-2.6412.6412.3.0.dta	3	2277.35	KSAPATGGVK(1)-KQLATKAAR(6)	Cross-Linked	BSP-en-acid	2277.34	null	3.50484e-11	0.00955462	0.012015	5.27589	sp|Q16695|H31T_HUMAN (28)-sp|Q6NXT2|H3C_HUMAN (24)/sp|Q16695|H31T_HUMAN (28)-sp|P68431|H31_HUMAN (24)/sp|Q16695|H31T_HUMAN (28)-sp|Q71DI3|H32_HUMAN (24)/sp|Q16695|H31T_HUMAN (28)-sp|Q5TEC6|H37_HUMAN (24)/sp|Q16695|H31T_HUMAN (28)-sp|P84243|H33_HUMAN (24)/sp|P68431|H31_HUMAN (28)-sp|Q6NXT2|H3C_HUMAN (24)/sp|P68431|H31_HUMAN (28)-sp|P68431|H31_HUMAN (24)/sp|P68431|H31_HUMAN (28)-sp|Q71DI3|H32_HUMAN…	Intra-Protein	14	1	15	15	3.99417e-13	6.40293e-10
1066	F1-2.36059.36059.3.0.dta	3	2647.3	KHPDASVNFSEFSK(1)-KCSER(1)	Cross-Linked	BSP-en-acid	2647.29	Carbamidomethyl[C](19)	1.11186e-08	0.0095656	0.006213	2.34693	sp|P09429|HMGB1_HUMAN (30)-sp|P26583|HMGB2_HUMAN (44)/sp|P09429|HMGB1_HUMAN (30)-sp|P09429|HMGB1_HUMAN (44)/sp|P09429|HMGB1_HUMAN (30)-sp|O15347|HMGB3_HUMAN (44)/	Intra-Protein	2	1	28	7	6.99941e-19	1.54577e-09
1067	F1-1.32231.32231.4.0.dta	4	2688.38	ADGKISEQSDAK(4)-AMKQVAGTMK(3)	Cross-Linked	BSP-en-acid	2688.37	null	8.17264e-11	0.00957157	0.005647	2.10053	sp|P25705|ATPA_HUMAN (531)-sp|P25705|ATPA_HUMAN (427)/	Intra-Protein	1	1	12.5	10.5	9.94112e-07	8.21014e-06
1068	F1-1.73083.73083.4.2.dta	4	3372.82	ILDVLEEIPKNAAYR(10)-KYTEQITNEK(1)	Cross-Linked	BSP-en-acid	3372.8	null	0.0124529	0.00957205	0.011366	3.3699	sp|Q16718|NDUA5_HUMAN (40)-sp|Q16718|NDUA5_HUMAN (46)/	Intra-Protein	1	1	17	8	4.72198e-09	0.000120173
1069	F4-3.26042.26042.3.0.dta	3	2900.6	GTLVQTKGTGASGSFK(7)-KAASGEAKPK(1)	Cross-Linked	BSP-en-acid	2900.58	null	0.00138206	0.00958315	0.01721	5.93329	sp|P16402|H13_HUMAN (98)-sp|P10412|H14_HUMAN (110)/sp|P16402|H13_HUMAN (98)-sp|P16403|H12_HUMAN (110)/sp|P16402|H13_HUMAN (98)-sp|P16401|H15_HUMAN (113)/sp|Q02539|H11_HUMAN (100)-sp|P10412|H14_HUMAN (110)/sp|Q02539|H11_HUMAN (100)-sp|P16403|H12_HUMAN (110)/sp|Q02539|H11_HUMAN (100)-sp|P16401|H15_HUMAN (113)/sp|P10412|H14_HUMAN (97)-sp|P10412|H14_HUMAN (110)/sp|P10412|H14_HUMAN (97)-sp|P16403|H12_…	Intra-Protein	12	1	20.5	11.5	3.40777e-19	7.5589e-05
1070	F3-3.8378.8378.3.0.dta	3	2018.16	AASGEGKPK(7)-KAGAAKPR(1)	Cross-Linked	BSP-en-acid	2018.15	null	1.40632e-09	0.00958723	0.010436	5.17107	sp|P16402|H13_HUMAN (118)-sp|P16402|H13_HUMAN (123)/	Intra-Protein	9	1	15	11	2.81296e-09	1.86481e-10
1071	F3-3.47713.47713.6.2.dta	6	3706.01	IVLQKYHTINGHNAEVR(5)-EESGKPGAHVTVK(5)	Cross-Linked	BSP-en-acid	3705.98	null	0.00834195	0.00959179	0.023436	6.32383	sp|P22626|ROA2_HUMAN (173)-sp|P22626|ROA2_HUMAN (104)/	Intra-Protein	9	1	18	12	0.294138	1.67953e-05
1072	F1-2.46068.46068.4.3.dta	4	2684.47	LKESAEFQTQLEK(2)-KNIEVR(1)	Cross-Linked	BSP-en-acid	2684.46	null	1.20648e-05	0.00959274	0.009111	3.39398	sp|P12270|TPR_HUMAN (995)-sp|P12270|TPR_HUMAN (988)/	Intra-Protein	2	1	24	8	2.07907e-11	2.89092e-05
1073	F1-2.67963.67963.4.0.dta	4	3140.84	VFSGLVSTGLKVR(11)-KEDLYLKPIQR(1)	Cross-Linked	BSP-en-acid	3140.82	null	2.05181e-08	0.00959492	0.016731	5.32695	sp|P13639|EF2_HUMAN (426)-sp|P13639|EF2_HUMAN (439)/	Intra-Protein	2	1	16	7	0.00144021	1.01634e-09
1074	F6-2.8889.8889.5.0.dta	5	2191.26	GKLHIFNAK(2)-KAAAHYK(1)	Cross-Linked	BSP-en-acid	2191.25	null	1.16201e-05	0.00960139	0.007469	3.40856	sp|Q8IWS0|PHF6_HUMAN (227)-sp|Q8IWS0|PHF6_HUMAN (235)/	Intra-Protein	17	1	9.5	8.5	7.62911e-05	2.61974e-05
1075	F5-3.103897.103897.5.1.dta	5	3976.32	FLEQQNKILLAELEQLKGQGK(7)-TLLIKTVETR(5)	Cross-Linked	BSP-en-acid	3976.28	null	9.29544e-06	0.00960148	0.03244	8.15837	sp|P08670|VIME_HUMAN (129)-sp|P08670|VIME_HUMAN (445)/	Intra-Protein	15	1	21	8	1	1
1076	F1-1.43558.43558.4.0.dta	4	2549.4	LKLSPSPSSR(2)-KLLEGEEER(1)	Cross-Linked	BSP-en-acid	2549.39	null	3.47578e-05	0.00960862	0.006915	2.71241	sp|Q03252|LMNB2_HUMAN (403)-sp|P02545|LMNA_HUMAN (378)/sp|Q03252|LMNB2_HUMAN (403)-sp|Q03252|LMNB2_HUMAN (393)/sp|Q03252|LMNB2_HUMAN (403)-sp|P20700|LMNB1_HUMAN (379)/sp|P20700|LMNB1_HUMAN (389)-sp|P02545|LMNA_HUMAN (378)/sp|P20700|LMNB1_HUMAN (389)-sp|Q03252|LMNB2_HUMAN (393)/sp|P20700|LMNB1_HUMAN (389)-sp|P20700|LMNB1_HUMAN (379)/	Intra-Protein	1	1	9.5	10.5	5.29818e-06	5.58137e-10
1077	F5-2.102803.102803.5.0.dta	5	4153.06	KYFDFLSSYSAVNQGHCHPK(1)-GKGIYLWDVEGR(2)	Cross-Linked	BSP-en-acid	4153.04	Carbamidomethyl[C](17)	6.38652e-11	0.00962176	0.024329	5.85812	sp|P04181|OAT_HUMAN (77)-sp|P04181|OAT_HUMAN (66)/	Intra-Protein	14	1	27	17	3.56501e-21	2.08662e-13
1078	F1-2.35327.35327.3.0.dta	3	2425.35	VLKQVHPDTGISSK(3)-PEPAK(1)	Cross-Linked	BSP-en-acid	2425.34	null	0.0412668	0.00963234	0.004149	1.71069	sp|P23527|H2B1O_HUMAN (47)-sp|Q6DN03|H2B2C_HUMAN (2)/sp|P23527|H2B1O_HUMAN (47)-sp|Q16778|H2B2E_HUMAN (2)/sp|P23527|H2B1O_HUMAN (47)-sp|Q6DRA6|H2B2D_HUMAN (2)/sp|P23527|H2B1O_HUMAN (47)-sp|O60814|H2B1K_HUMAN (2)/sp|P23527|H2B1O_HUMAN (47)-sp|P62807|H2B1C_HUMAN (2)/sp|P23527|H2B1O_HUMAN (47)-sp|P06899|H2B1J_HUMAN (2)/sp|P23527|H2B1O_HUMAN (47)-sp|P57053|H2BFS_HUMAN (2)/sp|Q99880|H2B1L_HUMAN (47)-s…	Intra-Protein	2	1	16.5	4.5	1.2666e-10	0.0999512
1079	F3-2.15963.15963.4.1.dta	4	1904.14	KAAVTPGK(1)-KAAATPAK(1)	Cross-Linked	BSP-en-acid	1904.13	null	2.87746e-05	0.00964303	0.004675	2.45519	sp|P19338|NUCL_HUMAN (80)-sp|P19338|NUCL_HUMAN (88)/	Intra-Protein	8	1	14.5	13.5	3.36637e-06	6.11345e-05
1080	F5-2.90838.90838.4.0.dta	4	3464.96	KASGPPVSELITKAVAASK(13)-KALAAAGYDVEK(1)	Cross-Linked	BSP-en-acid	3464.94	null	5.61265e-05	0.00965	0.019434	5.60876	sp|P16402|H13_HUMAN (47)-sp|P16402|H13_HUMAN (65)/sp|P16402|H13_HUMAN (47)-sp|Q02539|H11_HUMAN (67)/sp|P16402|H13_HUMAN (47)-sp|P10412|H14_HUMAN (64)/sp|P16402|H13_HUMAN (47)-sp|P16403|H12_HUMAN (64)/sp|P16402|H13_HUMAN (47)-sp|P22492|H1T_HUMAN (68)/sp|P10412|H14_HUMAN (46)-sp|P16402|H13_HUMAN (65)/sp|P10412|H14_HUMAN (46)-sp|Q02539|H11_HUMAN (67)/sp|P10412|H14_HUMAN (46)-sp|P10412|H14_HUMAN (64)…	Intra-Protein	14	1	16.5	13.5	0.000100375	4.82632e-05
1081	F5-2.94335.94335.4.1.dta	4	2595.54	IAFAITAIKGVGR(9)-KADIDLTK(1)	Cross-Linked	BSP-en-acid	2595.52	null	3.00195e-11	0.00965067	0.012959	4.99283	sp|P62269|RS18_HUMAN (34)-sp|P62269|RS18_HUMAN (47)/	Intra-Protein	14	1	22.5	9.5	9.70797e-09	1.07061e-11
1082	F1-1.76003.76003.4.0.dta	4	3587.79	EAFLNTEDKGDSLDSVEALIK(9)-KHEDFDK(1)	Cross-Linked	BSP-en-acid	3587.78	null	4.57842e-07	0.00966828	0.015851	4.41806	sp|Q13813|SPTN1_HUMAN (1473)-sp|Q13813|SPTN1_HUMAN (1486)/	Intra-Protein	1	1	16.5	6.5	2.67866e-05	1.05151e-05
1083	F4-3.88105.88105.5.0.dta	5	3618.94	QMADTGKLNTLLQR(7)-HLYTKDIDIHEVR(5)	Cross-Linked	BSP-en-acid	3618.91	Oxidation[M](2)	0.0725666	0.00967172	0.029281	8.09112	sp|Q00839|HNRPU_HUMAN (551)-sp|Q00839|HNRPU_HUMAN (352)/	Intra-Protein	12	1	7.5	15.5	0.0774185	3.90647e-18
1084	F1-1.22707.22707.3.0.dta	3	1462.86	KAVTK(1)-PEPAK(1)	Cross-Linked	BSP-en-acid	1462.86	null	0.0181732	0.00967201	0.002104	1.43828	sp|P23527|H2B1O_HUMAN (17)-sp|Q6DN03|H2B2C_HUMAN (2)/sp|P23527|H2B1O_HUMAN (17)-sp|Q16778|H2B2E_HUMAN (2)/sp|P23527|H2B1O_HUMAN (17)-sp|Q6DRA6|H2B2D_HUMAN (2)/sp|P23527|H2B1O_HUMAN (17)-sp|O60814|H2B1K_HUMAN (2)/sp|P23527|H2B1O_HUMAN (17)-sp|P62807|H2B1C_HUMAN (2)/sp|P23527|H2B1O_HUMAN (17)-sp|P06899|H2B1J_HUMAN (2)/sp|P23527|H2B1O_HUMAN (17)-sp|P57053|H2BFS_HUMAN (2)/sp|Q99880|H2B1L_HUMAN (17)-s…	Intra-Protein	1	1	10	13	0.0200681	0.0933877
1085	F3-2.81426.81426.4.1.dta	4	2871.63	SLVSKGTLVQTK(5)-KALAAAGYDVEK(1)	Cross-Linked	BSP-en-acid	2871.62	null	2.00356e-08	0.00967651	0.009645	3.35873	sp|P16402|H13_HUMAN (91)-sp|P16402|H13_HUMAN (65)/sp|P16402|H13_HUMAN (91)-sp|Q02539|H11_HUMAN (67)/sp|P16402|H13_HUMAN (91)-sp|P10412|H14_HUMAN (64)/sp|P16402|H13_HUMAN (91)-sp|P16403|H12_HUMAN (64)/sp|P16402|H13_HUMAN (91)-sp|P22492|H1T_HUMAN (68)/sp|Q02539|H11_HUMAN (93)-sp|P16402|H13_HUMAN (65)/sp|Q02539|H11_HUMAN (93)-sp|Q02539|H11_HUMAN (67)/sp|Q02539|H11_HUMAN (93)-sp|P10412|H14_HUMAN (64)…	Intra-Protein	8	1	12.5	12.5	4.96705e-08	7.50381e-11
1086	F6-3.66306.66306.3.0.dta	3	2691.57	TLLAKNLPYK(5)-SKGIAYIEFK(2)	Cross-Linked	BSP-en-acid	2691.55	null	0.0181273	0.00968044	0.022299	8.28482	sp|P19338|NUCL_HUMAN (398)-sp|P19338|NUCL_HUMAN (429)/	Intra-Protein	18	1	14.5	15.5	1.37289e-05	0.0108269
1087	F2-1.86546.86546.5.0.dta	5	3859.06	TTLTAAITKILAEGGGAK(9)-FKKYEEIDNAPEER(3)	Cross-Linked	BSP-en-acid	3859.05	null	4.2261e-07	0.00968121	0.013001	3.36897	sp|P49411|EFTU_HUMAN (79)-sp|P49411|EFTU_HUMAN (91)/	Intra-Protein	4	1	15	16	2.60365e-05	2.12151e-08
1088	F6-2.106695.106695.4.0.dta	4	2676.62	GVMLAVDAVIAELKK(14)-KGVITVK(1)	Cross-Linked	BSP-en-acid	2676.61	null	7.7849e-08	0.009686	0.015078	5.63325	sp|P10809|CH60_HUMAN (156)-sp|P10809|CH60_HUMAN (196)/	Intra-Protein	17	1	26.5	5.5	2.44337e-18	2.76178e-07
1089	F6-2.48780.48780.3.0.dta	3	2785.51	TKPHLFYIPGR(2)-KMNALFEGR(1)	Cross-Linked	BSP-en-acid	2785.5	Oxidation[M](16)	0.484127	0.00969128	0.011239	4.03483	sp|Q9H307|PININ_HUMAN (238)-sp|Q9H307|PININ_HUMAN (262)/	Intra-Protein	17	1	10	9	6.02056e-05	0.0911134
1090	F3-3.13890.13890.3.1.dta	3	2004.17	KATGAATPK(1)-KPAAAAGAK(1)	Cross-Linked	BSP-en-acid	2004.16	null	6.84523e-08	0.00969272	0.010578	5.27802	sp|P10412|H14_HUMAN (140)-sp|P10412|H14_HUMAN (160)/	Intra-Protein	9	1	18.5	19.5	1.11924e-07	1.22087e-11
1091	F1-2.46207.46207.3.0.dta	3	2182.15	KESYSVYVYK(1)-PEPAK(1)	Cross-Linked	BSP-en-acid	2182.14	null	0.000470673	0.00969877	0.006495	2.97643	sp|Q99880|H2B1L_HUMAN (35)-sp|Q6DN03|H2B2C_HUMAN (2)/sp|Q99880|H2B1L_HUMAN (35)-sp|Q16778|H2B2E_HUMAN (2)/sp|Q99880|H2B1L_HUMAN (35)-sp|Q6DRA6|H2B2D_HUMAN (2)/sp|Q99880|H2B1L_HUMAN (35)-sp|O60814|H2B1K_HUMAN (2)/sp|Q99880|H2B1L_HUMAN (35)-sp|P62807|H2B1C_HUMAN (2)/sp|Q99880|H2B1L_HUMAN (35)-sp|P06899|H2B1J_HUMAN (2)/sp|Q99880|H2B1L_HUMAN (35)-sp|P57053|H2BFS_HUMAN (2)/sp|Q99879|H2B1M_HUMAN (35)-s…	Intra-Protein	2	1	18.5	8.5	2.2157e-11	0.0014878
1092	F1-1.36927.36927.4.0.dta	4	2046.05	KVEDMMK(1)-KLWGDR(1)	Cross-Linked	BSP-en-acid	2046.05	Oxidation[M](6)	5.93353e-06	0.00970329	0.003712	1.81423	sp|P13639|EF2_HUMAN (252)-sp|P13639|EF2_HUMAN (259)/	Intra-Protein	1	1	11	11	1.56214e-05	2.49108e-06
1093	F1-1.74010.74010.5.0.dta	5	2958.72	NKGQDLLALIVAQHR(2)-KASVHLPR(1)	Cross-Linked	BSP-en-acid	2958.71	null	0.000210557	0.00971588	0.005806	1.96234	sp|Q86WJ1|CHD1L_HUMAN (793)-sp|Q86WJ1|CHD1L_HUMAN (835)/	Intra-Protein	1	1	23.5	8.5	7.98316e-13	0.000244934
1094	F1-2.71767.71767.4.0.dta	4	3418.68	LQDEIQNMKEEMAR(9)-SKFADLSEAANR(2)	Cross-Linked	BSP-en-acid	3418.67	null	9.21235e-10	0.00971858	0.010103	2.95524	sp|P08670|VIME_HUMAN (373)-sp|P08670|VIME_HUMAN (294)/	Intra-Protein	2	1	12.5	10.5	1.05677e-06	1.57583e-06
1095	F1-2.9454.9454.3.0.dta	3	2278.21	KTESHHKAK(7)-KGNYAER(1)	Cross-Linked	BSP-en-acid	2278.2	null	6.35717e-05	0.00972137	0.006582	2.88912	sp|Q93077|H2A1C_HUMAN (126)-sp|Q8IUE6|H2A2B_HUMAN (37)/sp|Q93077|H2A1C_HUMAN (126)-sp|Q93077|H2A1C_HUMAN (37)/sp|Q93077|H2A1C_HUMAN (126)-sp|Q96KK5|H2A1H_HUMAN (37)/sp|Q93077|H2A1C_HUMAN (126)-sp|Q99878|H2A1J_HUMAN (37)/sp|Q93077|H2A1C_HUMAN (126)-sp|P0C0S8|H2A1_HUMAN (37)/sp|Q93077|H2A1C_HUMAN (126)-sp|Q16777|H2A2C_HUMAN (37)/sp|Q93077|H2A1C_HUMAN (126)-sp|Q96QV6|H2A1A_HUMAN (37)/sp|Q93077|H2A1C…	Intra-Protein	2	1	14.5	8.5	1.01296e-12	9.72211e-08
1096	F2-1.81737.81737.4.0.dta	4	3570.92	EAELDVNEELDKKYAGLLEK(13)-KWTSVIR(1)	Cross-Linked	BSP-en-acid	3570.91	null	6.85695e-08	0.00973216	0.017773	4.97717	sp|P43034|LIS1_HUMAN (46)-sp|P43034|LIS1_HUMAN (54)/	Intra-Protein	4	1	28	8	4.57343e-13	2.25688e-09
1097	F5-3.76512.76512.3.0.dta	3	2674.55	TLLIKTVETR(5)-FANYIDKVR(7)	Cross-Linked	BSP-en-acid	2674.53	null	2.89571e-14	0.00973958	0.021797	8.14985	sp|P08670|VIME_HUMAN (445)-sp|P08670|VIME_HUMAN (120)/	Intra-Protein	15	1	10.5	13.5	1.55607e-09	8.58835e-11
1098	F1-1.73492.73492.4.3.dta	4	4160.09	LQNEDKIISNVPADSLIR(6)-YAVGEECDFEVGKEK(13)	Cross-Linked	BSP-en-acid	4160.09	Carbamidomethyl[C](28)	0.00976046	0.00974083	0.006177	1.48483	sp|Q9UIG0|BAZ1B_HUMAN (231)-sp|Q9UIG0|BAZ1B_HUMAN (126)/	Intra-Protein	1	1	16	12	4.89533e-10	0.000920445
1099	F3-2.98310.98310.5.0.dta	5	4969.53	IISANGCKVDNSSLTGESEPQTR(8)-IVEIPFNSTNKYQLSIHK(11)	Cross-Linked	BSP-en-acid	4969.54	Carbamidomethyl[C](7)	1	0.0097586	-0.002372	-0.477308	sp|P05023|AT1A1_HUMAN (212)-sp|P05023|AT1A1_HUMAN (487)/	Intra-Protein	8	1	15.5	12.5	1	1
1100	F6-3.53503.53503.4.0.dta	4	3045.82	AVEHINKTIAPALVSK(7)-SILKIHAR(4)	Cross-Linked	BSP-en-acid	3045.79	Acetyl[ProteinN-term](19)	0.0291647	0.00975918	0.023717	7.78681	sp|P06733|ENOA_HUMAN (71)-sp|P06733|ENOA_HUMAN (5)/	Intra-Protein	18	1	27	11	1.04977e-13	0.000559529
1101	F1-1.30305.30305.3.0.dta	3	1885.05	AVTKYTSAK(4)-PEPAK(1)	Cross-Linked	BSP-en-acid	1885.04	null	0.00790311	0.0097701	0.002559	1.35753	sp|O60814|H2B1K_HUMAN (121)-sp|Q6DN03|H2B2C_HUMAN (2)/sp|O60814|H2B1K_HUMAN (121)-sp|Q16778|H2B2E_HUMAN (2)/sp|O60814|H2B1K_HUMAN (121)-sp|Q6DRA6|H2B2D_HUMAN (2)/sp|O60814|H2B1K_HUMAN (121)-sp|O60814|H2B1K_HUMAN (2)/sp|O60814|H2B1K_HUMAN (121)-sp|P62807|H2B1C_HUMAN (2)/sp|O60814|H2B1K_HUMAN (121)-sp|P06899|H2B1J_HUMAN (2)/sp|O60814|H2B1K_HUMAN (121)-sp|P57053|H2BFS_HUMAN (2)/sp|P06899|H2B1J_HUMAN…	Intra-Protein	1	1	11	4	4.52979e-06	0.0824466
1102	F1-2.47691.47691.4.0.dta	4	2581.36	KPNEGADGQWK(1)-AKVEFNIR(2)	Cross-Linked	BSP-en-acid	2581.35	null	3.84257e-08	0.00977823	0.009076	3.51599	sp|Q8NC51|PAIRB_HUMAN (310)-sp|Q8NC51|PAIRB_HUMAN (303)/	Intra-Protein	2	1	13	9	1.17622e-11	1.96392e-06
1103	F5-3.6547.6547.3.0.dta	3	2277.35	KSAPATGGVK(1)-KQLATKAAR(6)	Cross-Linked	BSP-en-acid	2277.34	null	2.97037e-09	0.00978414	0.01299	5.70402	sp|Q16695|H31T_HUMAN (28)-sp|Q6NXT2|H3C_HUMAN (24)/sp|Q16695|H31T_HUMAN (28)-sp|P68431|H31_HUMAN (24)/sp|Q16695|H31T_HUMAN (28)-sp|Q71DI3|H32_HUMAN (24)/sp|Q16695|H31T_HUMAN (28)-sp|Q5TEC6|H37_HUMAN (24)/sp|Q16695|H31T_HUMAN (28)-sp|P84243|H33_HUMAN (24)/sp|P68431|H31_HUMAN (28)-sp|Q6NXT2|H3C_HUMAN (24)/sp|P68431|H31_HUMAN (28)-sp|P68431|H31_HUMAN (24)/sp|P68431|H31_HUMAN (28)-sp|Q71DI3|H32_HUMAN…	Intra-Protein	15	1	15	12	7.44523e-16	0.000229189
1104	F2-1.88578.88578.3.0.dta	3	3349.87	DGKTLNDELEIIEGMK(3)-LKVGLQVVAVK(2)	Cross-Linked	BSP-en-acid	3349.86	Oxidation[M](15)	3.30547e-06	0.00978908	0.002744	0.819138	sp|P10809|CH60_HUMAN (205)-sp|P10809|CH60_HUMAN (292)/	Intra-Protein	4	1	27.5	8.5	3.24477e-11	5.72706e-05
1105	F2-1.71057.71057.3.0.dta	3	3208.6	NLQEAEEWYKSK(10)-SKFADLSEAANR(2)	Cross-Linked	BSP-en-acid	3208.59	null	4.04773e-12	0.00980111	0.006364	1.98342	sp|P41219|PERI_HUMAN (288)-sp|P08670|VIME_HUMAN (294)/sp|P08670|VIME_HUMAN (292)-sp|P08670|VIME_HUMAN (294)/	Intra-Protein	4	1	15	10	1.00073e-06	1.76381e-12
1106	F4-2.98079.98079.3.0.dta	3	2862.6	PGGDTIFGKIIR(9)-ADEIAKAQVAR(6)	Cross-Linked	BSP-en-acid	2862.58	Acetyl[ProteinN-term](15)	3.5771e-12	0.00980713	0.016188	5.65503	sp|P49773|HINT1_HUMAN (21)-sp|P49773|HINT1_HUMAN (7)/	Intra-Protein	11	1	20.5	16.5	3.01164e-13	2.5261e-14
1107	F6-1.48575.48575.4.0.dta	4	2785.51	TKPHLFYIPGR(2)-KMNALFEGR(1)	Cross-Linked	BSP-en-acid	2785.5	Oxidation[M](16)	2.46342e-07	0.00981655	0.011408	4.0955	sp|Q9H307|PININ_HUMAN (238)-sp|Q9H307|PININ_HUMAN (262)/	Intra-Protein	16	1	11	11	5.05728e-08	1.19792e-09
1108	F2-2.11832.11832.5.0.dta	5	2004.16	KAASGEAKPK(1)-KPAGAAK(1)	Cross-Linked	BSP-en-acid	2004.16	null	5.0574e-05	0.00982278	0.004652	2.32117	sp|P10412|H14_HUMAN (110)-sp|P16402|H13_HUMAN (131)/sp|P10412|H14_HUMAN (110)-sp|P10412|H14_HUMAN (130)/sp|P16403|H12_HUMAN (110)-sp|P16402|H13_HUMAN (131)/sp|P16403|H12_HUMAN (110)-sp|P10412|H14_HUMAN (130)/sp|P16401|H15_HUMAN (113)-sp|P16402|H13_HUMAN (131)/sp|P16401|H15_HUMAN (113)-sp|P10412|H14_HUMAN (130)/	Intra-Protein	5	1	15.5	10.5	9.60894e-06	9.82337e-05
1109	F1-2.92341.92341.4.1.dta	4	3796.21	DFLAGGVAAAISKTAVAPIER(13)-VKLLLQVQHASK(2)	Cross-Linked	BSP-en-acid	3796.18	null	1.76182e-07	0.00983202	0.02122	5.58982	sp|P05141|ADT2_HUMAN (23)-sp|P05141|ADT2_HUMAN (33)/sp|P05141|ADT2_HUMAN (23)-sp|P12236|ADT3_HUMAN (33)/sp|P05141|ADT2_HUMAN (23)-sp|P12235|ADT1_HUMAN (33)/	Intra-Protein	2	1	26	12	3.6067e-10	1.93551e-06
1110	F5-3.71445.71445.5.1.dta	5	3073.75	ASGPPVSELITKAVAASK(12)-KAASGEGKPK(1)	Cross-Linked	BSP-en-acid	3073.73	null	0.000180305	0.00984157	0.022693	7.3829	sp|P16402|H13_HUMAN (47)-sp|P16402|H13_HUMAN (111)/sp|P10412|H14_HUMAN (46)-sp|P16402|H13_HUMAN (111)/sp|P16403|H12_HUMAN (46)-sp|P16402|H13_HUMAN (111)/	Intra-Protein	15	1	26.5	11.5	1.38249e-06	0.000374325
1111	F1-1.15549.15549.3.0.dta	3	2264.27	AASGEAKPKAK(9)-AVAASKER(6)	Cross-Linked	BSP-en-acid	2264.27	null	7.87479e-11	0.00984488	0.002829	1.24941	sp|P10412|H14_HUMAN (119)-sp|P16402|H13_HUMAN (53)/sp|P10412|H14_HUMAN (119)-sp|P10412|H14_HUMAN (52)/sp|P10412|H14_HUMAN (119)-sp|P16403|H12_HUMAN (52)/sp|P10412|H14_HUMAN (119)-sp|P16401|H15_HUMAN (55)/sp|P16401|H15_HUMAN (122)-sp|P16402|H13_HUMAN (53)/sp|P16401|H15_HUMAN (122)-sp|P10412|H14_HUMAN (52)/sp|P16401|H15_HUMAN (122)-sp|P16403|H12_HUMAN (52)/sp|P16401|H15_HUMAN (122)-sp|P16401|H15_HU…	Intra-Protein	1	1	19	12	6.08841e-22	2.96814e-13
1112	F1-1.95422.95422.5.0.dta	5	3976.16	NDWHGGAIVSALSQTGSLFKPR(20)-KAYLPQELLGK(1)	Cross-Linked	BSP-en-acid	3976.14	null	3.75986e-08	0.00984751	0.016554	4.16333	sp|P51398|RT29_HUMAN (318)-sp|P51398|RT29_HUMAN (321)/	Intra-Protein	1	1	23	10	7.59084e-09	2.59622e-08
1113	F4-3.91073.91073.3.0.dta	3	2674.55	TLLIKTVETR(5)-FANYIDKVR(7)	Cross-Linked	BSP-en-acid	2674.53	null	1.13619e-07	0.00985112	0.022043	8.24183	sp|P08670|VIME_HUMAN (445)-sp|P08670|VIME_HUMAN (120)/	Intra-Protein	12	1	9.5	11.5	0.000231421	6.22814e-11
1114	F3-3.91098.91098.5.0.dta	5	3341.87	IVAPGKGILAADESTGSIAK(6)-KELSDIAHR(1)	Cross-Linked	BSP-en-acid	3341.84	null	0.000254754	0.00985444	0.023685	7.08741	sp|P04075|ALDOA_HUMAN (28)-sp|P04075|ALDOA_HUMAN (14)/	Intra-Protein	9	1	15	10	2.49929e-10	0.00113416
1115	F6-2.16402.16402.4.0.dta	4	2017.16	KFAYLGR(1)-AKIHYR(2)	Cross-Linked	BSP-en-acid	2017.15	null	8.51304e-05	0.00985707	0.009674	4.79588	sp|P40429|RL13A_HUMAN (134)-sp|P40429|RL13A_HUMAN (165)/	Intra-Protein	17	1	8.5	9.5	5.88137e-08	0.000183885
1116	F3-3.19972.19972.3.0.dta	3	1932.17	KPAAATVTK(1)-KPVGAAK(1)	Cross-Linked	BSP-en-acid	1932.16	null	4.35709e-06	0.00986391	0.006228	3.22333	sp|P16403|H12_HUMAN (160)-sp|P16403|H12_HUMAN (130)/	Intra-Protein	9	1	16.5	12.5	1.18103e-09	5.5382e-05
1117	F6-3.39988.39988.5.0.dta	5	2536.41	KQMVIDVLHPGK(1)-KFMTNR(1)	Cross-Linked	BSP-en-acid	2536.39	null	1.1688e-05	0.00987691	0.017119	6.74936	sp|P62847|RS24_HUMAN (21)-sp|P62847|RS24_HUMAN (11)/	Intra-Protein	18	1	16	9	4.58126e-09	2.70221e-06
1118	F6-3.78457.78457.5.0.dta	5	4245.29	KYVATLGVEVHPLVFHTNR(1)-GPIKFNVWDTAGQEK(4)	Cross-Linked	BSP-en-acid	4245.26	null	1.47607e-07	0.00988698	0.032112	7.5642	sp|P62826|RAN_HUMAN (38)-sp|P62826|RAN_HUMAN (60)/	Intra-Protein	18	1	22	14	4.79964e-12	1.98272e-13
1119	F6-3.24612.24612.5.0.dta	5	2803.58	KKNLQYYDISAK(1)-AKSIVFHR(2)	Cross-Linked	BSP-en-acid	2803.56	null	9.82761e-08	0.00990236	0.018696	6.66866	sp|P62826|RAN_HUMAN (141)-sp|P62826|RAN_HUMAN (134)/	Intra-Protein	18	1	10	13	2.40889e-12	1.96114e-06
1120	F1-1.63490.63490.3.0.dta	3	3440.66	KLCLNICVGESGDR(1)-AQDQGEKENPMR(7)	Cross-Linked	BSP-en-acid	3440.64	Carbamidomethyl[C](3);Carbamidomethyl[C](7);Acetyl[ProteinN-term](17)	2.04525e-09	0.00990854	0.025048	7.28005	sp|P62913|RL11_HUMAN (19)-sp|P62913|RL11_HUMAN (8)/	Intra-Protein	1	1	15.5	13.5	6.5967e-09	7.63473e-11
1121	F2-1.88529.88529.4.0.dta	4	3349.89	DGKTLNDELEIIEGMK(3)-LKVGLQVVAVK(2)	Cross-Linked	BSP-en-acid	3349.86	Oxidation[M](15)	0.00163852	0.00992042	0.020656	6.16622	sp|P10809|CH60_HUMAN (205)-sp|P10809|CH60_HUMAN (292)/	Intra-Protein	4	1	19.5	8.5	4.9657e-20	0.000420722
1122	F1-1.52912.52912.5.0.dta	5	3758.94	KITVPGNFQGHSGAQCITCSYK(1)-VMKALVNR(3)	Cross-Linked	BSP-en-acid	3758.93	Carbamidomethyl[C](16);Carbamidomethyl[C](19)	2.23193e-08	0.0099217	0.008581	2.28283	sp|Q08945|SSRP1_HUMAN (325)-sp|Q08945|SSRP1_HUMAN (319)/	Intra-Protein	1	1	24	10	6.77694e-17	1.47835e-07
1123	F6-3.95480.95480.5.0.dta	5	3133.83	TALALEVGDIVKVTR(12)-KGLFPFTHVK(1)	Cross-Linked	BSP-en-acid	3133.81	null	1.90973e-06	0.00992602	0.017552	5.60084	sp|P46109|CRKL_HUMAN (265)-sp|P46109|CRKL_HUMAN (283)/	Intra-Protein	18	1	19	10	0.000111752	2.03415e-08
1124	F5-3.3996.3996.4.0.dta	4	2032.24	KAAATPAKK(1)-KAAVTPGK(1)	Cross-Linked	BSP-en-acid	2032.23	null	1.79686e-06	0.00992789	0.010955	5.39064	sp|P19338|NUCL_HUMAN (88)-sp|P19338|NUCL_HUMAN (80)/	Intra-Protein	15	1	23	16	3.19678e-06	3.03047e-06
1125	F4-2.98899.98899.3.0.dta	3	2935.46	GDVKNFLYAWCGK(4)-KDAQSNAAR(1)	Cross-Linked	BSP-en-acid	2935.45	Carbamidomethyl[C](11);Acetyl[ProteinN-term](0)	1.71225e-08	0.00992926	0.010506	3.57901	sp|Q08211|DHX9_HUMAN (5)-sp|Q08211|DHX9_HUMAN (55)/	Intra-Protein	11	1	12	10	2.90433e-09	1.97758e-11
1126	F1-2.73603.73603.4.0.dta	4	4070.16	SSFYVNGLTLGGQKCSVIR(14)-TKSTGGAPTFNVTVTK(2)	Cross-Linked	BSP-en-acid	4070.14	Carbamidomethyl[C](15)	2.58823e-11	0.00993497	0.017662	4.33941	sp|P07737|PROF1_HUMAN (70)-sp|P07737|PROF1_HUMAN (91)/	Intra-Protein	2	1	19	15	0.000102358	1.55481e-09
1127	F2-1.93706.93706.3.0.dta	3	3333.89	DGKTLNDELEIIEGMK(3)-LKVGLQVVAVK(2)	Cross-Linked	BSP-en-acid	3333.87	null	3.03697e-08	0.00993762	0.022503	6.74981	sp|P10809|CH60_HUMAN (205)-sp|P10809|CH60_HUMAN (292)/	Intra-Protein	4	1	15.5	10.5	4.3943e-08	7.27018e-07
1128	F3-3.96768.96768.5.0.dta	5	3618.93	QMADTGKLNTLLQR(7)-HLYTKDIDIHEVR(5)	Cross-Linked	BSP-en-acid	3618.91	Oxidation[M](2)	5.29185e-05	0.00994146	0.027166	7.50669	sp|Q00839|HNRPU_HUMAN (551)-sp|Q00839|HNRPU_HUMAN (352)/	Intra-Protein	9	1	12.5	19.5	0.000119221	4.34004e-08
1129	F1-2.92328.92328.5.0.dta	5	3796.2	DFLAGGVAAAISKTAVAPIER(13)-VKLLLQVQHASK(2)	Cross-Linked	BSP-en-acid	3796.18	null	5.52032e-05	0.00994481	0.016604	4.37387	sp|P05141|ADT2_HUMAN (23)-sp|P05141|ADT2_HUMAN (33)/sp|P05141|ADT2_HUMAN (23)-sp|P12236|ADT3_HUMAN (33)/sp|P05141|ADT2_HUMAN (23)-sp|P12235|ADT1_HUMAN (33)/	Intra-Protein	2	1	20	12	6.78117e-10	1.8789e-05
1130	F1-2.63510.63510.3.0.dta	3	3349.68	KGTDIMYTGTLDCWR(1)-LAADVGKAGAER(7)	Cross-Linked	BSP-en-acid	3349.67	Carbamidomethyl[C](13)	0.229274	0.0099452	0.016706	4.98736	sp|P05141|ADT2_HUMAN (245)-sp|P05141|ADT2_HUMAN (147)/	Intra-Protein	2	1	18	11	1.59464e-23	0.0439615
1131	F3-3.50961.50961.3.0.dta	3	2334.35	KASGPPVSELITK(1)-KSAGAAK(1)	Cross-Linked	BSP-en-acid	2334.34	null	8.60341e-05	0.00994629	0.010493	4.49506	sp|P16402|H13_HUMAN (35)-sp|P10412|H14_HUMAN (26)/sp|P10412|H14_HUMAN (34)-sp|P10412|H14_HUMAN (26)/sp|P16403|H12_HUMAN (34)-sp|P10412|H14_HUMAN (26)/	Intra-Protein	9	1	21.5	8.5	2.23903e-14	0.000598531
1132	F1-3.9622.9622.3.0.dta	3	2278.22	KTESHHKAK(7)-KGNYAER(1)	Cross-Linked	BSP-en-acid	2278.2	null	5.27072e-09	0.00995436	0.010638	4.66947	sp|Q93077|H2A1C_HUMAN (126)-sp|Q8IUE6|H2A2B_HUMAN (37)/sp|Q93077|H2A1C_HUMAN (126)-sp|Q93077|H2A1C_HUMAN (37)/sp|Q93077|H2A1C_HUMAN (126)-sp|Q96KK5|H2A1H_HUMAN (37)/sp|Q93077|H2A1C_HUMAN (126)-sp|Q99878|H2A1J_HUMAN (37)/sp|Q93077|H2A1C_HUMAN (126)-sp|P0C0S8|H2A1_HUMAN (37)/sp|Q93077|H2A1C_HUMAN (126)-sp|Q16777|H2A2C_HUMAN (37)/sp|Q93077|H2A1C_HUMAN (126)-sp|Q96QV6|H2A1A_HUMAN (37)/sp|Q93077|H2A1C…	Intra-Protein	3	1	18.5	11.5	1.11107e-15	2.0423e-11
1133	F5-2.61704.61704.4.1.dta	4	2962.73	KASGPPVSELITK(1)-SLVSKGTLVQTK(5)	Cross-Linked	BSP-en-acid	2962.72	null	0.000142231	0.00995614	0.016102	5.43487	sp|P16402|H13_HUMAN (35)-sp|P16402|H13_HUMAN (91)/sp|P16402|H13_HUMAN (35)-sp|Q02539|H11_HUMAN (93)/sp|P16402|H13_HUMAN (35)-sp|P10412|H14_HUMAN (90)/sp|P16402|H13_HUMAN (35)-sp|P16403|H12_HUMAN (90)/sp|P16402|H13_HUMAN (35)-sp|P16401|H15_HUMAN (93)/sp|P10412|H14_HUMAN (34)-sp|P16402|H13_HUMAN (91)/sp|P10412|H14_HUMAN (34)-sp|Q02539|H11_HUMAN (93)/sp|P10412|H14_HUMAN (34)-sp|P10412|H14_HUMAN (90)…	Intra-Protein	14	1	16	13	2.62797e-07	3.60893e-05
1134	F6-2.25190.25190.4.0.dta	4	2929.72	VNHVTLSQPKIVK(10)-TPKIQVYSR(3)	Cross-Linked	BSP-en-acid	2929.7	null	6.72103e-30	0.00995939	0.017069	5.8262	sp|P61769|B2MG_HUMAN (111)-sp|P61769|B2MG_HUMAN (26)/	Intra-Protein	17	1	17.5	7.5	0.00923017	4.40467e-09
1135	F6-2.105573.105573.4.1.dta	4	3735.08	ALMLQGVDLLADAVAVTMGPKGR(21)-VTKDGVTVAK(3)	Cross-Linked	BSP-en-acid	3735.05	Oxidation[M](18)	1.19574e-09	0.00997123	0.024696	6.61195	sp|P10809|CH60_HUMAN (58)-sp|P10809|CH60_HUMAN (75)/	Intra-Protein	17	1	27	6	0.000330209	9.86797e-09
1136	F5-2.70668.70668.5.0.dta	5	3087.76	ASGPPVSELITKAVAASK(12)-KAASGEAKPK(1)	Cross-Linked	BSP-en-acid	3087.74	null	1.69681e-07	0.00998061	0.017184	5.56523	sp|P16402|H13_HUMAN (47)-sp|P10412|H14_HUMAN (110)/sp|P16402|H13_HUMAN (47)-sp|P16403|H12_HUMAN (110)/sp|P16402|H13_HUMAN (47)-sp|P16401|H15_HUMAN (113)/sp|P10412|H14_HUMAN (46)-sp|P10412|H14_HUMAN (110)/sp|P10412|H14_HUMAN (46)-sp|P16403|H12_HUMAN (110)/sp|P10412|H14_HUMAN (46)-sp|P16401|H15_HUMAN (113)/sp|P16403|H12_HUMAN (46)-sp|P10412|H14_HUMAN (110)/sp|P16403|H12_HUMAN (46)-sp|P16403|H12_HUM…	Intra-Protein	14	1	26.5	12.5	2.31276e-08	1.20668e-05
1137	F6-2.24724.24724.4.0.dta	4	2620.52	RVTIMPKDIQLAR(7)-TKQTAR(2)	Cross-Linked	BSP-en-acid	2620.51	null	1.48431e-09	0.00999139	0.014094	5.37835	sp|Q16695|H31T_HUMAN (123)-sp|Q16695|H31T_HUMAN (5)/sp|Q16695|H31T_HUMAN (123)-sp|P0DPK2|H3Y1_HUMAN (5)/sp|Q16695|H31T_HUMAN (123)-sp|Q6NXT2|H3C_HUMAN (5)/sp|Q16695|H31T_HUMAN (123)-sp|P68431|H31_HUMAN (5)/sp|Q16695|H31T_HUMAN (123)-sp|Q71DI3|H32_HUMAN (5)/sp|Q16695|H31T_HUMAN (123)-sp|Q5TEC6|H37_HUMAN (5)/sp|Q16695|H31T_HUMAN (123)-sp|P0DPK5|H3Y2_HUMAN (5)/sp|Q16695|H31T_HUMAN (123)-sp|P84243|H3…	Intra-Protein	17	1	21	9	2.43168e-10	6.03274e-10
1138	F1-3.89323.89323.3.0.dta	3	3583.9	TTLTAAITKILAEGGGAK(9)-KYEEIDNAPEER(1)	Cross-Linked	BSP-en-acid	3583.89	null	1.30681e-10	0.00999446	0.018648	5.20329	sp|P49411|EFTU_HUMAN (79)-sp|P49411|EFTU_HUMAN (91)/	Intra-Protein	3	1	21	10	3.76869e-06	3.48717e-11
1139	F1-1.11386.11386.4.0.dta	4	2150.11	TESHHKAK(6)-KGNYAER(1)	Cross-Linked	BSP-en-acid	2150.11	null	2.43187e-07	0.0100006	0.004726	2.19803	sp|Q93077|H2A1C_HUMAN (126)-sp|Q8IUE6|H2A2B_HUMAN (37)/sp|Q93077|H2A1C_HUMAN (126)-sp|Q93077|H2A1C_HUMAN (37)/sp|Q93077|H2A1C_HUMAN (126)-sp|Q96KK5|H2A1H_HUMAN (37)/sp|Q93077|H2A1C_HUMAN (126)-sp|Q99878|H2A1J_HUMAN (37)/sp|Q93077|H2A1C_HUMAN (126)-sp|P0C0S8|H2A1_HUMAN (37)/sp|Q93077|H2A1C_HUMAN (126)-sp|Q16777|H2A2C_HUMAN (37)/sp|Q93077|H2A1C_HUMAN (126)-sp|Q96QV6|H2A1A_HUMAN (37)/sp|Q93077|H2A1C…	Intra-Protein	1	1	10	13	8.72876e-09	3.55086e-08
1140	F3-2.88741.88741.4.0.dta	4	3060.59	GCGVVKFESPEVAER(6)-KACQIFVR(1)	Cross-Linked	BSP-en-acid	3060.58	Carbamidomethyl[C](2);Carbamidomethyl[C](21)	1.0414e-06	0.0100139	0.017509	5.72082	sp|P52272|HNRPM_HUMAN (698)-sp|P52272|HNRPM_HUMAN (651)/	Intra-Protein	8	1	17.5	8.5	1.51288e-10	2.16041e-06
1141	F6-2.93338.93338.5.0.dta	5	3707.13	NLKPIKPMQFLGDEETVRK(6)-AAYKLVLIR(4)	Cross-Linked	BSP-en-acid	3707.11	Acetyl[ProteinN-term](22)	0.167778	0.0100194	0.018588	5.01415	sp|P18669|PGAM1_HUMAN (228)-sp|P18669|PGAM1_HUMAN (5)/sp|P18669|PGAM1_HUMAN (228)-sp|Q8N0Y7|PGAM4_HUMAN (5)/	Intra-Protein	17	1	15	9	0.233703	0.0805698
1142	F1-1.99299.99299.3.0.dta	3	2505.34	DGDILGKYVD(7)-KFLPLFDR(1)	Cross-Linked	BSP-en-acid	2505.34	null	2.3288e-07	0.0100214	0.005577	2.22605	sp|P61604|CH10_HUMAN (99)-sp|P61604|CH10_HUMAN (8)/	Intra-Protein	1	1	12	12	5.13129e-08	1.23514e-06
1143	F2-2.9746.9746.4.0.dta	4	2079.08	KTESHHK(1)-KGNYAER(1)	Cross-Linked	BSP-en-acid	2079.07	null	2.13291e-05	0.0100339	0.004832	2.32411	sp|Q93077|H2A1C_HUMAN (120)-sp|Q8IUE6|H2A2B_HUMAN (37)/sp|Q93077|H2A1C_HUMAN (120)-sp|Q93077|H2A1C_HUMAN (37)/sp|Q93077|H2A1C_HUMAN (120)-sp|Q96KK5|H2A1H_HUMAN (37)/sp|Q93077|H2A1C_HUMAN (120)-sp|Q99878|H2A1J_HUMAN (37)/sp|Q93077|H2A1C_HUMAN (120)-sp|P0C0S8|H2A1_HUMAN (37)/sp|Q93077|H2A1C_HUMAN (120)-sp|Q16777|H2A2C_HUMAN (37)/sp|Q93077|H2A1C_HUMAN (120)-sp|Q96QV6|H2A1A_HUMAN (37)/sp|Q93077|H2A1C…	Intra-Protein	5	1	9	11	1.74404e-06	8.72112e-09
1144	F1-1.86001.86001.4.0.dta	4	3714.91	KFGYVDFESAEDLEK(1)-SAPELKTGISDVFAK(6)	Cross-Linked	BSP-en-acid	3714.88	null	0.0011933	0.0100414	0.027171	7.3141	sp|P19338|NUCL_HUMAN (348)-sp|P19338|NUCL_HUMAN (324)/	Intra-Protein	1	1	9.5	13.5	0.000238952	0.000481231
1145	F5-3.100095.100095.4.1.dta	4	3008.72	AGGKILTFDQLALDSPK(4)-LKVCALR(2)	Cross-Linked	BSP-en-acid	3008.7	Carbamidomethyl[C](24)	0.00144416	0.010047	0.027149	9.02351	sp|Q07020|RL18_HUMAN (119)-sp|Q07020|RL18_HUMAN (99)/	Intra-Protein	15	1	19	5	1.06291e-08	4.08414e-05
1146	F6-2.98038.98038.4.2.dta	4	3270.8	TLSDYNIQKESTLHLVLR(9)-MQIFVK(1)	Cross-Linked	BSP-en-acid	3270.79	null	3.27768e-08	0.0100504	0.011158	3.41141	sp|P62987|RL40_HUMAN (63)-sp|P62987|RL40_HUMAN (1)/sp|P62987|RL40_HUMAN (63)-sp|P62979|RS27A_HUMAN (1)/sp|P62987|RL40_HUMAN (63)-sp|P0CG48|UBC_HUMAN (1)/sp|P62987|RL40_HUMAN (63)-sp|P0CG47|UBB_HUMAN (1)/sp|P62979|RS27A_HUMAN (63)-sp|P62987|RL40_HUMAN (1)/sp|P62979|RS27A_HUMAN (63)-sp|P62979|RS27A_HUMAN (1)/sp|P62979|RS27A_HUMAN (63)-sp|P0CG48|UBC_HUMAN (1)/sp|P62979|RS27A_HUMAN (63)-sp|P0CG47|UBB…	Intra-Protein	17	1	16	6	1	7.64371e-06
1147	F2-2.18348.18348.4.0.dta	4	1640.97	KQLATK(1)-KSTGGK(1)	Cross-Linked	BSP-en-acid	1640.97	null	0.168701	0.0100528	0.003647	2.22247	sp|Q16695|H31T_HUMAN (19)-sp|Q16695|H31T_HUMAN (10)/sp|Q16695|H31T_HUMAN (19)-sp|Q6NXT2|H3C_HUMAN (10)/sp|Q16695|H31T_HUMAN (19)-sp|P68431|H31_HUMAN (10)/sp|Q16695|H31T_HUMAN (19)-sp|Q71DI3|H32_HUMAN (10)/sp|Q16695|H31T_HUMAN (19)-sp|Q5TEC6|H37_HUMAN (10)/sp|Q16695|H31T_HUMAN (19)-sp|P84243|H33_HUMAN (10)/sp|Q6NXT2|H3C_HUMAN (19)-sp|Q16695|H31T_HUMAN (10)/sp|Q6NXT2|H3C_HUMAN (19)-sp|Q6NXT2|H3C_HU…	Intra-Protein	5	1	9.5	9.5	7.57302e-05	0.154217
1148	F3-2.102227.102227.3.0.dta	3	3349.87	DGKTLNDELEIIEGMK(3)-LKVGLQVVAVK(2)	Cross-Linked	BSP-en-acid	3349.86	Oxidation[M](15)	8.21247e-06	0.0100569	0.007733	2.30845	sp|P10809|CH60_HUMAN (205)-sp|P10809|CH60_HUMAN (292)/	Intra-Protein	8	1	29.5	7.5	5.72782e-15	0.000121998
1149	F6-3.82737.82737.6.4.dta	6	4153.06	KYFDFLSSYSAVNQGHCHPK(1)-GKGIYLWDVEGR(2)	Cross-Linked	BSP-en-acid	4153.04	Carbamidomethyl[C](17)	9.36782e-07	0.0100635	0.019903	4.79239	sp|P04181|OAT_HUMAN (77)-sp|P04181|OAT_HUMAN (66)/	Intra-Protein	18	1	14	10	3.31351e-12	3.93218e-10
1150	F6-2.37468.37468.6.2.dta	6	2894.69	AGVHIKLPNLGK(6)-HEKFSEVLKR(3)	Cross-Linked	BSP-en-acid	2894.67	null	1.96921e-06	0.0100641	0.013282	4.58843	sp|P12277|KCRB_HUMAN (298)-sp|P12277|KCRB_HUMAN (307)/	Intra-Protein	17	1	11	12	1.11057e-05	0.00218416
1151	F4-3.31690.31690.3.0.dta	3	2464.31	KAGHQFGVTWR(1)-AKNNAER(2)	Cross-Linked	BSP-en-acid	2464.3	null	0.000160648	0.0100822	0.013871	5.62879	sp|Q96EY7|PTCD3_HUMAN (229)-sp|Q96EY7|PTCD3_HUMAN (241)/	Intra-Protein	12	1	17.5	7.5	1.21504e-13	1.38167e-07
1152	F1-1.17103.17103.3.0.dta	3	2193.24	KAASGEAKPK(8)-AVAASKER(6)	Cross-Linked	BSP-en-acid	2193.23	null	6.71502e-09	0.0100844	0.00395	1.80099	sp|P10412|H14_HUMAN (117)-sp|P16402|H13_HUMAN (53)/sp|P10412|H14_HUMAN (117)-sp|P10412|H14_HUMAN (52)/sp|P10412|H14_HUMAN (117)-sp|P16403|H12_HUMAN (52)/sp|P10412|H14_HUMAN (117)-sp|P16401|H15_HUMAN (55)/sp|P16403|H12_HUMAN (117)-sp|P16402|H13_HUMAN (53)/sp|P16403|H12_HUMAN (117)-sp|P10412|H14_HUMAN (52)/sp|P16403|H12_HUMAN (117)-sp|P16403|H12_HUMAN (52)/sp|P16403|H12_HUMAN (117)-sp|P16401|H15_HU…	Intra-Protein	1	1	18	13	1.80219e-13	1.31355e-08
1153	F1-1.66168.66168.4.0.dta	4	3508.82	ETNLDSLPLVDTHSKR(15)-SKFADLSEAANR(2)	Cross-Linked	BSP-en-acid	3508.8	null	1	0.0100883	0.012598	3.5904	sp|P08670|VIME_HUMAN (439)-sp|P08670|VIME_HUMAN (294)/	Intra-Protein	1	1	13.5	7.5	0.00113566	1
1154	F1-1.63960.63960.3.0.dta	3	2609.56	SLVSKGTLVQTK(5)-SGVSLAALKK(9)	Cross-Linked	BSP-en-acid	2609.56	null	0.00813307	0.0100972	0.005055	1.93711	sp|P16402|H13_HUMAN (91)-sp|P16402|H13_HUMAN (64)/sp|P16402|H13_HUMAN (91)-sp|P10412|H14_HUMAN (63)/sp|P16402|H13_HUMAN (91)-sp|P16403|H12_HUMAN (63)/sp|Q02539|H11_HUMAN (93)-sp|P16402|H13_HUMAN (64)/sp|Q02539|H11_HUMAN (93)-sp|P10412|H14_HUMAN (63)/sp|Q02539|H11_HUMAN (93)-sp|P16403|H12_HUMAN (63)/sp|P10412|H14_HUMAN (90)-sp|P16402|H13_HUMAN (64)/sp|P10412|H14_HUMAN (90)-sp|P10412|H14_HUMAN (63)…	Intra-Protein	1	1	9.5	10.5	7.68598e-09	0.00629098
1155	F2-3.19647.19647.3.0.dta	3	2124.16	KTSATVGPK(1)-KGHYAER(1)	Cross-Linked	BSP-en-acid	2124.16	null	8.5826e-09	0.0101003	0.006455	3.03885	sp|P16104|H2AX_HUMAN (120)-sp|P16104|H2AX_HUMAN (37)/	Intra-Protein	6	1	13	14	0.000238249	5.94333e-10
1156	F4-3.100104.100104.4.0.dta	4	2965.72	KGIVLLEELLPK(1)-FQSEKAAGSVSK(5)	Cross-Linked	BSP-en-acid	2965.7	null	7.3318e-09	0.0101046	0.022707	7.65655	sp|Q9Y3D6|FIS1_HUMAN (53)-sp|Q9Y3D6|FIS1_HUMAN (25)/	Intra-Protein	12	1	15.5	11.5	4.76176e-14	1.26826e-10
1157	F5-2.102070.102070.6.0.dta	6	4245.29	KYVATLGVEVHPLVFHTNR(1)-GPIKFNVWDTAGQEK(4)	Cross-Linked	BSP-en-acid	4245.26	null	4.47446e-06	0.0101107	0.025032	5.89646	sp|P62826|RAN_HUMAN (38)-sp|P62826|RAN_HUMAN (60)/	Intra-Protein	14	1	22	14	8.84406e-06	7.53538e-12
1158	F3-2.17345.17345.3.0.dta	3	2062.21	KPAAATVTK(1)-AAGGATPKK(8)	Cross-Linked	BSP-en-acid	2062.2	null	9.83795e-07	0.0101236	0.008048	3.90263	sp|P16403|H12_HUMAN (160)-sp|P16403|H12_HUMAN (148)/	Intra-Protein	8	1	14.5	15.5	3.79628e-11	9.43617e-08
1159	F6-3.104957.104957.4.2.dta	4	4550.25	QVHPDTGISSKAMGIMNSFVNDIFER(11)-KESYSVYVYK(1)	Cross-Linked	BSP-en-acid	4550.24	Oxidation[M](13)	3.2676e-08	0.0101242	0.015142	3.32774	sp|P23527|H2B1O_HUMAN (58)-sp|Q99880|H2B1L_HUMAN (35)/sp|P23527|H2B1O_HUMAN (58)-sp|Q99879|H2B1M_HUMAN (35)/sp|P23527|H2B1O_HUMAN (58)-sp|Q93079|H2B1H_HUMAN (35)/sp|P23527|H2B1O_HUMAN (58)-sp|P58876|H2B1D_HUMAN (35)/sp|P23527|H2B1O_HUMAN (58)-sp|O60814|H2B1K_HUMAN (35)/sp|P23527|H2B1O_HUMAN (58)-sp|Q99877|H2B1N_HUMAN (35)/sp|P23527|H2B1O_HUMAN (58)-sp|P62807|H2B1C_HUMAN (35)/sp|P23527|H2B1O_HUMAN…	Intra-Protein	18	1	18	11	3.68151e-10	2.90053e-08
1160	F3-3.24090.24090.3.0.dta	3	2639.31	PGPTPSGTNVGSSGR(1)-KNASCGTR(1)	Cross-Linked	BSP-en-acid	2639.3	Carbamidomethyl[C](23)	8.04291e-05	0.0101288	0.016145	6.11716	sp|P60468|SC61B_HUMAN (2)-sp|P60468|SC61B_HUMAN (35)/	Intra-Protein	9	1	20.5	10.5	1.11306e-11	7.9742e-07
1161	F5-3.84516.84516.5.0.dta	5	4615.43	ENTQTTIKLFQECCPHSTDR(8)-LLIHQSLAGGIIGVKGAK(15)	Cross-Linked	BSP-en-acid	4615.41	Carbamidomethyl[C](13);Carbamidomethyl[C](14)	4.43345e-06	0.0101343	0.021473	4.65246	sp|P61978|HNRPK_HUMAN (179)-sp|P61978|HNRPK_HUMAN (163)/	Intra-Protein	15	1	15	16	1.57108e-05	7.56988e-10
1162	F6-2.51548.51548.4.0.dta	4	2712.67	ISKGANPVEIR(3)-LKVGLQVVAVK(2)	Cross-Linked	BSP-en-acid	2712.65	null	0.00372789	0.0101439	0.018239	6.72368	sp|P10809|CH60_HUMAN (133)-sp|P10809|CH60_HUMAN (292)/	Intra-Protein	17	1	12	8	1.46182e-07	0.00132318
1163	F1-1.88727.88727.5.0.dta	5	4019.23	FQTKIPNIYAIGDVVAGPMLAHK(4)-ITGKNQVTATK(4)	Cross-Linked	BSP-en-acid	4019.21	null	0.000463325	0.0101527	0.015012	3.73506	sp|P09622|DLDH_HUMAN (346)-sp|P09622|DLDH_HUMAN (159)/	Intra-Protein	1	1	29.5	10.5	2.26158e-09	0.00412527
1164	F1-1.53951.53951.3.1.dta	3	2178.19	KVTAAMGK(1)-NKWFFQK(2)	Cross-Linked	BSP-en-acid	2178.19	null	0.000158188	0.0101534	0.003666	1.68305	sp|P61353|RL27_HUMAN (52)-sp|P61353|RL27_HUMAN (128)/	Intra-Protein	1	1	7.5	8.5	0.000582846	1.90835e-05
1165	F6-3.89421.89421.5.0.dta	5	4887.62	FAANPNQNKNVALLSQLYHSPAR(9)-PSSEVIKDANLYISGLPR(7)	Cross-Linked	BSP-en-acid	4887.59	null	7.87355e-06	0.0101581	0.032754	6.70146	sp|Q15717|ELAV1_HUMAN (191)-sp|Q15717|ELAV1_HUMAN (104)/	Intra-Protein	18	1	21.5	16.5	6.17134e-09	2.53126e-06
1166	F1-1.54336.54336.4.0.dta	4	2152.3	LPKQPVIVK(3)-AKFFSR(2)	Cross-Linked	BSP-en-acid	2152.3	null	2.42077e-08	0.0101642	0.004098	1.90401	sp|P46776|RL27A_HUMAN (119)-sp|P46776|RL27A_HUMAN (127)/	Intra-Protein	1	1	18	10	1.67026e-09	2.73183e-08
1167	F1-2.40907.40907.3.0.dta	3	3077.64	ALYEHLTAKNTK(9)-SYVSEKDVTSAK(6)	Cross-Linked	BSP-en-acid	3077.62	null	0.00062357	0.0101644	0.023367	7.59257	sp|P42704|LPPRC_HUMAN (1347)-sp|P42704|LPPRC_HUMAN (1332)/	Intra-Protein	2	1	19.5	9.5	8.92833e-12	1.4959e-06
1168	F1-2.22940.22940.3.0.dta	3	1462.87	KAVTK(1)-PEPAK(1)	Cross-Linked	BSP-en-acid	1462.86	null	8.62972e-06	0.0101773	0.003541	2.4206	sp|P23527|H2B1O_HUMAN (17)-sp|Q6DN03|H2B2C_HUMAN (2)/sp|P23527|H2B1O_HUMAN (17)-sp|Q16778|H2B2E_HUMAN (2)/sp|P23527|H2B1O_HUMAN (17)-sp|Q6DRA6|H2B2D_HUMAN (2)/sp|P23527|H2B1O_HUMAN (17)-sp|O60814|H2B1K_HUMAN (2)/sp|P23527|H2B1O_HUMAN (17)-sp|P62807|H2B1C_HUMAN (2)/sp|P23527|H2B1O_HUMAN (17)-sp|P06899|H2B1J_HUMAN (2)/sp|P23527|H2B1O_HUMAN (17)-sp|P57053|H2BFS_HUMAN (2)/sp|Q99880|H2B1L_HUMAN (17)-s…	Intra-Protein	2	1	10.5	13.5	1.26483e-05	0.000566782
1169	F1-1.75936.75936.4.0.dta	4	3587.78	EAFLNTEDKGDSLDSVEALIK(9)-KHEDFDK(1)	Cross-Linked	BSP-en-acid	3587.78	null	0.000544896	0.0101818	0.005195	1.44797	sp|Q13813|SPTN1_HUMAN (1473)-sp|Q13813|SPTN1_HUMAN (1486)/	Intra-Protein	1	1	16.5	8.5	4.86553e-07	0.000396003
1170	F1-2.52496.52496.4.1.dta	4	4134.11	KLGEMWNNTAADDKQPYEK(1)-IKGEHPGLSIGDVAK(2)	Cross-Linked	BSP-en-acid	4134.1	null	1.62516e-10	0.0101954	0.011132	2.69273	sp|P09429|HMGB1_HUMAN (128)-sp|P09429|HMGB1_HUMAN (114)/sp|P09429|HMGB1_HUMAN (128)-sp|B2RPK0|HGB1A_HUMAN (114)/	Intra-Protein	2	1	28.5	13.5	5.08669e-21	2.46274e-20
1171	F1-1.23547.23547.3.0.dta	3	1644.94	SAPAPKK(6)-PEPTK(1)	Cross-Linked	BSP-en-acid	1644.93	null	1.07893e-10	0.0102034	0.005934	3.60744	sp|P23527|H2B1O_HUMAN (12)-sp|P58876|H2B1D_HUMAN (2)/sp|P23527|H2B1O_HUMAN (12)-sp|Q8N3V7|SYNPO_HUMAN (801)/sp|P23527|H2B1O_HUMAN (12)-sp|Q5T0J7|TEX35_HUMAN (26)/sp|P23527|H2B1O_HUMAN (12)-sp|Q00872|MYPC1_HUMAN (2)/sp|Q99880|H2B1L_HUMAN (12)-sp|P58876|H2B1D_HUMAN (2)/sp|Q99880|H2B1L_HUMAN (12)-sp|Q8N3V7|SYNPO_HUMAN (801)/sp|Q99880|H2B1L_HUMAN (12)-sp|Q5T0J7|TEX35_HUMAN (26)/sp|Q99880|H2B1L_HUMAN …	Intra-Protein	1	1	11.5	4.5	1.32681e-10	1.06931e-06
1172	F6-2.74665.74665.4.0.dta	4	3223.92	VKGGGHVAQIYAIR(2)-LLEPVLLLGKER(10)	Cross-Linked	BSP-en-acid	3223.9	null	1.17481e-05	0.0102122	0.017188	5.33142	sp|P62249|RS16_HUMAN (73)-sp|P62249|RS16_HUMAN (60)/	Intra-Protein	17	1	10.5	20.5	1.70343e-05	1.82386e-10
1173	F2-3.93310.93310.5.0.dta	5	4147.28	GNTPKYGLIFHSTFIGR(5)-YPASTVQILGAEKALFR(13)	Cross-Linked	BSP-en-acid	4147.25	null	7.20301e-10	0.0102178	0.029021	6.99765	sp|O00567|NOP56_HUMAN (347)-sp|O00567|NOP56_HUMAN (333)/	Intra-Protein	6	1	18.5	17.5	7.39707e-07	1.65649e-07
1174	F1-1.23853.23853.5.0.dta	5	2089.18	KASDVHEVR(1)-KVLGEK(1)	Cross-Linked	BSP-en-acid	2089.18	null	0.000353143	0.0102204	0.003606	1.72604	sp|P14618|KPYM_HUMAN (247)-sp|P14618|KPYM_HUMAN (256)/sp|P14618|KPYM_HUMAN (247)-sp|P09466|PAEP_HUMAN (88)/sp|P14618|KPYM_HUMAN (247)-sp|Q15431|SYCP1_HUMAN (438)/	Intra-Protein	1	1	14	7	4.58743e-11	0.000180943
1175	F1-1.89733.89733.5.0.dta	5	4396.41	IQEIIEQLDVTTSEYEKEKLNER(19)-LAKLSDGVAVLK(3)	Cross-Linked	BSP-en-acid	4396.39	null	7.82151e-06	0.0102252	0.019467	4.42795	sp|P10809|CH60_HUMAN (389)-sp|P10809|CH60_HUMAN (396)/	Intra-Protein	1	1	23	11	0.00120828	1.28004e-08
1176	F1-1.59115.59115.5.0.dta	5	3664.89	VLVGKNFEDVAFDEKK(5)-YKPESEELTAER(2)	Cross-Linked	BSP-en-acid	3664.87	null	1	0.0102254	0.014679	4.00532	sp|P07237|PDIA1_HUMAN (375)-sp|P07237|PDIA1_HUMAN (328)/	Intra-Protein	1	1	9	11	1	1.33113e-05
1177	F1-1.16184.16184.3.0.dta	3	1783.01	KQNEAAK(1)-SGSLKK(5)	Cross-Linked	BSP-en-acid	1783.01	null	0.000172113	0.0102256	0.003442	1.93045	sp|Q14978|NOLC1_HUMAN (587)-sp|P51805|PLXA3_HUMAN (438)/sp|Q14978|NOLC1_HUMAN (587)-sp|Q14978|NOLC1_HUMAN (584)/	Intra-Protein	1	1	13.5	10.5	5.28454e-12	0.000312276
1178	F1-1.69660.69660.4.1.dta	4	3140.83	VFSGLVSTGLKVR(11)-KEDLYLKPIQR(7)	Cross-Linked	BSP-en-acid	3140.82	null	5.4639e-12	0.0102317	0.012911	4.11071	sp|P13639|EF2_HUMAN (426)-sp|P13639|EF2_HUMAN (445)/	Intra-Protein	1	1	21.5	11.5	8.72999e-09	3.82646e-14
1179	F5-3.43560.43560.5.0.dta	5	3702.95	KQHPYTFPGGSGTVFAR(1)-NKFNQVESDKLR(2)	Cross-Linked	BSP-en-acid	3702.91	null	0.00303009	0.0102342	0.032607	8.80577	sp|Q10471|GALT2_HUMAN (363)-sp|Q10471|GALT2_HUMAN (103)/	Intra-Protein	15	1	14.5	9.5	5.67106e-10	0.00116138
1180	F6-1.48156.48156.4.0.dta	4	2785.51	TKPHLFYIPGR(2)-KMNALFEGR(1)	Cross-Linked	BSP-en-acid	2785.5	Oxidation[M](16)	5.20173e-08	0.0102344	0.013564	4.86951	sp|Q9H307|PININ_HUMAN (238)-sp|Q9H307|PININ_HUMAN (262)/	Intra-Protein	16	1	12	11	5.60509e-06	4.64477e-10
1181	F5-3.100520.100520.4.0.dta	4	3008.72	AGGKILTFDQLALDSPK(4)-LKVCALR(2)	Cross-Linked	BSP-en-acid	3008.7	Carbamidomethyl[C](24)	3.87227e-05	0.0102496	0.022417	7.45073	sp|Q07020|RL18_HUMAN (119)-sp|Q07020|RL18_HUMAN (99)/	Intra-Protein	15	1	26	5	2.3019e-12	1.12236e-06
1182	F5-3.72731.72731.4.1.dta	4	3417.89	KYAVLYQPLFDKR(12)-NLQVKCAQIEAK(5)	Cross-Linked	BSP-en-acid	3417.87	Carbamidomethyl[C](22)	9.53648e-08	0.0102542	0.018625	5.4493	sp|P55209|NP1L1_HUMAN (116)-sp|P55209|NP1L1_HUMAN (87)/	Intra-Protein	15	1	12	10	8.36433e-05	6.77715e-06
1183	F3-2.20980.20980.3.0.dta	3	1979.17	KSAPATGGVK(1)-KQLATK(1)	Cross-Linked	BSP-en-acid	1979.16	null	6.86235e-06	0.0102614	0.00829	4.18864	sp|Q16695|H31T_HUMAN (28)-sp|Q16695|H31T_HUMAN (19)/sp|Q16695|H31T_HUMAN (28)-sp|Q6NXT2|H3C_HUMAN (19)/sp|Q16695|H31T_HUMAN (28)-sp|P68431|H31_HUMAN (19)/sp|Q16695|H31T_HUMAN (28)-sp|Q71DI3|H32_HUMAN (19)/sp|Q16695|H31T_HUMAN (28)-sp|Q5TEC6|H37_HUMAN (19)/sp|Q16695|H31T_HUMAN (28)-sp|P84243|H33_HUMAN (19)/sp|P68431|H31_HUMAN (28)-sp|Q16695|H31T_HUMAN (19)/sp|P68431|H31_HUMAN (28)-sp|Q6NXT2|H3C_HU…	Intra-Protein	8	1	13.5	10.5	1.20525e-11	0.000495955
1184	F6-3.21805.21805.5.0.dta	5	2339.39	LKCLLHIVR(2)-KLSAEHK(1)	Cross-Linked	BSP-en-acid	2339.37	Carbamidomethyl[C](3)	0.0129185	0.0102619	0.016927	7.23569	sp|Q5JTH9|RRP12_HUMAN (838)-sp|Q5JTH9|RRP12_HUMAN (846)/	Intra-Protein	18	1	11	7	0.000625323	0.00630943
1185	F6-3.82576.82576.3.0.dta	3	3051.63	AGKGGPTPQEAIQR(3)-SVFGKLFGAGGGK(5)	Cross-Linked	BSP-en-acid	3051.64	Acetyl[ProteinN-term](17)	4.91359e-06	0.0102692	-0.006948	-2.27681	sp|Q9H444|CHM4B_HUMAN (17)-sp|Q9H444|CHM4B_HUMAN (6)/	Intra-Protein	18	1	13	14	2.81889e-10	1.89192e-05
1186	F3-3.84093.84093.3.0.dta	3	3067.6	SSGNAKIGHPAPNFK(6)-DISLSDYKGK(8)	Cross-Linked	BSP-en-acid	3067.58	Acetyl[ProteinN-term](0)	0.0450901	0.0102795	0.017592	5.7348	sp|Q06830|PRDX1_HUMAN (7)-sp|Q06830|PRDX1_HUMAN (35)/	Intra-Protein	9	1	10.5	10.5	1.606e-11	0.000129534
1187	F1-3.9973.9973.4.0.dta	4	2095.08	KTESHHK(1)-KGNYSER(1)	Cross-Linked	BSP-en-acid	2095.07	null	1.45757e-06	0.0102849	0.008274	3.94928	sp|Q93077|H2A1C_HUMAN (120)-sp|Q7L7L0|H2A3_HUMAN (37)/sp|Q93077|H2A1C_HUMAN (120)-sp|P04908|H2A1B_HUMAN (37)/sp|Q93077|H2A1C_HUMAN (120)-sp|P20671|H2A1D_HUMAN (37)/sp|Q7L7L0|H2A3_HUMAN (120)-sp|Q7L7L0|H2A3_HUMAN (37)/sp|Q7L7L0|H2A3_HUMAN (120)-sp|P04908|H2A1B_HUMAN (37)/sp|Q7L7L0|H2A3_HUMAN (120)-sp|P20671|H2A1D_HUMAN (37)/sp|Q96KK5|H2A1H_HUMAN (120)-sp|Q7L7L0|H2A3_HUMAN (37)/sp|Q96KK5|H2A1H_HUMA…	Intra-Protein	3	1	11	16	6.7514e-09	5.28544e-06
1188	F2-1.81780.81780.6.2.dta	6	4245.26	KYVATLGVEVHPLVFHTNR(1)-GPIKFNVWDTAGQEK(4)	Cross-Linked	BSP-en-acid	4245.26	null	2.98281e-07	0.0103149	-0.000282	-0.066427	sp|P62826|RAN_HUMAN (38)-sp|P62826|RAN_HUMAN (60)/	Intra-Protein	4	1	22	16	3.12523e-10	8.56204e-07
1189	F1-1.28314.28314.3.0.dta	3	2446.28	KGGSTSSSPSR(1)-KFADGEVVR(1)	Cross-Linked	BSP-en-acid	2446.27	null	7.47882e-05	0.0103185	0.008657	3.53886	sp|Q14739|LBR_HUMAN (64)-sp|Q14739|LBR_HUMAN (5)/	Intra-Protein	1	1	12.5	12.5	0.000170091	2.29585e-05
1190	F1-1.33665.33665.4.0.dta	4	3310.69	EGQEDQGLTKDYGNSPLHR(10)-FKKPGSK(2)	Cross-Linked	BSP-en-acid	3310.68	null	1.96139e-05	0.0103241	0.010342	3.12383	sp|P26599|PTBP1_HUMAN (428)-sp|Q9UKA9|PTBP2_HUMAN (440)/sp|P26599|PTBP1_HUMAN (428)-sp|P26599|PTBP1_HUMAN (439)/sp|P26599|PTBP1_HUMAN (428)-sp|O95758|PTBP3_HUMAN (460)/	Intra-Protein	1	1	20	8	4.97534e-07	5.59446e-05
1191	F1-3.93943.93943.3.0.dta	3	3333.89	DGKTLNDELEIIEGMK(3)-LKVGLQVVAVK(2)	Cross-Linked	BSP-en-acid	3333.87	null	8.1198e-09	0.0103267	0.01899	5.69608	sp|P10809|CH60_HUMAN (205)-sp|P10809|CH60_HUMAN (292)/	Intra-Protein	3	1	14.5	10.5	3.19589e-08	1.66443e-07
1192	F2-3.88776.88776.3.0.dta	3	3583.89	TTLTAAITKILAEGGGAK(9)-KYEEIDNAPEER(1)	Cross-Linked	BSP-en-acid	3583.89	null	8.60203e-12	0.0103682	0.008232	2.29695	sp|P49411|EFTU_HUMAN (79)-sp|P49411|EFTU_HUMAN (91)/	Intra-Protein	6	1	22.5	10.5	1.49684e-09	8.39006e-12
1193	F5-3.53862.53862.3.0.dta	3	3475.91	VLEQLTGQTPVFSKAR(14)-NEKIAVHCTVR(3)	Cross-Linked	BSP-en-acid	3475.88	Carbamidomethyl[C](27)	6.84413e-07	0.0103739	0.029854	8.58889	sp|P62913|RL11_HUMAN (52)-sp|P62913|RL11_HUMAN (67)/	Intra-Protein	15	1	27.5	8.5	3.27044e-10	1.15962e-08
1194	F1-1.35077.35077.4.1.dta	4	2489.35	KDLHDANTDLIGR(1)-AGKSGVK(3)	Cross-Linked	BSP-en-acid	2489.35	null	0.00017354	0.0103959	0.004918	1.97562	sp|P53985|MOT1_HUMAN (224)-sp|P53985|MOT1_HUMAN (219)/	Intra-Protein	1	1	23	8	4.20555e-14	6.83201e-05
1195	F3-2.11255.11255.3.0.dta	3	1862.09	KATGAATPK(1)-KPAGAAK(1)	Cross-Linked	BSP-en-acid	1862.09	null	3.45466e-08	0.010402	0.004375	2.34952	sp|P10412|H14_HUMAN (140)-sp|P16402|H13_HUMAN (131)/sp|P10412|H14_HUMAN (140)-sp|P10412|H14_HUMAN (130)/	Intra-Protein	8	1	20	15	5.04332e-10	3.33287e-05
1196	F1-1.101232.101232.4.0.dta	4	4296.39	IVSVDKQQQWLLYLSNSGYLK(6)-VAKIQQGALELLR(3)	Cross-Linked	BSP-en-acid	4296.41	null	2.21645e-05	0.0104073	-0.023903	-5.56348	sp|Q92621|NU205_HUMAN (1508)-sp|Q92621|NU205_HUMAN (1565)/	Intra-Protein	1	1	13	10	1	0.0102679
1197	F1-1.63883.63883.4.1.dta	4	3349.68	KGTDIMYTGTLDCWR(1)-LAADVGKAGAER(7)	Cross-Linked	BSP-en-acid	3349.67	Carbamidomethyl[C](13)	1	0.0104104	0.01325	3.95562	sp|P05141|ADT2_HUMAN (245)-sp|P05141|ADT2_HUMAN (147)/	Intra-Protein	1	1	15	10	6.20792e-08	0.189166
1198	F1-3.56339.56339.3.0.dta	3	3280.76	ALAAAGYDVEKNNSR(11)-KASGPPVSELITK(1)	Cross-Linked	BSP-en-acid	3280.75	null	1.1338e-08	0.0104193	0.007792	2.37506	sp|P16402|H13_HUMAN (76)-sp|P16402|H13_HUMAN (35)/sp|P16402|H13_HUMAN (76)-sp|P10412|H14_HUMAN (34)/sp|P16402|H13_HUMAN (76)-sp|P16403|H12_HUMAN (34)/sp|Q02539|H11_HUMAN (78)-sp|P16402|H13_HUMAN (35)/sp|Q02539|H11_HUMAN (78)-sp|P10412|H14_HUMAN (34)/sp|Q02539|H11_HUMAN (78)-sp|P16403|H12_HUMAN (34)/sp|P10412|H14_HUMAN (75)-sp|P16402|H13_HUMAN (35)/sp|P10412|H14_HUMAN (75)-sp|P10412|H14_HUMAN (34)…	Intra-Protein	3	1	22	12	1.67626e-11	3.87188e-08
1199	F6-2.41102.41102.6.1.dta	6	3215.85	KASGPPVSELITKAVAASK(13)-KAASGEAKPK(1)	Cross-Linked	BSP-en-acid	3215.84	null	1.9858e-07	0.0104208	0.017167	5.33827	sp|P16402|H13_HUMAN (47)-sp|P10412|H14_HUMAN (110)/sp|P16402|H13_HUMAN (47)-sp|P16403|H12_HUMAN (110)/sp|P16402|H13_HUMAN (47)-sp|P16401|H15_HUMAN (113)/sp|P10412|H14_HUMAN (46)-sp|P10412|H14_HUMAN (110)/sp|P10412|H14_HUMAN (46)-sp|P16403|H12_HUMAN (110)/sp|P10412|H14_HUMAN (46)-sp|P16401|H15_HUMAN (113)/sp|P16403|H12_HUMAN (46)-sp|P10412|H14_HUMAN (110)/sp|P16403|H12_HUMAN (46)-sp|P16403|H12_HUM…	Intra-Protein	17	1	20.5	12.5	5.71451e-05	2.34854e-07
1200	F1-1.92159.92159.3.0.dta	3	3933.03	LLQDSVDFSLADAINTEFKNTR(19)-KLLEGEESR(1)	Cross-Linked	BSP-en-acid	3933.02	null	7.74857e-18	0.0104243	0.008383	2.13144	sp|P08670|VIME_HUMAN (97)-sp|P41219|PERI_HUMAN (398)/sp|P08670|VIME_HUMAN (97)-sp|P08670|VIME_HUMAN (402)/sp|P08670|VIME_HUMAN (97)-sp|P17661|DESM_HUMAN (407)/sp|P08670|VIME_HUMAN (97)-sp|P08729|K2C7_HUMAN (394)/sp|P08670|VIME_HUMAN (97)-sp|P05787|K2C8_HUMAN (393)/	Intra-Protein	1	1	24.5	6.5	1	1.53906e-10
1201	F3-2.81438.81438.4.0.dta	4	2871.63	SLVSKGTLVQTK(5)-KALAAAGYDVEK(1)	Cross-Linked	BSP-en-acid	2871.62	null	1.90011e-06	0.0104252	0.010297	3.58578	sp|P16402|H13_HUMAN (91)-sp|P16402|H13_HUMAN (65)/sp|P16402|H13_HUMAN (91)-sp|Q02539|H11_HUMAN (67)/sp|P16402|H13_HUMAN (91)-sp|P10412|H14_HUMAN (64)/sp|P16402|H13_HUMAN (91)-sp|P16403|H12_HUMAN (64)/sp|P16402|H13_HUMAN (91)-sp|P22492|H1T_HUMAN (68)/sp|Q02539|H11_HUMAN (93)-sp|P16402|H13_HUMAN (65)/sp|Q02539|H11_HUMAN (93)-sp|Q02539|H11_HUMAN (67)/sp|Q02539|H11_HUMAN (93)-sp|P10412|H14_HUMAN (64)…	Intra-Protein	8	1	11.5	11.5	3.08533e-06	1.37471e-06
1202	F4-3.47786.47786.5.0.dta	5	2188.31	AKVFEHIGK(2)-KTPIAVR(1)	Cross-Linked	BSP-en-acid	2188.3	null	7.97916e-06	0.0104268	0.010946	5.00206	sp|P04040|CATA_HUMAN (98)-sp|P04040|CATA_HUMAN (106)/	Intra-Protein	12	1	11	6	2.36566e-08	3.04161e-05
1203	F6-2.15958.15958.3.0.dta	3	2370.44	HNKTTAQVLIR(3)-IKAIAAK(2)	Cross-Linked	BSP-en-acid	2370.43	null	5.04502e-08	0.010438	0.009136	3.85415	sp|P15121|ALDR_HUMAN (243)-sp|P15121|ALDR_HUMAN (235)/	Intra-Protein	17	1	15.5	10.5	1.1768e-06	0.000304609
1204	F1-2.84368.84368.4.0.dta	4	3983.18	ISSPTGSKDLQMVNISLR(8)-SVVAKFNASQLITQR(5)	Cross-Linked	BSP-en-acid	3983.17	null	2.43639e-09	0.010439	0.006835	1.71597	sp|Q99623|PHB2_HUMAN (97)-sp|Q99623|PHB2_HUMAN (147)/	Intra-Protein	2	1	14	15	1.74347e-11	2.96163e-16
1205	F1-3.79289.79289.5.0.dta	5	3007.63	SEVELAAALSDKR(12)-VKDLESLFHR(2)	Cross-Linked	BSP-en-acid	3007.62	null	3.87953e-07	0.0104401	0.011882	3.95063	sp|Q03252|LMNB2_HUMAN (170)-sp|Q03252|LMNB2_HUMAN (150)/	Intra-Protein	3	1	21.5	12.5	1.00998e-09	5.15583e-19
[truncated: 37,497 more rows]
