# Supplementary material for: Enhanced protein–protein interaction network construction promoted by in vivo cross-linking with acid-cleavable click-chemistry enrichment
Source: Front Chem. 2022 Nov 21;10:994572. doi: 10.3389/fchem.2022.994572 (PMC9720147; doi:10.3389/fchem.2022.994572)
Supplement: Supplementary file 2 [file Table3.XLSX]

## Sheet: Sheet1
STRING(1495)	CXMS(544)	BioGRID(220)	BioPlex(240)
O60641&Q9NQT8	P16989&P67809	Q13547&Q92769	B2RPK0&P09429
P83881&Q9UGM6	P06899&P62807	Q9Y230&Q9Y265	B5ME19&Q99613
Q969Q0&Q9UGM6	P10412&P16403	P62805&P68431	O00148&Q13838
P11388&Q99879	P06748&P10412	P18754&P62826	O00425&Q9NZI8
Q96RP9&Q9NYL4	B2RPK0&P09429	Q08945&Q9Y5B9	O00479&O60814
P50443&Q9UG63	O95292&Q9P0L0	O43815&Q13033	O00479&P06899
P16403&Q13428	P06576&P25705	O75477&O94905	O00743&Q5H9R7
O43364&Q8WZ42	Q05639&Q5VTE0	P23246&Q15233	O14818&Q8TAA3
P06748&Q9UG63	O00479&P05204	P25787&P60900	O14983&P16615
P22626&Q32P51	P06899&Q93079	Q8TAQ2&Q92922	O15131&P52294
Q12789&Q9UJX6	P62805&P62807	P07900&P08238	O43390&O60506
Q8WTT2&Q9BSG1	P0C0S8&P10412	Q06587&Q99496	O43815&Q13033
P58397&Q9Y5F8	P15259&P18669	O00743&Q5H9R7	O43815&Q9NRL3
P22674&Q9Y4B4	P10412&P16401	Q07157&Q9UDY2	O60361&P22392
P16401&Q15003	B2RXH8&P07910	P04075&P09972	O60361&P15531
A4D126&Q8WZ42	P68431&P84243	P09651&P22626	O60684&P52294
P11388&Q93079	P0C0S5&Q71UI9	P17844&Q92841	O60812&P07910
P22492&Q02539	Q5QNW6&Q99877	P19784&P68400	O75367&Q8N257
O00159&O94832	P62987&Q16695	O75369&P21333	O75367&Q96A08
O75475&Q7Z4V5	P05204&P62807	P02545&P20700	O75475&Q7Z4V5
P10412&Q14978	P05141&P12235	P10644&P31321	O75477&O94905
O75151&Q9UPP1	P38919&P60842	P15311&P26038	O75489&Q9P032
P35580&Q16763	P51991&Q9C0G6	P40222&Q9NUQ3	O75525&Q07666
P11388&P57053	P0C0S8&P84243	P51531&P51532	O75525&Q5VWX1
P62750&Q99615	P06748&Q9NYF8	P68431&Q16777	O75746&Q9UJS0
O95453&P07900	O15347&P09429	Q13033&Q9NRL3	O75947&P18859
P06732&P12532	P22626&Q9C0G6	O43815&Q9NRL3	O76021&Q02878
Q07020&Q13601	P31946&P31947	P11908&P60891	O95292&Q9P0L0
Q10587&Q92859	O14818&Q8TAA3	P12268&P20839	O95793&P16402
Q6PKG0&Q9UPN6	P50991&P78371	P16104&P62805	P00367&P49448
Q99729&Q9Y2R4	P09651&Q9C0G6	P62136&P62140	P00558&P07205
A6NHG4&P30046	P10412&Q02539	P62805&P84243	P02545&P20700
Q01658&Q9H6R4	P0DME0&Q01105	P62805&Q16777	P02545&Q03252
O60814&P11388	P13693&Q56UQ5	P63104&Q04917	P04075&P09972
P23527&Q96DT6	P06748&P16403	Q15365&Q15366	P04908&Q16777
P35251&Q12830	P36873&P62136	Q4VCS5&Q8IY63	P04908&Q8IUE6
P07305&Q15746	Q16778&Q99880	O00567&P55769	P04908&P22492
P16401&P41218	Q14980&Q9C0G6	O43290&Q6P2Q9	P04908&P23527
Q96KR1&Q96SI9	P06899&P0C0S8	O75489&Q9P032	P04908&P58876
O43435&Q9Y4B4	P27348&P61981	O95292&Q9P0L0	P04908&P62979
O15347&P09429	P23527&Q93079	P06576&P25705	P05023&P13637
P06899&Q92922	P62805&P68431	P07910&Q86SE5	P05141&P12236
Q8N257&Q92922	Q5QNW6&Q93079	P09651&P38159	P06576&P25705
Q92922&Q99879	P06899&P16104	P09651&P43243	P06733&P09104
P16989&Q9Y2T7	P06899&P0C0S5	P11142&P54652	P06733&P13929
Q9BVJ6&Q9HCK8	P06899&P20671	P15531&P22392	P06737&P11216
O95758&P26599	O15347&P26583	P16104&P68431	P06748&Q14692
P06748&Q3YEC7	P62807&Q93077	P16104&Q16778	P06899&Q96A08
P10412&Q15545	Q01082&Q6P158	P27348&P63104	P07196&P07197
P23527&Q6ZRS2	P59074&Q9H444	P27348&P31946	P07900&P08238
Q6ZRS2&Q99879	P27348&P31946	P27348&Q04917	P07900&Q58FF7
Q6ZRS2&Q99880	O60814&P62807	P31943&P55795	P07900&Q58FG0
Q99878&Q9BXS6	O60814&P58876	P31946&P63104	P07900&Q58FF6
P13796&Q8N257	P58876&Q96A08	P31946&Q04917	P07900&Q58FG1
P16066&Q15746	O43707&P12814	P31947&P61981	P08237&Q01813
Q9H7B2&Q9UG63	P58876&P62807	P32119&Q06830	P08238&Q58FF7
P07910&Q9Y277	P36578&Q02543	P35232&Q99623	P08238&Q58FG0
P16402&P22492	O60814&P0C0S8	P36873&P62136	P08238&Q58FF8
Q8NFC6&Q9NTJ3	P22090&P62701	P40222&Q8N3L3	P08238&Q58FF6
P10412&Q96L73	P11142&P54652	P40227&P50990	P08238&Q58FG1
P36894&Q92922	O60814&Q93079	P42025&P61163	P08670&P17661
P46778&Q9BUQ8	O60814&P16104	P60709&P63261	P09429&P26583
Q12864&Q9BRT6	P36578&Q07020	P61981&P63104	P09429&P23497
P29374&Q03164	P62979&Q16695	P61981&Q04917	P09651&Q32P51
Q5TAP6&Q9NYL4	P23396&P62861	Q06830&Q13162	P0C0S8&P68431
Q9BVJ6&Q9NYL4	A6NMY6&P07355	Q12873&Q14839	P0C0S8&P84243
P06748&Q14692	O60814&P20671	Q14151&Q15424	P0C0S8&P16104
O43290&Q9BRR8	P36578&P46779	O43707&P12814	P0C0S8&P17096
P22626&Q8NFH5	O60814&P06899	O75334&Q13136	P0C0S8&Q02539
P06899&P11388	P13693&Q9NRD5	O75525&Q07666	P0C0S8&Q8N257
O60641&Q99719	Q99426&Q9Y3B7	O75525&Q5VWX1	P0C0S8&Q96A08
O14757&Q15746	O60814&P0C0S5	O75947&P25705	P0CB38&Q96DU9
Q7Z6E9&Q9UPN6	P32969&P40429	P02545&Q03252	P0CG47&P62987
P09651&Q96E39	P63261&P68032	P04908&P68431	P10412&Q9H7B2
Q00534&Q8TD57	O60814&Q93077	P06748&P16403	P10412&Q9Y3B9
O60814&O94880	P46781&P62847	P08237&Q01813	P10412&Q14692
O94880&P06899	P61247&Q92769	P09429&P26583	P10412&P22492
O94880&P57053	P0DMV8&P11142	P09651&P51991	P10412&Q16777
O94880&P62807	P62807&Q96A08	P09874&Q9Y6F1	P10412&Q8IUE6
Q96L73&Q9NQS7	P0C0S8&P20671	P0C0S5&P68431	P10412&Q9NR30
Q99879&Q9NTI5	Q9BQ39&Q9NR30	P10412&Q96KQ7	P10644&P31321
O75151&Q14839	O60812&P07910	P11388&Q02880	P11142&P54652
P33778&Q9NTI5	P68431&Q96A08	P11940&Q13148	P11216&P11217
P62424&Q53EV4	P62987&Q96A08	P15311&P35241	P11908&P21108
Q7Z4V5&Q9ULJ3	P22626&Q9P225	P16403&P68431	P11908&P60891
Q99877&Q9NTI5	P62805&Q96A08	P23528&Q9Y281	P11940&Q96DU9
O75643&Q9UNY4	P10412&P16402	P24534&P29692	P12235&P12236
O60814&Q6P1X5	O14647&Q13740	P27348&P61981	P12268&P20839
P06899&Q6P1X5	P62987&P68431	P27348&P31947	P12532&P17540
P23378&Q495M3	P05204&Q96A08	P30050&P68104	P13637&P50993
P57053&Q6P1X5	P06899&Q96A08	P31946&P61981	P13693&Q56UQ5
P62750&Q6ZU80	P09651&Q9P225	P31947&P63104	P14678&P63162
Q6P1X5&Q8N257	P68431&Q02539	P33778&P68431	P14927&P22695
O60343&P25098	P51991&Q9P225	P35579&P35580	P15170&Q8IYD1
O60437&Q16778	P17844&Q92841	P36578&Q07020	P15259&P18669
P31943&Q9Y2W1	Q16778&Q93079	P36578&Q02543	P15259&Q8N0Y7
P57053&Q92922	P05204&P06899	P46781&P62847	P15311&P35241
P62424&Q9H6T3	Q93079&Q96A08	P46782&P62851	P15311&P26038
O00238&Q92922	P16402&P16403	P50991&P78371	P15531&P22392
O60814&Q92922	Q00059&Q15560	P57723&Q15365	P16104&Q8IUE6
P60174&Q6P087	Q14980&Q9P225	P60842&Q14240	P16104&Q5TEC6
P61247&Q92769	O60814&P04908	P62805&Q16695	P16104&P23527
Q96AG4&Q9BUQ8	P62979&Q96A08	P68363&Q9BQE3	P16104&P58876
O00401&Q9H6T3	O60814&Q96A08	P68366&Q71U36	P16104&P62805
O14981&P29374	P62979&P68431	P68366&Q9BQE3	P16401&P22492
O15405&P10412	P05204&P58876	Q14839&Q8TDI0	P16401&Q8IUE6
O15405&P16402	P60709&P68133	Q16777&Q96A08	P16401&Q14692
O94900&P10412	P16403&Q02539	Q9NYF8&Q9Y2W1	P16401&Q9NR30
P06748&Q9NYF8	P0CG47&P62987	A2RTX5&P26639	P16402&P22492
Q96EU6&Q99729	P62807&P84243	O00148&Q13838	P16402&P62979
P07900&P51946	P68431&Q93079	O00425&Q9NZI8	P16402&Q14692
P11388&P33778	P05204&Q93079	O14818&Q8TAA3	P16403&Q9H7B2
B2RXH8&P39019	P16403&P84243	O15083&Q8IUD2	P16403&Q8IUE6
B7ZW38&P39019	P62805&Q93079	O43290&Q13523	P16403&Q14692
O43435&Q12778	P62987&Q93079	O43390&O60506	P16403&Q8IZA3
O60812&P39019	O15042&Q5QNW6	O43432&Q04637	P16403&Q9NR30
Q16778&Q9NTI5	P16403&Q9UG63	O60264&P28370	P16949&Q93045
A0A0B4J2D5&P0DPI2	O95758&P26599	O60437&Q8N3V7	P16989&P67809
O15347&P26583	P23527&P23588	O60812&P07910	P16989&Q9Y2T7
P52272&Q9P2K5	P14625&Q5JWR5	O75367&P33778	P17844&Q92841
P58876&Q92922	P60709&P62736	O75367&Q16778	P18754&P62826
P62807&Q9NTI5	P62979&Q93079	O75367&Q96A08	P19367&Q2TB90
Q92922&Q99880	O15042&P58876	O75475&P51858	P19784&P68400
Q99880&Q9NTI5	O76021&Q02878	P00367&P49448	P20700&Q03252
Q8IYB3&Q9P2K8	P58876&P84243	P04908&P0CG48	P21108&P60891
P06748&Q02539	P11142&P17066	P05141&P12235	P22090&Q8TD47
P16402&Q96KQ7	P68431&Q99880	P06733&P09104	P22492&P68431
P16403&Q14978	P05204&Q99880	P06733&P13929	P22492&P84243
Q8N309&Q9NR30	P62805&Q99880	P06737&P11216	P22492&Q02539
O60814&Q9NTI5	P06748&P24588	P06748&P35268	P23246&Q15233
P57053&Q9NTI5	P23527&Q99877	P06748&P16401	P23497&P26583
Q8N257&Q9NTI5	P62987&Q99880	P06748&P16402	P23527&Q16777
P09651&Q8NFH5	Q5QNW6&Q99880	P06748&Q02539	P23527&Q9BTM1
P38646&Q8N336	Q16695&Q6FI13	P06748&Q9UG63	P23528&Q9Y281
P85037&Q01167	Q8N257&Q99880	P06899&Q96A08	P24534&P29692
Q93079&Q9NTI5	Q99877&Q99880	P07814&Q02878	P25787&P60900
P42126&Q9P281	Q7L7L0&Q99880	P08670&P41219	P26038&P35241
P11388&P58876	P23527&Q99880	P09651&Q32P51	P26232&P35221
Q14692&Q9UG63	Q6FI13&Q99877	P09874&Q13315	P27348&P63104
P06899&Q9NTI5	O15042&Q99880	P0C0S8&P68431	P27348&P31946
P06748&P16401	P68431&Q16695	P0C0S8&Q96A08	P27348&P61981
P58876&Q9NTI5	P25490&Q99880	P0CG48&Q16777	P27348&Q04917
Q02952&Q5JSZ5	P23527&P58876	P0CG48&Q16778	P27348&P31947
P62807&Q9UIG0	P62979&Q99880	P10412&P68431	P27635&Q96L21
P0C0S5&P22415	P11388&P58876	P11142&P17066	P30049&P56381
P07900&Q96KR4	Q92922&Q99880	P13639&P62829	P31150&P50395
O00401&P34925	P25490&P58876	P14927&P22695	P31946&P61981
Q03001&Q8IYB3	Q16695&Q71DI3	P15170&Q8IYD1	P31946&P63104
Q5QNW6&Q92922	P10412&P84243	P15259&P18669	P31946&Q04917
P51991&Q8NFH5	P62805&P84243	P15259&Q8N0Y7	P31946&P31947
Q8N257&Q8WVM7	P62987&Q71DI3	P16104&Q71DI3	P31947&P63104
P62807&Q92922	Q71DI3&Q93079	P16104&P62807	P31947&P61981
P04908&Q99878	P62979&Q71DI3	P16104&Q99879	P31947&Q04917
P62807&Q6P1X5	P16403&Q7Z401	P16401&P68431	P32969&P40429
P68032&P68133	Q16778&Q96A08	P16401&P84243	P35268&Q9NP64
Q6P1X5&Q93079	P09651&Q9UJX3	P16401&Q96L73	P36507&Q02750
Q6P1X5&Q99880	P62807&Q13319	P16402&Q96L73	P36578&Q07020
Q53EV4&Q96RP9	Q71DI3&Q96A08	P16403&P20671	P36578&P46779
Q93073&Q96T21	P0C0S8&P57053	P16403&Q96L73	P36578&Q02543
Q16778&Q96DT6	O60814&Q13319	P17066&P34931	P36873&P62136
A1A4S6&O00159	P05141&P12236	P20290&Q96K17	P36873&P62140
P58876&Q6P1X5	P0C0S8&Q16695	P20671&P33778	P37235&P61601
P07199&Q96L73	P20700&Q03252	P21108&P60891	P37235&P84074
P68133&Q562R1	P07910&Q86SE5	P22090&Q8TD47	P38919&P60842
O75475&P51858	P16403&Q16695	P22626&P51991	P40222&Q8N3L3
O43524&P06748	P11940&Q13310	P30049&P56381	P40222&Q9NUQ3
O15315&Q8TDI0	P63167&Q96FJ2	P32969&P40429	P42025&P61163
P16989&P67809	P62805&Q16695	P33778&P62805	P46781&P62847
P67809&Q9Y2T7	P0C0S8&Q99880	P33778&Q96QV6	P48741&P54652
Q13319&Q9Y6V0	P38159&Q96E39	P35579&Q7Z406	P49753&Q86TX2
Q6P1X5&Q99877	P62807&Q99877	P35637&Q92804	P50991&P78371
P23527&Q92922	P27348&P63104	P36507&Q02750	P51398&P82933
Q5QNW6&Q9NTI5	P62807&Q16695	P36873&P62140	P51970&Q9P0J0
O95985&P40429	P18669&Q8N0Y7	P38919&Q14240	P55854&P61956
Q16778&Q6P1X5	P62807&Q6FI13	P42677&P83731	P57721&Q15365
P07900&Q9HAU4	P10412&Q16695	P43243&P52272	P57721&Q15366
P18507&Q9UPX8	P62807&Q93079	P46060&Q99933	P58876&Q16777
P52756&Q9NR30	P35637&Q92804	P51398&P82933	P58876&Q9BTM1
O43435&P06748	P40227&P50990	P51991&Q32P51	P60709&P62736
Q92922&Q93079	P11940&Q96DU9	P52272&Q9P2K5	P60709&P68032
P06748&P16402	P16104&P62807	P53675&Q00610	P60709&Q562R1
P23527&Q6P1X5	P11940&Q13148	P57721&Q15365	P60842&Q14240
P38646&Q9UMX0	Q13547&Q92769	P62491&Q15907	P61247&Q9BZE4
Q12906&Q96KR1	P09429&P26583	P62714&P67775	P61254&Q9UNX3
Q6STE5&Q9GZN1	P0C0S8&Q6FI13	P62736&P68032	P61601&P84074
P16401&Q9P2R6	P62807&P62987	P62805&Q16778	P61981&P63104
P16401&Q9Y3U8	P0C0S8&P62807	P62807&Q6FI13	P61981&Q04917
O15315&Q14839	P09651&Q32P51	P62979&P62987	P62136&P62140
O94880&Q16778	P62807&Q5QNW6	P62979&P68431	P62424&Q9BVJ6
O94900&P16402	O00148&Q13838	P63167&Q96FJ2	P62491&Q15907
Q13523&Q6P1X5	Q8IZP2&Q8NFI4	P63261&P68133	P62736&P68133
P06748&P10412	P61981&P63104	P63261&Q562R1	P62736&Q562R1
P23921&Q9H0A0	P14927&P22695	P68133&Q562R1	P62805&P68431
P06748&Q12778	P20671&P62807	P68363&Q71U36	P63104&Q04917
P22415&Q9NRY4	P17096&P52926	P68431&Q6FI13	P63167&Q96FJ2
P0CG47&P10412	P09651&P22626	P68431&Q02539	P63241&Q9GZV4
P0CG47&P16402	P84243&Q16695	P68431&Q16778	P67809&Q9Y2T7
P16403&Q96KQ7	P0C0S8&P62805	P68431&Q8N257	P68104&Q05639
P33778&Q92922	P57053&P62807	P68431&Q96QV6	P68363&P68366
P0CG48&P16402	P31946&P63104	P84243&Q16778	P68363&Q71U36
Q96M86&Q96RP9	P22626&P51991	P85037&Q01167	P68363&Q9BQE3
O95202&Q9BSW2	O75947&P18859	Q02539&Q8IUE6	P68366&Q71U36
P23527&Q9NTI5	P33778&P62807	Q02539&Q9Y6F1	P68366&Q9BQE3
P25205&Q02878	P24534&P29692	Q02539&Q9H7B2	P68431&Q5TEC6
P07900&P52594	P35232&Q99623	Q03701&Q99848	P68431&Q8IUE6
P0CG48&P10412	P0C0S8&Q93079	Q07666&Q5VWX1	P80303&Q02818
P0CG48&P16403	O75746&Q9UJS0	Q13148&Q13310	P84090&Q9NYF8
Q9Y5F6&Q9Y6V0	P62491&Q15907	Q13616&Q5JTH9	P84243&Q5TEC6
O00268&P13639	P15311&P35241	Q16695&Q7L7L0	P84243&Q8IUE6
P62847&Q5M9Q1	P62807&Q16778	Q16777&Q16778	Q02539&Q8IUE6
Q8N5F7&Q9BXP5	P23588&P62807	Q6ZRS2&Q96A08	Q02539&Q9Y3B9
Q9BQW3&Q9HAK2	P16401&P16403	Q7Z7F7&Q96GC5	Q02539&Q9H7B2
Q9BQW3&Q9UH73	P62807&Q99880	Q86SE5&Q9UKM9	Q03164&Q13601
P13639&Q14315	P14678&P63162	Q8IUE6&Q96A08	Q06830&Q13162
Q9BQW3&Q9H4W6	P29401&P51854	Q92945&Q96I24	Q07666&Q5VWX1
P14625&Q9Y2B0	P22626&P61599	Q96A08&Q96QV6	Q08945&Q9Y5B9
P07910&P49327	P16401&Q16695	Q96A08&Q99880	Q12906&Q96SI9
P11142&P83731	P62807&Q8N257	Q96SB3&Q99496	Q13033&Q9NRL3
Q9BT88&Q9UNE7	P0C0S8&P68431	Q9BQ39&Q9NR30	Q13547&Q92769
O60885&Q99878	P08238&Q58FF7	Q9NZI8&Q9Y6M1	Q14160&Q9BTT6
O60885&P04908	P07900&P08238		Q16777&Q5TEC6
O60885&P20671	P62807&P62979		Q16777&Q8N257
P11388&Q16778	P14625&Q58FF3		Q5TEC6&Q96A08
P16401&P24588	P62854&Q5JNZ5		Q6N069&Q9BXJ9
O60814&Q02539	P08238&P14625		Q6P158&Q9P0M6
P22492&Q7L7L0	O60814&Q99877		Q6ZRS2&Q96A08
P24588&Q02539	P60709&P68032		Q86SE5&Q9UKM9
O60885&P0C0S8	O60814&Q16695		Q8IUE6&Q8N257
O60885&Q96QV6	P39023&Q92901		Q8IUE6&Q96A08
O95696&P16401	P61254&Q9UNX3		Q8N257&Q99880
O95696&P16403	O60814&P62805		Q8TAQ2&Q92922
P07910&P39019	P08238&Q6Q759		Q8WTT2&Q9BSG1
O15315&Q12873	P08238&Q58FF8		Q96A08&Q99880
Q6IQ55&Q9BY77	P27635&Q96L21		Q96BM9&Q9NVJ2
Q9NPG3&Q9UIG0	P50502&Q8NFI4		Q9BQ39&Q9NR30
P62942&P68106	P62807&Q92922		Q9H307&Q9UKV3
P10412&Q9Y3U8	O60814&P05204		Q9H4W6&Q9HAK2
P11142&P42677	P62081&Q07617		Q9NR30&Q9Y388
P62736&Q562R1	P06748&P35268		Q9NYF8&Q9Y2W1
P16401&Q15059	O60814&Q5QNW6		Q9Y230&Q9Y265
P06748&P16403	P50502&Q8IZP2
P06899&Q02539	P36578&Q96T58
P22492&Q99878	O60814&Q99880
O60885&Q9BTM1	P16403&P35268
P04908&P0CG48	P07900&P14625
Q02539&Q6NXT2	P40429&Q6NVV1
O15055&P42126	P62979&P62987
O60885&Q8IUE6	O60814&Q8N257
O95602&P17987	Q02878&Q9NTJ3
P10412&P22492	O60841&P62424
P57053&Q02539	P0C0S8&P58876
P42696&P62826	P07900&Q58FG0
P57721&Q15365	P0C0S8&Q16778
P0CG47&Q8N257	P62807&P68431
P0CG48&Q8N257	P16403&P68431
Q9H4W6&Q9HAK2	Q03164&Q15233
O95696&P16402	P10412&P68431
P04908&P20671	P16104&Q16778
Q92922&Q99877	O75367&P62807
P84243&Q02539	P57053&Q96A08
P0C0S8&P20671	O00159&Q8N1T3
P57723&Q15365	P16401&P68431
P16402&P57053	P20671&Q16778
P04908&P0CG47	P62805&Q99525
P16402&Q96L73	P0C0S8&Q16777
P16403&Q96L73	P68431&Q6FI13
O60885&Q93077	O14983&P16615
P05204&Q16778	P68431&Q16778
P16403&Q15059	P62805&Q6FI13
P16403&Q99878	O60814&P68431
Q6NXT2&Q99879	P62701&Q8TD47
O95391&Q96RP9	P58876&Q16778
P22492&P68431	O60814&Q16778
P07814&P28715	P58876&Q93079
P57053&Q5QNW6	O60814&P62979
O94916&P24588	P58876&P68431
Q02539&Q99878	P05204&Q15651
O60885&Q7L7L0	P14618&Q15431
P11388&Q92922	P49207&Q8N5C6
P04908&Q9BTM1	P0CG48&P62979
Q02539&Q9BTM1	P07900&Q58FG1
P10412&Q15059	P04908&P62807
P56381&Q5VTU8	P12235&P12236
P84243&Q99879	P09651&P51991
O43364&O43435	P68104&Q05639
P16402&Q9Y3U8	P62805&Q16778
O14979&P62750	P58876&Q6FI13
O95696&P10412	P16104&P58876
P16403&Q99549	P58876&P62805
P84243&Q99878	P20671&P58876
Q6NXT2&Q99878	P04908&P58876
P16403&Q7L7L0	P58876&Q5QNW6
Q5TEC6&Q99878	P0C0S8&Q99877
P04908&Q96QV6	P10412&P22492
P0CG47&Q9BTM1	P16104&Q93079
P0CG48&Q9BTM1	Q93079&Q99880
P06748&P35268	P23527&P68431
P0CG47&P16403	P20671&P62805
P62807&Q99877	P84243&Q93079
O15083&Q8IUD2	Q6FI13&Q7L7L0
P04908&P62979	P0C0S8&P23527
Q02539&Q9Y6F1	P16104&P68431
P07237&Q13087	Q93079&Q99877
Q6ZVD7&Q9NR30	P06899&P68431
P19784&Q9H501	P20671&Q93079
P0C0S8&P62979	P20671&P23527
P20671&P84243	P16104&P23527
P62979&Q9BTM1	P0C0S8&Q96KK5
Q02539&Q16695	P68431&Q16777
P04908&P62987	P04908&Q93079
P62424&Q5TAP6	P04908&P0C0S8
P10412&P62987	P23527&P62805
P16402&P62987	P0C0S8&Q5QNW6
P16403&P62987	P0C0S8&Q8N257
P09429&P23497	Q5QNW6&Q92922
P61247&Q9BZE4	O60814&P23527
P10412&Q96QV6	P08238&Q96JM4
P16402&Q96QV6	P23527&Q6FI13
P33778&P62807	P16104&Q99880
Q6ZRS2&Q96A08	Q6FI13&Q8N257
P22492&P84243	P10412&Q8WZ42
O00566&Q9NR30	P84243&Q99880
P20671&Q6NXT2	P06899&Q99880
P16401&Q96L73	P20671&Q99880
P16402&Q16695	P06899&Q6FI13
P20671&Q02539	P10412&Q6FI13
P57053&P62807	P20671&Q6FI13
Q02539&Q93077	Q16777&Q7L7L0
P05787&P08670	P58876&Q99880
P62987&Q8N257	P58876&Q99877
Q02539&Q9H7B2	P58876&Q8N257
Q07666&Q5VWX1	P58876&Q92922
Q5TEC6&Q99879	P58876&Q7L7L0
O43435&O43524	P62807&Q1ED39
P58876&Q6NXT2	P0C0S8&Q71DI3
P62805&Q5QNW6	P84243&Q71DI3
P62424&Q96RP9	P62807&Q71DI3
P62979&Q8N257	P62805&Q71DI3
P22492&Q5TEC6	P10412&Q71DI3
P16403&Q16695	P10412&Q6Q759
Q5QJE6&Q8WVC0	O60841&P10412
P16402&P62979	P16104&Q71DI3
P16403&P62979	P09651&Q14980
P62807&Q16778	P16403&Q71DI3
P62807&Q02539	P06899&Q71DI3
P16401&Q96KQ7	P06899&P62805
P16402&Q7L7L0	Q02539&Q71DI3
P16402&Q99878	P16402&Q71DI3
P16403&Q96QV6	O60814&Q71DI3
P09874&Q9Y6F1	P10412&P35268
P10412&Q99878	P58876&Q71DI3
O60814&P16402	P16403&Q8WZ42
P62424&Q9BVJ6	P10412&Q15003
P10412&P62979	P16401&P16402
P0C0S8&P22492	Q16777&Q71DI3
O76021&Q02878	Q02539&Q8WZ42
P04908&Q16777	P62805&Q5QNW6
P20671&P22492	Q13740&Q5T4S7
Q9NZI8&Q9Y6M1	P60709&P63261
P06899&P10412	P32119&Q06830
Q02539&Q5TEC6	P55884&Q8WUD4
P10412&Q93077	P23497&P26583
Q6FI13&Q99879	O60361&P22392
Q06830&Q13162	P35610&P39748
P16401&P57053	P80303&Q02818
P62805&Q6NXT2	O43432&Q04637
P62807&Q5QNW6	P42167&Q9NVX2
P04908&P22492	O60828&P20810
P0C0S8&P0CG47	A8MWD9&P62308
P0C0S8&P0CG48	P05204&Q15059
P84090&Q9NYF8	P07910&P49327
P16104&Q6NXT2	Q16695&Q71UI9
P62807&P62979	P55884&Q5VT06
P10412&P57053	O00425&Q9NZI8
P16402&Q6NXT2	P11908&P60891
P62807&Q6NXT2	P26639&Q04637
Q5QNW6&Q6NXT2	P25398&Q9Y233
Q6NXT2&Q93079	P62847&Q14247
P20671&Q5TEC6	P62241&Q9Y4D8
P22492&Q6FI13	P30050&Q5VTE0
P35637&Q92804	P46778&Q9H553
P16402&Q5TEC6	P62753&Q92974
Q9BQ39&Q9NR30	P46782&P62851
P22492&Q93077	P62750&Q99615
O60814&P62807	P14625&Q9Y2B0
P06899&P16403	O60814&P23588
Q16695&Q8IUE6	P42025&P61163
P16104&P68431	O14562&P0DMV8
P06899&P16402	O60293&P62750
Q92945&Q96I24	P46778&Q14320
Q71DI3&Q99878	O75475&Q7Z4V5
P35579&Q9Y2K3	A6NHG4&P30046
P62805&Q8N257	O15417&P99999
P84243&Q93079	P84090&Q9NYF8
P35749&Q9Y2K3	P68431&Q71UI9
P62807&Q99878	P0C0S8&P16401
P62805&Q99525	P17096&Q08378
P62805&Q99877	P13667&Q99715
Q16778&Q6ZRS2	Q96AG4&Q9BUQ8
P78316&Q9NR30	O60814&P16402
Q02539&Q8IUE6	P62753&Q9Y6V0
P58876&Q5TEC6	O43819&Q6UB99
Q02539&Q71DI3	P62714&P67775
Q16695&Q5QNW6	Q8WZ42&Q99729
P16401&Q16695	P25787&P60900
P62805&Q8IUE6	Q01105&Q5JSL3
O75531&Q12830	P07196&P07197
P22492&Q71DI3	P0DMV8&P48741
P62979&Q6FI13	P22415&Q71UI9
Q16778&Q92922	Q6FI13&Q93079
P06899&Q8N257	P0C0S8&P16403
P62987&Q9BTM1	P0C0S8&P16402
P16104&Q71DI3	Q14980&Q9ULV0
Q5TEC6&Q8IUE6	P16403&Q8IZA3
P62987&Q6NXT2	P57721&Q15366
O60814&Q8N257	P36578&Q8N5Q1
P16403&Q6NXT2	O60814&P16403
P16949&Q93045	Q6FI13&Q99880
P57053&Q8N257	P62987&Q6FI13
P11940&Q13148	P11388&Q99880
P22492&Q6NXT2	P62987&Q7L7L0
P60709&P63267	P36873&P62140
P62807&Q16695	P17096&Q6FI13
P68431&Q71UI9	P62979&Q6FI13
P60709&P62736	P39019&P49327
P62736&P63261	P62979&Q7L7L0
P63261&P63267	P46778&Q9BUQ8
Q7Z406&Q9Y2K3	Q71DI3&Q8IUE6
A7E2Y1&P35749	P10412&Q9NR30
A7E2Y1&Q7Z406	P0C0S8&Q02539
P10412&Q6NXT2	Q2WGJ9&Q5VTE0
P16402&Q8IUE6	P62807&Q12904
Q6NXT2&Q7L7L0	O60814&O75175
Q6NXT2&Q93077	P26038&P35241
A7E2Y1&P35579	P15531&P22392
P62807&Q93079	P23528&Q9Y281
Q6FI13&Q93079	P11940&Q9H361
P23527&P62807	P61326&Q96A72
P33778&Q6NXT2	P26599&Q9UKA9
Q6NXT2&Q99877	P04075&P09972
P16402&Q9BTM1	P16949&Q93045
P62987&P84243	P00558&P07205
O60814&P16401	P06733&P09104
P16402&P84243	P16403&Q13428
P16403&P68431	O75947&Q5F1R6
P04908&P0C0S8	P0C0S8&P62987
P04908&Q8IUE6	P09429&P23497
P63261&P68032	P07910&Q9Y277
P23527&P84243	P13693&Q9HAU6
P16402&Q93077	P43487&P49792
O95425&Q15746	P12532&P17540
P84243&Q99877	A0A1B0GUS4&P68036
Q71DI3&Q99879	P20290&Q96K17
P16403&Q8IZA3	P15311&P26038
P10412&P20671	P62805&P62987
O60885&Q16777	P26038&Q15388
O60885&Q6FI13	Q12906&Q96SI9
P04908&P84243	P08237&Q01813
P10412&Q8IUE6	Q06830&Q13162
P62807&P84243	P41091&Q2VIR3
P58876&P68431	P30049&P56381
P04908&Q02539	P31153&Q15008
P10412&Q7L7L0	P0DMV8&P17066
P62805&Q99878	P0DMV8&P34931
P68431&Q02539	P39019&Q9Y277
Q5QNW6&Q6FI13	P50914&Q9BTV4
P16403&Q5TEC6	P83881&Q969Q0
P16402&Q71DI3	P68363&Q9BQE3
P16402&P62807	P10412&Q9Y3U8
P84243&Q99880	O75947&P31689
P84243&Q9BTM1	P50914&Q9UNH7
P04908&Q99880	P0C0S8&P62979
P10412&Q9BTM1	P07910&P39019
P0C0S5&P68431	P62805&P62979
P16403&Q8IUE6	P46783&Q9NQ39
P57053&P62805	P83731&Q15428
P16401&P62807	P62861&Q8TCJ2
P62805&P62979	P23588&P58876
P62805&Q93079	P0C0S8&Q96A08
P62805&Q99879	Q13151&Q15428
P35580&Q9Y2K3	P31150&P50395
P10412&Q5TEC6	A8MVX0&P62826
P16403&P57053	P06732&P12532
Q6DKI1&Q8IY81	P15170&Q8IYD1
O60814&P10412	Q93077&Q96A08
P0CG48&Q6NXT2	P04908&Q96A08
P10412&Q6FI13	P16402&P62807
P16403&P84243	O75947&Q8IXB1
P0CG47&Q6NXT2	Q99729&Q9ULC4
Q6FI13&Q99880	Q15365&Q15366
P84243&Q93077	P06733&P13929
P04908&Q5QNW6	Q02878&Q9P2E9
P04908&Q8N257	P09429&Q9Y6Y8
P16104&P84243	P11142&P83731
A7E2Y1&P35580	A6QL64&P68036
Q6NXT2&Q99880	P63241&Q6IS14
P22492&Q16695	P05023&P13637
P04908&Q6NXT2	P39748&P78559
P0C0S8&Q8N257	Q96AG4&Q9P0U1
P0CG48&Q6FI13	O75531&Q92575
P04908&P16403	O95757&Q92598
P16402&P20671	P10412&P62987
P63261&P68133	O75531&Q14004
P0C0S8&Q96A08	P10412&Q14978
P16403&Q9BTM1	P62136&P62140
P23527&P62805	P23588&Q93079
P10412&Q71DI3	P04908&P62987
P58876&Q71DI3	Q01130&Q9BRL6
P62807&Q6FI13	P16403&P62987
Q16695&Q96QV6	P10412&Q13428
P0C0S8&P16403	P0C0S5&P68431
P0CG48&P84243	P04908&P62805
Q5TEC6&Q96A08	Q9Y2C4&Q9Y2S6
P0CG47&Q6FI13	P16403&P62979
Q5TEC6&Q99880	P10412&P62979
Q5TEC6&Q96QV6	O60814&Q6FI13
O43290&Q13523	P04908&P62979
P62805&Q99880	P0DMV8&P83731
P04908&P10412	P63241&Q9GZV4
P16403&Q71DI3	P10412&Q9H7B2
P16402&P68431	P23588&Q99880
O75367&P62807	P16104&P62805
P0C0S8&Q16695	P62805&Q7L7L0
P10412&Q16778	Q96A08&Q99880
Q16695&Q6FI13	P23588&Q8N257
Q6NXT2&Q9BTM1	P06748&Q9C0J8
Q16695&Q8N257	P60842&Q14240
P06899&P62807	P05023&P50993
P04908&Q96A08	Q13319&Q8N257
P0C0S8&P84243	P06899&P11388
P0C0S8&Q02539	O60814&P11388
P16401&Q96QV6	P0C0S5&Q71DI3
P07199&Q9NQS7	P0C0S8&Q9BR39
P10412&P62807	O60814&P25490
P16402&Q6FI13	P58876&Q1ED39
P16104&P62807	O60814&Q1ED39
P16401&Q93077	P16403&Q9Y4B4
P16402&Q16778	P07305&P16403
P10412&Q16695	P22626&Q14980
Q9NYF8&Q9Y2W1	P09874&Q9Y6F1
P08670&P41219	O75175&P62807
P16403&P20671	P16403&P62807
Q12830&Q14004	Q93079&Q9NTI5
P04908&P16402	P16402&Q9Y3U8
Q6FI13&Q8N257
P62807&Q99880
P62807&Q5TEC6
P07814&Q02878
P04908&Q5TEC6
Q02539&Q96QV6
O60812&P07910
O75746&Q9UJS0
P23527&Q6NXT2
P68431&Q5QNW6
P0C0S8&P16402
P84243&Q8IUE6
Q6NXT2&Q8IUE6
P62807&Q8IUE6
Q6FI13&Q96A08
P16401&Q99878
P62807&Q99879
Q16778&Q8N257
Q6FI13&Q6NXT2
Q8N257&Q93079
P62807&Q9BTM1
P04908&Q6FI13
Q16778&Q6NXT2
Q5QNW6&Q8N257
Q71DI3&Q96QV6
P0C0S8&Q5QNW6
P62807&Q8N257
P0C0S8&P10412
P33778&Q8N257
P58876&Q6FI13
P23527&Q8N257
Q16777&Q6NXT2
O75525&Q07666
P16401&P84243
P68431&Q6FI13
Q6NXT2&Q96A08
P10412&P84243
P13535&P35749
P68431&Q8N257
P35749&Q9UKX3
P0C0S8&Q5TEC6
P13637&P54707
P50993&P54707
P84243&Q96A08
P05023&P54707
P10412&Q96KQ7
P11055&Q7Z406
P68431&Q8IUE6
Q12873&Q8TDI0
Q71DI3&Q96A08
P0C0S8&Q6NXT2
P11055&P35749
P16403&P62807
P35579&Q9Y623
P04908&Q99879
P0CG47&P84243
P58876&P62807
P68431&Q99878
P84243&Q96QV6
Q71DI3&Q71UI9
Q02539&Q7L7L0
P0C0S8&Q7L7L0
Q8N257&Q99877
P35749&Q9Y623
Q6FI13&Q99877
P11055&P35579
P12883&P35749
P35749&Q9UKX2
P58876&Q8N257
P04908&Q93079
P16104&P62805
Q12830&Q8NFC6
P12882&P35749
P20671&P62807
P84243&Q16778
Q7Z406&Q9Y623
P0C0S8&P62987
P13533&P35749
P23527&Q6FI13
P84243&Q16777
P0C0S8&Q99879
P84243&Q6FI13
P07910&Q86SE5
P62979&Q6NXT2
P16401&Q6NXT2
P61163&P63261
P04908&P58876
P17844&Q92841
P62979&P84243
P57053&P68431
P58876&P84243
P04908&Q7L7L0
A1X283&Q5TCZ1
P33778&Q6FI13
P68431&Q93077
Q6FI13&Q7L7L0
P0C0S8&P16401
P57053&Q96QV6
P0C0S8&Q93079
O60814&Q6NXT2
P16403&Q16778
P16403&Q6FI13
P04908&Q93077
P68431&Q99877
O60812&Q86SE5
P0C0S8&P58876
P20671&Q71DI3
P35580&Q9Y623
P06899&P16401
P57053&Q6NXT2
P11055&P35580
P10412&P68431
P68431&Q93079
Q5TEC6&Q93079
Q6FI13&Q96QV6
O60814&Q5TEC6
P57053&Q5TEC6
P16401&P68431
P23527&P68431
P57053&P84243
P0C0S8&Q99880
P62807&Q16777
P68431&Q99880
Q71DI3&Q8IUE6
P16403&Q93077
P68431&Q99879
P23527&Q5TEC6
Q02539&Q16778
P04908&Q16778
P84243&Q8N257
Q6NXT2&Q8N257
Q6NXT2&Q96QV6
O75525&Q5VWX1
P06899&Q5TEC6
P68431&Q16777
Q86SE5&Q9UKM9
P09651&Q32P51
A0A096LP55&P07919
O94805&O96019
P18669&Q8N0Y7
P51991&Q32P51
P68431&Q9BTM1
P05023&P13637
P05023&P50993
P05023&Q13733
P05141&Q9H0C2
P16401&Q5TEC6
P61956&Q6EEV6
O00203&Q13367
P11908&P21108
P12236&Q9H0C2
P13637&Q13733
P50993&Q13733
Q7L7L0&Q9BTM1
P29401&Q9H0I9
Q5TEC6&Q71DI3
Q5TEC6&Q93077
Q9H307&Q9UKV3
P58876&P62805
O60814&Q71DI3
P20226&Q6SJ96
P29401&P51854
Q6NXT2&Q71UI9
P06899&Q6FI13
P62736&P68032
P84243&Q6NXT2
Q5TEC6&Q7L7L0
P57053&Q71DI3
P21333&Q14315
Q5TEC6&Q99877
Q71DI3&Q93079
Q71DI3&Q93077
Q14839&Q8TDI0
P16401&Q16778
Q71DI3&Q99880
P16104&Q5TEC6
P84243&Q71UI9
P13637&P50993
O60814&P0C0S8
P57053&Q6FI13
O60814&Q6FI13
P06899&P0C0S8
P62987&Q6FI13
Q5TEC6&Q8N257
P57053&Q8IUE6
Q71DI3&Q99877
P0C0S8&P68431
P0C0S8&P57053
P10412&Q16777
P16402&Q16777
P38646&Q12931
Q02539&Q6FI13
P33778&P68431
Q4VCS5&Q8IY63
P62807&Q7L7L0
P16401&Q9BTM1
P0C0S5&Q71DI3
P16401&Q6FI13
P23528&Q9Y281
P00558&P07205
Q02539&Q16777
Q71DI3&Q7L7L0
P04908&Q16695
P16401&Q71DI3
P16401&Q8IUE6
P08238&P14625
Q5QNW6&Q71DI3
Q71DI3&Q8N257
P04908&P62807
P05141&P12236
O43815&Q13033
Q9NQZ2&Q9Y3B9
P04908&P57053
P62805&Q6FI13
Q92945&Q96AE4
P16403&Q16777
P40222&Q8N3L3
Q5TEC6&Q9BTM1
P04908&P23527
P32119&Q06830
O43815&Q9NRL3
P68400&Q8NEV1
Q13033&Q9NRL3
Q16777&Q71DI3
P0CG47&P62805
P0C0S5&Q6NXT2
P68431&Q16778
P11388&Q02880
P62805&Q16777
Q8N257&Q99878
P07900&P14625
P40222&Q9NUQ3
P68431&Q5TEC6
Q16695&Q5TEC6
Q16695&Q71DI3
P57053&Q7L7L0
P0CG48&P62805
P0C0S8&Q99877
P62805&Q9BTM1
Q07157&Q9UDY2
P19784&Q8NEV1
P09874&Q13315
P0C0S8&P23527
P0C0S8&P33778
Q14151&Q15424
P04908&Q71DI3
P16104&Q5QNW6
P68431&Q6NXT2
Q16695&Q6NXT2
P04908&Q99877
P0C0S8&Q16778
P62805&Q96QV6
O60814&Q96A08
P08240&P61247
P13535&P35579
P14678&P63162
P16104&Q96QV6
P16104&Q93077
P20290&Q96K17
P20671&Q7L7L0
P20671&Q96QV6
P20671&Q9BTM1
P35579&P35749
P35579&Q9UKX3
P68363&P68366
P68363&Q6PEY2
P68366&Q6PEY2
Q02878&Q96T21
Q6PEY2&Q9BQE3
Q7L7L0&Q93077
Q96A08&Q99879
P0DMV8&P34931
P0DMV8&P54652
P12883&P35579
P27635&Q96L21
P31947&Q04917
P57053&Q96A08
P61619&Q9H9S3
Q12926&Q15717
Q6PEY2&Q71U36
O76094&P46776
P12882&P35579
P13533&P35579
P17066&P54652
P23527&Q96A08
P26232&P35221
P26599&Q9UKA9
P33778&Q96A08
P39023&Q92901
P58876&Q96A08
P63241&Q9GZV4
P68363&Q9NY65
Q7Z406&Q9UKX2
Q7Z406&Q9UKX3
Q8TAE8&Q96RP9
Q93079&Q96A08
Q96A08&Q99877
Q9BQE3&Q9NY65
O75335&Q13136
P0DMV8&P11142
P12235&P12236
P13535&Q7Z406
P25490&Q93079
P25490&Q99880
P25490&P33778
P25490&P58876
P25490&Q99877
P25490&Q99879
P26038&P35241
P35749&Q7Z406
Q16778&Q96A08
Q5QNW6&Q96A08
Q6FI13&Q71DI3
Q6PEY2&Q9NY65
Q71U36&Q9NY65
P15531&P22392
P23527&P25490
P34931&P54652
P35268&Q9BZI7
O15078&P07900
O60814&P16403
P0CG47&P68431
P0CG48&P68431
P12883&Q7Z406
P23527&Q15361
P58876&Q15361
P83881&Q969Q0
Q15361&Q93079
Q15361&Q96A08
Q15361&Q99879
Q15361&Q99880
O60814&P25490
P08240&P62241
P0DMV8&P17066
P13533&Q7Z406
P24390&P33947
P33778&Q99877
P35579&Q9UKX2
P57053&Q99879
P62891&Q96EH5
P68366&Q9NY65
P68431&Q71DI3
Q5QNW6&Q93079
A2RTX5&P26639
O00159&Q9UBC5
P20671&Q93077
Q15361&Q16778
Q16777&Q5TEC6
O95757&Q92598
P12882&Q7Z406
P06899&P25490
P20671&Q8N257
P11142&P34931
O60814&P84243
P62805&P62987
P16401&P16403
Q92830&Q9BQG0
Q96A08&Q99880
Q9BXP5&Q9UQ35
B5ME19&Q99613
P43487&P49792
P20671&P62805
O43731&P24390
P13535&P35580
P16104&Q8N257
P35580&P35749
Q01484&Q12955
Q8WVM7&Q99879
Q8WVM7&Q99880
P0C0S5&Q71UI9
P16403&Q02539
P35580&Q7Z406
P35580&Q9UKX3
P68431&Q96QV6
O60814&Q9UIG0
P06899&Q9UIG0
P12882&P35580
P12883&P35580
P17096&P52926
P23527&Q8WVM7
P57053&Q9UIG0
P06899&Q96A08
P13533&P35580
P23527&Q93079
P35580&Q9UKX2
Q14204&Q9NRC6
Q8WVM7&Q96A08
O43731&P33947
O76021&Q13206
P35268&Q6P5R6
O60814&Q99879
P20671&Q99878
P35579&Q7Z406
O75334&Q13136
P06899&P57053
P10412&Q02539
P62807&Q96QV6
P16402&P16403
P16402&Q02539
O75367&Q99879
P06899&Q99879
Q16778&Q99879
P25490&Q16778
P16401&Q02539
P20671&Q16777
P53675&Q00610
O75367&Q93079
P07305&P10412
P07305&P16401
P07305&P16403
P0CG47&Q99878
P0CG47&P20671
P0CG48&Q99878
P0CG48&P20671
Q99877&Q99879
O60814&P0CG48
P06899&P0CG47
P06899&P0CG48
P07305&P16402
P0CG48&P57053
P0CG48&Q96A08
Q16778&Q8WVM7
O75367&P06899
P27348&P63104
Q5QNW6&Q99879
O60814&P0CG47
P0CG47&P57053
P23527&Q71DI3
P62736&P63267
Q8N257&Q9BTM1
O60814&Q5QNW6
P0CG47&Q96A08
P10412&P16401
P10412&P16403
P16401&P16402
P27348&Q04917
P62805&Q5TEC6
Q5QNW6&Q99877
Q93079&Q99877
O75367&P58876
P06899&P62805
P20671&Q8IUE6
P57053&Q93079
P58876&Q16778
O75367&Q99880
P0CG47&P62807
P0CG48&P62807
P15259&P18669
P15259&Q8N0Y7
P33778&P62805
P57053&P58876
P58876&Q5QNW6
P62805&Q93077
Q71U36&Q9BQE3
Q93079&Q99879
P16104&Q99878
Q16695&Q99878
Q96A08&Q99878
Q99879&Q9BTM1
P0C0S8&P62805
P20671&P62979
P33778&Q5QNW6
P62979&Q99878
P68431&Q96A08
Q16777&Q8N257
Q5QNW6&Q9BTM1
P02545&P20700
P04908&P33778
P0CG47&P58876
P0CG48&P58876
P15311&P35241
P20671&P62987
P23527&Q99877
P27348&P31946
P33778&Q93079
P57053&Q99880
P62805&Q96A08
P62979&Q8IUE6
P62979&Q93077
P62979&Q96QV6
P62979&Q7L7L0
P62987&Q99878
Q13151&Q15428
Q8N257&Q93077
Q99877&Q99880
O75367&P23527
O75367&Q5QNW6
P06899&Q5QNW6
P06899&Q93079
P11142&P17066
P58876&Q99877
P58876&Q99880
P68032&Q562R1
Q16778&Q99880
Q16778&Q9UIG0
Q96QV6&Q99879
P20671&P68431
Q8N257&Q99880
O60814&P62987
O60814&Q93079
P33778&P58876
P57053&P62987
P62987&Q96A08
Q8N257&Q96QV6
O60814&Q99880
O60814&P62805
O60814&P62979
O60814&Q99878
P06899&P62979
P16401&Q16777
P23527&P57053
P57053&P62979
P57053&Q99878
P62805&P62807
P62979&Q96A08
P62979&Q99879
Q5TEC6&Q6NXT2
P84243&Q5TEC6
P84243&Q71DI3
Q5QNW6&Q99880
Q5TEC6&Q6FI13
Q6NXT2&Q71DI3
P06899&P58876
P0C0S8&Q6FI13
P20671&Q5QNW6
Q16778&Q99878
P0C0S8&Q9BTM1
P58876&Q99879
P60709&P68133
P62987&P68431
P04908&P62805
P16104&Q99880
P58876&Q93079
P60709&Q562R1
P06899&P62987
P08754&Q9UBI6
P16104&Q93079
P33778&Q99879
P58876&Q16695
P62979&P68431
Q93079&Q99880
O60814&Q99877
P0CG47&Q16777
P0CG47&Q71DI3
P0CG47&Q8IUE6
P0CG48&Q71DI3
P0CG48&Q8IUE6
P15311&P26038
P20671&Q99879
P33778&P62979
P58876&P62979
P61326&Q96A72
P62807&P62987
P62979&Q93079
P62979&Q99877
P62979&Q99880
Q16695&Q99880
Q5QNW6&Q99878
Q8IUE6&Q8N257
O60814&P33778
O60814&P68431
P20700&Q03252
P23527&P62979
P27348&P61981
P33778&P57053
P33778&Q99880
P57053&Q99877
P62805&Q71DI3
P62979&Q5QNW6
Q96QV6&Q99880
O60814&P23527
P06899&Q99877
P0C0S8&Q93077
P0CG47&Q16778
P0CG47&Q5TEC6
P0CG47&Q96QV6
P68366&Q9BQE3
P23527&P33778
P38919&P60842
P62987&Q5TEC6
P62987&Q71DI3
Q7L7L0&Q8N257
O60814&P06899
P0CG47&Q16695
P0CG48&Q16695
P20671&Q16695
P20671&P57053
P20671&Q99877
P23527&P58876
P23527&Q96QV6
P62979&Q71DI3
P63096&Q9UBI6
Q5QNW6&Q96QV6
Q99877&Q99878
O60814&P20671
O75367&P33778
P06899&P33778
P62979&Q16777
Q16695&Q93079
Q16777&Q99879
Q8IUE6&Q93079
Q8N3U4&Q8WVM7
O60814&Q9BTM1
O60814&P16104
P20671&Q16778
P57053&Q9BTM1
P60709&P61163
P62979&Q16778
Q16695&Q71UI9
Q16695&Q99879
O60814&P57053
P06899&Q99878
P0CG47&Q93077
P0CG47&Q7L7L0
P0CG48&Q93077
P0CG48&Q7L7L0
P62805&Q16695
Q16778&Q93079
Q96QV6&Q99878
P06899&P23527
P0CG47&Q99879
P0CG48&Q99879
P16104&P57053
P38919&Q14240
P58876&Q99878
Q06587&Q99496
P02545&Q03252
P04899&Q9UBI6
P23527&Q16778
P57053&Q16778
P62805&Q7L7L0
P62979&Q5TEC6
Q6FI13&Q99878
O60814&Q16778
P09471&Q9UBI6
P58876&P62987
Q6FI13&Q8IUE6
Q6FI13&Q93077
Q8IUE6&Q99879
P06899&Q16778
P06899&Q9BTM1
P16104&Q16695
P16104&Q99879
P58876&Q96QV6
P84243&Q7L7L0
Q16777&Q6FI13
Q6FI13&Q9BTM1
P06899&P16104
P0CG48&Q5TEC6
P16104&P23527
P62807&P68431
P62807&Q71DI3
Q16778&Q5QNW6
Q8IUE6&Q9BTM1
O60841&Q02878
P06737&P11217
P0C0S8&Q99878
O60814&Q16695
P06733&P13929
P06737&P11216
P49753&Q86TX2
P57053&Q16695
P58876&Q7L7L0
P06733&P09104
P0C0S5&Q16695
P0C0S8&Q16777
P0CG48&Q16777
P10412&P16402
P21108&P60891
Q93079&Q96QV6
P58876&Q8IUE6
Q16695&Q96A08
Q8IUE6&Q99880
Q99880&Q9BTM1
O60814&P04908
P06899&Q6NXT2
P0C0S8&Q8IUE6
P0CG47&P33778
P0CG47&Q99877
P0CG48&P33778
P0CG48&Q96QV6
P0CG48&Q99877
P20671&P58876
P33778&Q99878
P58876&Q9BTM1
P62987&Q16777
Q96A08&Q9BTM1
O75367&Q8N257
P0CG47&Q99880
P0CG48&Q99880
Q93077&Q96A08
O75367&Q96A08
P07196&P07197
P20671&Q93079
P20671&Q99880
P23527&Q9BTM1
P31946&P31947
Q93079&Q99878
Q93079&Q9BTM1
P04908&P68431
P06899&P84243
P16104&Q99877
Q7Z7F7&Q96GC5
O75369&P21333
P06899&Q16777
P0C0S8&P62807
P0CG48&Q16778
P16104&P58876
P33778&Q16695
Q16695&Q93077
Q16777&Q93079
Q8IUE6&Q96A08
O60814&Q16777
O75367&Q16778
P06899&Q96QV6
P06899&P20671
P12268&P20839
Q16695&Q16777
Q71DI3&Q9BTM1
O60814&Q96QV6
P16104&P33778
P23527&Q99878
P23527&Q16695
P33778&Q16778
P57053&Q16777
P62277&Q9Y3A4
P62805&Q16778
P62987&Q8IUE6
P62987&Q96QV6
Q16695&Q99877
Q16777&Q99877
Q16778&Q99877
Q16778&Q8IUE6
Q93077&Q96QV6
P06899&Q99880
P0CG47&P23527
P0CG47&Q5QNW6
P0CG47&Q93079
P0CG48&P23527
P0CG48&Q5QNW6
P0CG48&Q93079
P11908&P60891
P58876&Q16777
P62979&Q16695
P62987&Q16778
P62987&Q93077
P62987&Q99877
P62987&Q99879
P62987&Q7L7L0
Q16777&Q5QNW6
Q7L7L0&Q96QV6
P06899&Q71DI3
P62987&Q99880
Q16778&Q96QV6
Q7L7L0&Q99878
Q96QV6&Q99877
P06899&P68431
P62987&Q16695
Q16778&Q5TEC6
Q7L7L0&Q99879
Q8IUE6&Q99877
P23527&Q8IUE6
P31947&P63104
P31947&P61981
P33778&P62987
Q16695&Q9BTM1
P20671&P23527
P20671&P33778
P33778&Q16777
P43243&P52272
Q7L7L0&Q96A08
Q99878&Q99880
O43390&O60506
P0C0S8&Q71DI3
P23527&P62987
P61247&Q12788
P61254&Q9UNX3
P62987&Q5QNW6
P62987&Q93079
Q15365&Q15366
Q8IUE6&Q96QV6
P06899&Q8IUE6
P33778&Q7L7L0
Q16777&Q7L7L0
Q16777&Q96QV6
Q16777&Q96A08
Q16777&Q99880
Q5QNW6&Q7L7L0
Q7L7L0&Q8IUE6
Q96QV6&Q9BTM1
O14818&Q8TAA3
P05141&P12235
P11216&P11217
P51531&P51532
P68366&Q71U36
P68431&Q7L7L0
Q16778&Q6FI13
Q5QNW6&Q93077
Q7L7L0&Q99877
O60264&P28370
P04075&P09972
P0C0S5&P84243
P10644&P31321
P11142&P54652
P23527&Q7L7L0
P31150&P50395
P33778&Q8IUE6
P68431&Q16695
O00148&Q13838
O60814&P58876
O60814&Q8IUE6
O60814&P0C0S5
P17066&P34931
P30304&Q00534
P33778&Q71DI3
P36507&Q02750
Q16695&Q7L7L0
Q6N069&Q9BXJ9
Q99878&Q99879
P0C0S5&P57053
P19784&P68400
P62491&Q15907
Q7L7L0&Q93079
Q93077&Q99877
Q93077&Q99880
P23527&Q16777
P33778&Q93077
P35579&P35580
P60709&P68032
Q16695&Q16778
Q16778&Q9BTM1
Q93077&Q99879
O75367&Q99877
P09651&P51991
P09651&P43243
P27348&P31947
P31946&P61981
P42025&P61163
P62807&Q93077
Q13547&Q92769
Q16778&Q71DI3
Q8TAQ2&Q92922
O75477&O94905
P04908&P06899
P06899&Q93077
P06899&Q7L7L0
P16104&Q16778
P19367&Q2TB90
P23527&Q99879
Q7L7L0&Q99880
O60841&P62424
P08670&P17661
P31943&P55795
P33778&Q96QV6
Q93077&Q93079
O60814&Q7L7L0
O75489&Q9P032
P57053&Q93077
P60709&P63261
P62136&P62140
Q99877&Q9BTM1
P08237&Q01813
P23527&Q93077
P61981&P63104
P68431&P84243
P84243&Q16695
Q03701&Q99848
Q16778&Q7L7L0
Q99879&Q99880
P23527&Q99880
P62714&P67775
Q16778&Q93077
Q5QNW6&Q8IUE6
O14983&P16615
P20671&Q96A08
P60842&Q14240
P62805&P84243
P22626&P51991
P24534&P29692
P36873&P62136
O43432&Q04637
P00367&P49448
P23527&Q5QNW6
P62805&P68431
Q12873&Q14839
Q99878&Q9BTM1
P06899&Q16695
P58876&Q93077
P68104&Q05639
P68363&Q9BQE3
Q16777&Q9BTM1
Q93077&Q99878
Q93077&Q9BTM1
O60814&Q93077
P09651&P38159
P0CG47&P62987
P0CG48&P62979
P0CG48&P62987
Q16777&Q93077
Q16777&Q99878
Q7Z3B4&Q92621
Q8IUE6&Q93077
Q8IUE6&Q99878
P06899&P0C0S5
P07900&P08238
P0CG47&P62979
P15170&Q8IYD1
P31946&Q04917
P33778&Q9BTM1
P61981&Q04917
P63104&Q04917
P63167&Q96FJ2
Q16777&Q8IUE6
P09429&P26583
P0CG47&P0CG48
P36873&P62140
P51970&Q9P0J0
Q96A08&Q96QV6
O00425&Q9NZI8
O00567&P55769
O43290&Q6P2Q9
O43707&P12814
O75947&P25705
O75947&P18859
P06576&P25705
P09651&P22626
P13639&P62829
P14927&P22695
P18754&P62826
P23246&Q15233
P23396&P62861
P25787&P60900
P30049&P56381
P30050&P68104
P31946&P63104
P32969&P40429
P35232&Q99623
P36578&Q07020
P36578&P46779
P36578&Q02543
P40227&P50990
P42677&P83731
P46781&P62847
P46782&P62851
P50991&P78371
P51398&P82933
P62979&P62987
P68363&Q71U36
Q08945&Q9Y5B9
Q16777&Q16778
Q9Y230&Q9Y265
