# Supplementary material for: Enhanced protein–protein interaction network construction promoted by in vivo cross-linking with acid-cleavable click-chemistry enrichment
Source: Front Chem. 2022 Nov 21;10:994572. doi: 10.3389/fchem.2022.994572 (PMC9720147; doi:10.3389/fchem.2022.994572)
Supplement: Supplementary file 3 [file Table6.XLSX]

## Sheet: 1. Heat shock protein PPIs
#Node1	Node2	Spectra number	Annotation
HS90A	HS90B	510	Reported
HS90B	H90B3	364	Reported
HS90A	H90B3	204	Reported
HS71A	HS71B	178	Unreported
HS90B	HS904	104	Reported
HS90A	HS902	98	Unreported
HS90B	HS902	91	Unreported
ENPL	ENPLL	90	Reported
HS71A	HS71L	77	Reported
HS71B	HS71L	77	Unreported
HS90A	LMLN	74	Reported
HS90A	HS904	71	Reported
HS90B	LRIQ1	69	Reported
HS90A	LRIQ1	62	Unreported
H90B3	LRIQ1	61	Unreported
HS90B	LMLN	58	Unreported
H90B3	LMLN	58	Unreported
HS90A	HS905	51	Reported
HSP7C	HSP72	46	Reported
HS90B	ENPL	43	Reported
HS71A	HSP76	39	Reported
HS71B	HSP76	39	Unreported
HS902	H90B3	39	Unreported
HS71A	HSP7C	35	Reported
HS71B	HSP7C	35	Unreported
HS90B	HS905	33	Reported
HSP7C	HS71L	30	Reported
HSP7C	HSP76	28	Reported
HS90B	H90B2	27	Reported
HS90A	H90B2	25	Unreported
HS90B	H90B4	24	Reported
TRAP1	CYLC2	24	Unreported
H90B4	H90B3	22	Unreported
H90B3	HS905	21	Unreported
HS90B	SPTCS	21	Unreported
ZN292	CH60	20	Unreported
HS902	HS905	19	Unreported
HS902	H90B2	17	Unreported
HS90A	ENPL	16	Reported
HSP76	HS71L	15	Reported
HS71A	HSP72	14	Reported
HS71B	HSP72	14	Unreported
ENPL	HS902	14	Unreported
H90B3	HS904	14	Unreported
H90B3	SPTCS	14	Unreported
H90B2	HS905	12	Unreported
H90B3	H90B2	11	Unreported
HS71L	HSP72	9	Reported
HS74L	HS105	8	Reported
HS71A	HSP77	8	Reported
HS71B	HSP77	8	Unreported
ENPL	DOP1	6	Reported
ENPLL	DOP1	6	Unreported
HS90A	H90B4	5	Reported
HSP76	HSP72	4	Reported
GRP75	TRAP1	4	Reported
HS90A	SPTCS	4	Unreported
HS90B	SPG17	3	Reported
CE290	HS90A	3	Reported
HS90A	RHG05	3	Unreported
HS90A	SPG17	3	Unreported
HS90B	RHG05	3	Unreported
CE290	HS90B	3	Unreported
SO2B1	ENPL	3	Unreported
SO2B1	ENPLL	3	Unreported
HSP7C	RL24	2	Reported
UBFD1	HS71A	2	Reported
ATP5H	DNJA1	2	Reported
HSP77	HSP72	1	Reported
HS90A	CCNH	1	Reported
HS90A	AGFG1	1	Reported
HS90A	SMUF2	1	Reported
HS71A	RL24	1	Reported
HSP7C	RS27	1	Reported
ENPL	CNPY2	1	Reported
GRP75	ELMD1	1	Reported
GRP75	UBQL1	1	Reported
PARN	HS90A	1	Reported

## Sheet: 2. Protein cellular location
Gene Name	Cellular location
LRIQ1	Cytoplasm
UBFD1	Cytoplasm
ELMD1	Uncertain location
CCNH	Nucleus
ZN292	Nucleus
ATP5H	Mitochondrion
CH60	Mitochondrion
TRAP1	Mitochondrion
GRP75	Mitochondrion
ENPLL	Mitochondrion
DNJA1	Membrane
SO2B1	Membrane
CNPY2	Endoplasmic reticulum
PARN	Cytoplasm
SMUF2	Cytoplasm
AGFG1	Cytoplasm
HS90A	Cytoplasm
HSP7C	Cytoplasm
SPTCS	Cytoplasm
HSP72	Cytoplasm
CYLC2	Cytoplasm
CE290	Cytoplasm
HS105	Cytoplasm
RHG05	Cytoplasm
HS71A	Cytoplasm
HS71B	Cytoplasm
HS90B	Cytoplasm
UBQL1	Cytoplasm
LMLN	Cytoplasm
HS74L	Cytoplasm
H90B3	Cytoplasm
HS902	Cytoplasm
H90B4	Cytoplasm
H90B2	Cytoplasm
HS905	Cytoplasm
HS904	Cytoplasm
SPG17	Cytoplasm
HSP76	Cytoplasm
HS71L	Cytoplasm
HSP77	Cytoplasm
RS27	Cytoplasm
RL24	Cytoplasm
DOP1	Cytoplasm
ENPL	Cytoplasm

## Sheet: 3. Heat shock protein
HS90A
HS90B
CH60
H90B3
HS74L
HS71A
HS71B
HSP7C
ENPL
HSP76
DNJA1
HS71L
GRP75
HSP77
HSP72
TRAP1
HS902
ENPLL
H90B4
H90B2
HS905
HS904
HS105
