# Supplementary material for: Enhanced protein–protein interaction network construction promoted by in vivo cross-linking with acid-cleavable click-chemistry enrichment
Source: Front Chem. 2022 Nov 21;10:994572. doi: 10.3389/fchem.2022.994572 (PMC9720147; doi:10.3389/fchem.2022.994572)
Supplement: Supplementary file 6 [file Table1.XLSX]

## Sheet: Protein-acid
Order	Title	Charge	Precursor_Mass	Peptide	Peptide_Type	Linker	Peptide_Mass	Modifications	Evalue	Score	Precursor_Mass_Error(Da)	Precursor_Mass_Error(ppm)	Proteins	Protein_Type	FileID	LabelID	Alpha_Matched	Beta_Matched	Alpha_Evalue	Beta_Evalue
1	293T-BSP-Pr-click-acid-break-3ul.79164.79164.4.0.dta	4	2899.78	KALVDILSEVSK(1)-KLPAIALDLLR(1)	Cross-Linked	BSP-en-acid	2899.76	null	1.14109e-11	0.00252761	0.019097	6.58572	sp|Q9BQG0|MBB1A_HUMAN (179)-sp|Q9BQG0|MBB1A_HUMAN (263)/	Intra-Protein	1	1	15	17	6.74071e-06	2.14181e-08
2	293T-BSP-Pr-click-acid-break-3ul-3.60459.60459.6.0.dta	6	4037.26	KLGGSLADSYLDEGFLLDKK(1)-LKGSGNLEAIHIIK(2)	Cross-Linked	BSP-en-acid	4037.23	null	7.72091e-05	0.00327359	0.027763	6.87674	sp|P78371|TCPB_HUMAN (204)-sp|P78371|TCPB_HUMAN (191)/	Intra-Protein	3	1	16.5	14.5	9.21905e-08	0.000321194
3	293T-BSP-Pr-click-acid-break-3ul-2.79311.79311.4.0.dta	4	2899.78	KALVDILSEVSK(1)-KLPAIALDLLR(1)	Cross-Linked	BSP-en-acid	2899.76	null	3.62269e-15	0.00381208	0.024741	8.53209	sp|Q9BQG0|MBB1A_HUMAN (179)-sp|Q9BQG0|MBB1A_HUMAN (263)/	Intra-Protein	2	1	15	17	2.96076e-06	1.17977e-09
4	293T-BSP-Pr-click-acid-break-3ul-2.79326.79326.4.0.dta	4	2899.78	KALVDILSEVSK(1)-KLPAIALDLLR(1)	Cross-Linked	BSP-en-acid	2899.76	null	8.30929e-14	0.00409384	0.025401	8.75969	sp|Q9BQG0|MBB1A_HUMAN (179)-sp|Q9BQG0|MBB1A_HUMAN (263)/	Intra-Protein	2	1	17	15	1.10125e-05	1.2886e-08
5	293T-BSP-Pr-click-acid-break-3ul-3.67021.67021.3.0.dta	3	3206.7	APQCLGKFIEIAAR(7)-KMCLFAGFQR(1)	Cross-Linked	BSP-en-acid	3206.68	Carbamidomethyl[C](4);Carbamidomethyl[C](20)	1.41834e-10	0.00448148	0.021726	6.77524	sp|Q00839|HNRPU_HUMAN (565)-sp|Q00839|HNRPU_HUMAN (592)/	Intra-Protein	3	1	22.5	11.5	5.78946e-22	2.95254e-15
6	293T-BSP-Pr-click-acid-break-3ul-2.43093.43093.4.0.dta	4	2363.37	KAEAQIAAK(1)-KQWLQEVK(1)	Cross-Linked	BSP-en-acid	2363.34	null	7.01065e-08	0.00490131	0.020695	8.75666	sp|P00505|AATM_HUMAN (82)-sp|P00505|AATM_HUMAN (338)/	Intra-Protein	2	1	15.5	14.5	6.38313e-07	3.6626e-07
7	293T-BSP-Pr-click-acid-break-3ul-3.52824.52824.3.0.dta	3	3208.62	NLQEAEEWYKSK(10)-SKFADLSEAANR(2)	Cross-Linked	BSP-en-acid	3208.59	null	8.52171e-10	0.00495614	0.026779	8.34603	sp|P41219|PERI_HUMAN (288)-sp|P08670|VIME_HUMAN (294)/sp|P08670|VIME_HUMAN (292)-sp|P08670|VIME_HUMAN (294)/	Intra-Protein	3	1	14	10	5.57662e-07	7.10791e-26
8	293T-BSP-Pr-click-acid-break-3ul.54847.54847.3.0.dta	3	3349.68	KGTDIMYTGTLDCWR(1)-LAADVGKAGAER(7)	Cross-Linked	BSP-en-acid	3349.67	Carbamidomethyl[C](13)	0.000244185	0.00531126	0.016025	4.78406	sp|P05141|ADT2_HUMAN (245)-sp|P05141|ADT2_HUMAN (147)/	Intra-Protein	1	1	19.5	15.5	3.26133e-16	2.99325e-08
9	293T-BSP-Pr-click-acid-break-3ul-3.67246.67246.5.0.dta	5	3251.89	SPKLFYADHPFIFLVR(3)-KAVAISLPK(1)	Cross-Linked	BSP-en-acid	3251.87	null	0.00422766	0.00536388	0.018908	5.8145	sp|P50454|SERPH_HUMAN (380)-sp|P50454|SERPH_HUMAN (300)/	Intra-Protein	3	1	21	12	1.37337e-20	6.29455e-06
10	293T-BSP-Pr-click-acid-break-3ul.13012.13012.4.0.dta	4	1832.12	KAGGTKPK(1)-KPVGAAK(1)	Cross-Linked	BSP-en-acid	1832.11	null	9.52192e-07	0.00565553	0.007461	4.07235	sp|P16403|H12_HUMAN (122)-sp|P16403|H12_HUMAN (130)/	Intra-Protein	1	1	21	17	3.59319e-07	8.94002e-08
11	293T-BSP-Pr-click-acid-break-3ul-3.41502.41502.4.0.dta	4	2363.36	KAEAQIAAK(1)-KQWLQEVK(1)	Cross-Linked	BSP-en-acid	2363.34	null	1.22857e-08	0.00595821	0.020107	8.50786	sp|P00505|AATM_HUMAN (82)-sp|P00505|AATM_HUMAN (338)/	Intra-Protein	3	1	15.5	11.5	3.31432e-08	3.57121e-07
12	293T-BSP-Pr-click-acid-break-3ul.27546.27546.6.0.dta	6	2156.25	KPFSQHVR(1)-KLLSHGK(1)	Cross-Linked	BSP-en-acid	2156.24	null	0.000180401	0.00596834	0.005469	2.53635	sp|Q02878|RL6_HUMAN (131)-sp|Q02878|RL6_HUMAN (124)/	Intra-Protein	1	1	12	13	2.96207e-07	0.00020244
13	293T-BSP-Pr-click-acid-break-3ul.67798.67798.4.1.dta	4	3583.91	TTLTAAITKILAEGGGAK(9)-KYEEIDNAPEER(1)	Cross-Linked	BSP-en-acid	3583.89	null	9.20259e-12	0.00614691	0.021346	5.95611	sp|P49411|EFTU_HUMAN (79)-sp|P49411|EFTU_HUMAN (91)/	Intra-Protein	1	1	28	14	5.76118e-10	7.19408e-12
14	293T-BSP-Pr-click-acid-break-3ul.58488.58488.3.0.dta	3	3418.69	LQDEIQNMKEEMAR(9)-SKFADLSEAANR(2)	Cross-Linked	BSP-en-acid	3418.67	null	1.54079e-16	0.00662446	0.01578	4.61583	sp|P08670|VIME_HUMAN (373)-sp|P08670|VIME_HUMAN (294)/	Intra-Protein	1	1	17.5	10.5	9.56073e-13	4.2341e-20
15	293T-BSP-Pr-click-acid-break-3ul.27488.27488.5.0.dta	5	2156.25	KPFSQHVR(1)-KLLSHGK(1)	Cross-Linked	BSP-en-acid	2156.24	null	5.21447e-07	0.00677465	0.00728	3.37624	sp|Q02878|RL6_HUMAN (131)-sp|Q02878|RL6_HUMAN (124)/	Intra-Protein	1	1	15	12	1.86197e-07	2.47745e-06
16	293T-BSP-Pr-click-acid-break-3ul-3.69694.69694.4.0.dta	4	3333.9	DGKTLNDELEIIEGMK(3)-LKVGLQVVAVK(2)	Cross-Linked	BSP-en-acid	3333.87	null	1.02908e-09	0.00682008	0.026047	7.81284	sp|P10809|CH60_HUMAN (205)-sp|P10809|CH60_HUMAN (292)/	Intra-Protein	3	1	20.5	10.5	3.93996e-14	5.51249e-09
17	293T-BSP-Pr-click-acid-break-3ul-3.50344.50344.3.0.dta	3	3260.77	KTVTAMDVVYALKR(1)-DAVTYTEHAKR(10)	Cross-Linked	BSP-en-acid	3260.75	null	2.97192e-12	0.00720578	0.027942	8.56921	sp|P62805|H4_HUMAN (80)-sp|P62805|H4_HUMAN (78)/	Intra-Protein	3	1	16	15	6.19272e-24	5.34019e-20
18	293T-BSP-Pr-click-acid-break-3ul.59394.59394.3.0.dta	3	2600.43	FEELGVKFVK(7)-KSLDFYTR(1)	Cross-Linked	BSP-en-acid	2600.41	null	2.20357e-12	0.00724128	0.01927	7.41036	sp|Q04760|LGUL_HUMAN (148)-sp|Q04760|LGUL_HUMAN (44)/	Intra-Protein	1	1	19	11	1.84847e-10	1.40652e-16
19	293T-BSP-Pr-click-acid-break-3ul.58603.58603.3.0.dta	3	3418.71	LQDEIQNMKEEMAR(9)-SKFADLSEAANR(2)	Cross-Linked	BSP-en-acid	3418.67	null	1.70598e-16	0.00732973	0.033972	9.93719	sp|P08670|VIME_HUMAN (373)-sp|P08670|VIME_HUMAN (294)/	Intra-Protein	1	1	16.5	12.5	9.50827e-11	1.2108e-17
20	293T-BSP-Pr-click-acid-break-3ul-2.47874.47874.5.0.dta	5	4134.13	KLGEMWNNTAADDKQPYEK(1)-IKGEHPGLSIGDVAK(2)	Cross-Linked	BSP-en-acid	4134.1	null	1.16373e-13	0.00758341	0.035731	8.643	sp|P09429|HMGB1_HUMAN (128)-sp|P09429|HMGB1_HUMAN (114)/sp|P09429|HMGB1_HUMAN (128)-sp|B2RPK0|HGB1A_HUMAN (114)/	Intra-Protein	2	1	20.5	12.5	6.62294e-34	8.20855e-07
21	293T-BSP-Pr-click-acid-break-3ul-2.71744.71744.3.0.dta	3	3333.9	DGKTLNDELEIIEGMK(3)-LKVGLQVVAVK(2)	Cross-Linked	BSP-en-acid	3333.87	null	1.24822e-06	0.00805416	0.032871	9.85971	sp|P10809|CH60_HUMAN (205)-sp|P10809|CH60_HUMAN (292)/	Intra-Protein	2	1	15.5	9.5	4.42475e-08	1.70588e-06
22	293T-BSP-Pr-click-acid-break-3ul-3.59896.59896.6.2.dta	6	4245.29	KYVATLGVEVHPLVFHTNR(1)-GPIKFNVWDTAGQEK(4)	Cross-Linked	BSP-en-acid	4245.26	null	5.8971e-12	0.00811132	0.03159	7.44124	sp|P62826|RAN_HUMAN (38)-sp|P62826|RAN_HUMAN (60)/	Intra-Protein	3	1	23	15	7.14006e-12	9.45264e-13
23	293T-BSP-Pr-click-acid-break-3ul-2.14023.14023.4.0.dta	4	1832.12	KAGGTKPK(1)-KPVGAAK(1)	Cross-Linked	BSP-en-acid	1832.11	null	1.22949e-06	0.00817318	0.013041	7.11802	sp|P16403|H12_HUMAN (122)-sp|P16403|H12_HUMAN (130)/	Intra-Protein	2	1	22	15	1.22371e-07	2.61688e-08
24	293T-BSP-Pr-click-acid-break-3ul-3.76722.76722.4.2.dta	4	2899.79	KALVDILSEVSK(1)-KLPAIALDLLR(1)	Cross-Linked	BSP-en-acid	2899.76	null	1.8362e-05	0.00819177	0.029573	10.1984	sp|Q9BQG0|MBB1A_HUMAN (179)-sp|Q9BQG0|MBB1A_HUMAN (263)/	Intra-Protein	3	1	10	12	0.000202896	1.51618e-10
25	293T-BSP-Pr-click-acid-break-3ul.59405.59405.3.1.dta	3	2600.43	FEELGVKFVK(7)-KSLDFYTR(1)	Cross-Linked	BSP-en-acid	2600.41	null	5.70985e-11	0.00825277	0.019588	7.53265	sp|Q04760|LGUL_HUMAN (148)-sp|Q04760|LGUL_HUMAN (44)/	Intra-Protein	1	1	18	10	6.61997e-10	5.18968e-16
26	293T-BSP-Pr-click-acid-break-3ul-3.65104.65104.4.0.dta	4	4501.42	YVASYLLAALGGNSSPSAKDIK(19)-KILDSVGIEADDDRLNK(1)	Cross-Linked	BSP-en-acid	4501.38	null	1.21559e-20	0.00842894	0.036919	8.2017	sp|P05387|RLA2_HUMAN (21)-sp|P05387|RLA2_HUMAN (25)/	Intra-Protein	3	1	34.5	17.5	2.63142e-09	3.74829e-09
27	293T-BSP-Pr-click-acid-break-3ul-3.62061.62061.4.1.dta	4	4153.07	KYFDFLSSYSAVNQGHCHPK(1)-GKGIYLWDVEGR(2)	Cross-Linked	BSP-en-acid	4153.04	Carbamidomethyl[C](17)	8.48088e-10	0.00867136	0.027692	6.66789	sp|P04181|OAT_HUMAN (77)-sp|P04181|OAT_HUMAN (66)/	Intra-Protein	3	1	22	11	2.94198e-11	1.0356e-12
28	293T-BSP-Pr-click-acid-break-3ul.61595.61595.6.1.dta	6	4245.28	KYVATLGVEVHPLVFHTNR(1)-GPIKFNVWDTAGQEK(4)	Cross-Linked	BSP-en-acid	4245.26	null	7.6196e-09	0.00873841	0.015912	3.74818	sp|P62826|RAN_HUMAN (38)-sp|P62826|RAN_HUMAN (60)/	Intra-Protein	1	1	25	17	1.28752e-11	1.05394e-08
29	293T-BSP-Pr-click-acid-break-3ul-3.66296.66296.4.0.dta	4	3583.91	TTLTAAITKILAEGGGAK(9)-KYEEIDNAPEER(1)	Cross-Linked	BSP-en-acid	3583.89	null	3.41862e-13	0.00873893	0.02751	7.67603	sp|P49411|EFTU_HUMAN (79)-sp|P49411|EFTU_HUMAN (91)/	Intra-Protein	3	1	23	13	3.7106e-12	4.53079e-10
30	293T-BSP-Pr-click-acid-break-3ul.8522.8522.4.0.dta	4	2146.25	KAASGEGKPK(1)-KAGAAKPR(1)	Cross-Linked	BSP-en-acid	2146.25	null	4.1187e-10	0.00878949	0.009125	4.25161	sp|P16402|H13_HUMAN (111)-sp|P16402|H13_HUMAN (123)/	Intra-Protein	1	1	20	17	2.28597e-16	5.04132e-07
31	293T-BSP-Pr-click-acid-break-3ul-2.71680.71680.4.0.dta	4	3333.9	DGKTLNDELEIIEGMK(3)-LKVGLQVVAVK(2)	Cross-Linked	BSP-en-acid	3333.87	null	2.02994e-09	0.00883553	0.030059	9.01625	sp|P10809|CH60_HUMAN (205)-sp|P10809|CH60_HUMAN (292)/	Intra-Protein	2	1	17.5	11.5	2.46571e-09	6.58982e-09
32	293T-BSP-Pr-click-acid-break-3ul-3.65077.65077.5.0.dta	5	4501.42	YVASYLLAALGGNSSPSAKDIK(19)-KILDSVGIEADDDRLNK(1)	Cross-Linked	BSP-en-acid	4501.38	null	1.02815e-07	0.0089918	0.037098	8.24147	sp|P05387|RLA2_HUMAN (21)-sp|P05387|RLA2_HUMAN (25)/	Intra-Protein	3	1	27.5	26.5	1.9536e-05	6.95642e-09
33	293T-BSP-Pr-click-acid-break-3ul-3.66963.66963.4.0.dta	4	3206.71	APQCLGKFIEIAAR(7)-KMCLFAGFQR(1)	Cross-Linked	BSP-en-acid	3206.68	Carbamidomethyl[C](4);Carbamidomethyl[C](20)	5.30689e-10	0.00902411	0.029483	9.19425	sp|Q00839|HNRPU_HUMAN (565)-sp|Q00839|HNRPU_HUMAN (592)/	Intra-Protein	3	1	22.5	15.5	5.93998e-08	1.43977e-09
34	293T-BSP-Pr-click-acid-break-3ul-3.60060.60060.5.0.dta	5	4245.3	KYVATLGVEVHPLVFHTNR(1)-GPIKFNVWDTAGQEK(4)	Cross-Linked	BSP-en-acid	4245.26	null	2.21775e-14	0.00908819	0.041077	9.67597	sp|P62826|RAN_HUMAN (38)-sp|P62826|RAN_HUMAN (60)/	Intra-Protein	3	1	24	15	8.19389e-15	6.30419e-13
35	293T-BSP-Pr-click-acid-break-3ul.50344.50344.3.0.dta	3	3280.77	ALAAAGYDVEKNNSR(11)-KASGPPVSELITK(1)	Cross-Linked	BSP-en-acid	3280.75	null	3.52506e-07	0.00909215	0.017317	5.27836	sp|P16402|H13_HUMAN (76)-sp|P16402|H13_HUMAN (35)/sp|P16402|H13_HUMAN (76)-sp|P10412|H14_HUMAN (34)/sp|P16402|H13_HUMAN (76)-sp|P16403|H12_HUMAN (34)/sp|Q02539|H11_HUMAN (78)-sp|P16402|H13_HUMAN (35)/sp|Q02539|H11_HUMAN (78)-sp|P10412|H14_HUMAN (34)/sp|Q02539|H11_HUMAN (78)-sp|P16403|H12_HUMAN (34)/sp|P10412|H14_HUMAN (75)-sp|P16402|H13_HUMAN (35)/sp|P10412|H14_HUMAN (75)-sp|P10412|H14_HUMAN (34)…	Intra-Protein	1	1	22	11	1.65003e-08	1.78906e-08
36	293T-BSP-Pr-click-acid-break-3ul-2.54210.54210.3.0.dta	3	3208.62	NLQEAEEWYKSK(10)-SKFADLSEAANR(2)	Cross-Linked	BSP-en-acid	3208.59	null	2.54616e-11	0.00912347	0.025603	7.97952	sp|P41219|PERI_HUMAN (288)-sp|P08670|VIME_HUMAN (294)/sp|P08670|VIME_HUMAN (292)-sp|P08670|VIME_HUMAN (294)/	Intra-Protein	2	1	15	12	3.49152e-09	2.61415e-17
37	293T-BSP-Pr-click-acid-break-3ul.57025.57025.3.0.dta	3	2674.54	TLLIKTVETR(5)-FANYIDKVR(7)	Cross-Linked	BSP-en-acid	2674.53	null	3.49702e-17	0.0093115	0.012095	4.52229	sp|P08670|VIME_HUMAN (445)-sp|P08670|VIME_HUMAN (120)/	Intra-Protein	1	1	11.5	13.5	1.52665e-11	9.49328e-17
38	293T-BSP-Pr-click-acid-break-3ul-2.58749.58749.3.0.dta	3	3418.72	LQDEIQNMKEEMAR(9)-SKFADLSEAANR(2)	Cross-Linked	BSP-en-acid	3418.67	null	4.81581e-11	0.00947799	0.047433	13.8747	sp|P08670|VIME_HUMAN (373)-sp|P08670|VIME_HUMAN (294)/	Intra-Protein	2	1	17.5	9.5	1.28203e-21	1.37613e-13
39	293T-BSP-Pr-click-acid-break-3ul.43200.43200.5.0.dta	5	2756.48	MVNHFIAEFKR(10)-KDISENKR(1)	Cross-Linked	BSP-en-acid	2756.47	null	2.71122e-10	0.0095125	0.012649	4.58885	sp|P11142|HSP7C_HUMAN (246)-sp|P11142|HSP7C_HUMAN (251)/	Intra-Protein	1	1	20.5	13.5	4.18777e-14	7.04633e-09
40	293T-BSP-Pr-click-acid-break-3ul.63483.63483.6.1.dta	6	4153.07	KYFDFLSSYSAVNQGHCHPK(1)-GKGIYLWDVEGR(2)	Cross-Linked	BSP-en-acid	4153.04	Carbamidomethyl[C](17)	1.22641e-05	0.00967766	0.027751	6.6821	sp|P04181|OAT_HUMAN (77)-sp|P04181|OAT_HUMAN (66)/	Intra-Protein	1	1	20	10	3.07019e-09	1.83992e-09
41	293T-BSP-Pr-click-acid-break-3ul-2.50463.50463.3.0.dta	3	3280.78	ALAAAGYDVEKNNSR(11)-KASGPPVSELITK(1)	Cross-Linked	BSP-en-acid	3280.75	null	1.80576e-07	0.00990913	0.028882	8.80347	sp|P16402|H13_HUMAN (76)-sp|P16402|H13_HUMAN (35)/sp|P16402|H13_HUMAN (76)-sp|P10412|H14_HUMAN (34)/sp|P16402|H13_HUMAN (76)-sp|P16403|H12_HUMAN (34)/sp|Q02539|H11_HUMAN (78)-sp|P16402|H13_HUMAN (35)/sp|Q02539|H11_HUMAN (78)-sp|P10412|H14_HUMAN (34)/sp|Q02539|H11_HUMAN (78)-sp|P16403|H12_HUMAN (34)/sp|P10412|H14_HUMAN (75)-sp|P16402|H13_HUMAN (35)/sp|P10412|H14_HUMAN (75)-sp|P10412|H14_HUMAN (34)…	Intra-Protein	2	1	24	10	1.124e-06	2.91904e-10
42	293T-BSP-Pr-click-acid-break-3ul.9241.9241.4.0.dta	4	2079.08	KTESHHK(1)-KGNYAER(1)	Cross-Linked	BSP-en-acid	2079.07	null	3.13002e-08	0.00991296	0.006248	3.00519	sp|Q93077|H2A1C_HUMAN (120)-sp|Q8IUE6|H2A2B_HUMAN (37)/sp|Q93077|H2A1C_HUMAN (120)-sp|Q93077|H2A1C_HUMAN (37)/sp|Q93077|H2A1C_HUMAN (120)-sp|Q96KK5|H2A1H_HUMAN (37)/sp|Q93077|H2A1C_HUMAN (120)-sp|Q99878|H2A1J_HUMAN (37)/sp|Q93077|H2A1C_HUMAN (120)-sp|P0C0S8|H2A1_HUMAN (37)/sp|Q93077|H2A1C_HUMAN (120)-sp|Q16777|H2A2C_HUMAN (37)/sp|Q93077|H2A1C_HUMAN (120)-sp|Q96QV6|H2A1A_HUMAN (37)/sp|Q93077|H2A1C…	Intra-Protein	1	1	14	18	5.13328e-09	4.37462e-10
43	293T-BSP-Pr-click-acid-break-3ul-3.66575.66575.3.0.dta	3	3167.78	TVTAMDVVYALKR(12)-DNIQGITKPAIR(8)	Cross-Linked	BSP-en-acid	3167.76	null	2.30371e-07	0.00994077	0.020839	6.57846	sp|P62805|H4_HUMAN (92)-sp|P62805|H4_HUMAN (32)/	Intra-Protein	3	1	15.5	12.5	1.83854e-22	7.77083e-09
44	293T-BSP-Pr-click-acid-break-3ul-2.67948.67948.4.1.dta	4	3583.91	TTLTAAITKILAEGGGAK(9)-KYEEIDNAPEER(1)	Cross-Linked	BSP-en-acid	3583.89	null	1.81125e-10	0.00994117	0.028494	7.95059	sp|P49411|EFTU_HUMAN (79)-sp|P49411|EFTU_HUMAN (91)/	Intra-Protein	2	1	25	11	2.71616e-12	3.48467e-11
45	293T-BSP-Pr-click-acid-break-3ul-3.67273.67273.3.0.dta	3	3270.82	TLSDYNIQKESTLHLVLR(9)-MQIFVK(1)	Cross-Linked	BSP-en-acid	3270.79	null	1.44067e-06	0.0099818	0.02673	8.17233	sp|P62987|RL40_HUMAN (63)-sp|P62987|RL40_HUMAN (1)/sp|P62987|RL40_HUMAN (63)-sp|P62979|RS27A_HUMAN (1)/sp|P62987|RL40_HUMAN (63)-sp|P0CG48|UBC_HUMAN (1)/sp|P62987|RL40_HUMAN (63)-sp|P0CG47|UBB_HUMAN (1)/sp|P62979|RS27A_HUMAN (63)-sp|P62987|RL40_HUMAN (1)/sp|P62979|RS27A_HUMAN (63)-sp|P62979|RS27A_HUMAN (1)/sp|P62979|RS27A_HUMAN (63)-sp|P0CG48|UBC_HUMAN (1)/sp|P62979|RS27A_HUMAN (63)-sp|P0CG47|UBB…	Intra-Protein	3	1	25	8	1.97472e-08	2.62358e-08
46	293T-BSP-Pr-click-acid-break-3ul-2.71830.71830.3.0.dta	3	3333.9	DGKTLNDELEIIEGMK(3)-LKVGLQVVAVK(2)	Cross-Linked	BSP-en-acid	3333.87	null	2.74296e-09	0.0100369	0.027594	8.27687	sp|P10809|CH60_HUMAN (205)-sp|P10809|CH60_HUMAN (292)/	Intra-Protein	2	1	15.5	9.5	1.47177e-12	4.75882e-08
47	293T-BSP-Pr-click-acid-break-3ul-2.26753.26753.4.0.dta	4	2089.19	KASDVHEVR(1)-KVLGEK(1)	Cross-Linked	BSP-en-acid	2089.18	null	8.10136e-10	0.0101162	0.011146	5.33512	sp|P14618|KPYM_HUMAN (247)-sp|P14618|KPYM_HUMAN (256)/sp|P14618|KPYM_HUMAN (247)-sp|P09466|PAEP_HUMAN (88)/sp|P14618|KPYM_HUMAN (247)-sp|Q15431|SYCP1_HUMAN (438)/	Intra-Protein	2	1	22	11	2.20399e-09	5.65529e-10
48	293T-BSP-Pr-click-acid-break-3ul.50285.50285.4.0.dta	4	3280.77	ALAAAGYDVEKNNSR(11)-KASGPPVSELITK(1)	Cross-Linked	BSP-en-acid	3280.75	null	7.19298e-07	0.0102909	0.019978	6.08946	sp|P16402|H13_HUMAN (76)-sp|P16402|H13_HUMAN (35)/sp|P16402|H13_HUMAN (76)-sp|P10412|H14_HUMAN (34)/sp|P16402|H13_HUMAN (76)-sp|P16403|H12_HUMAN (34)/sp|Q02539|H11_HUMAN (78)-sp|P16402|H13_HUMAN (35)/sp|Q02539|H11_HUMAN (78)-sp|P10412|H14_HUMAN (34)/sp|Q02539|H11_HUMAN (78)-sp|P16403|H12_HUMAN (34)/sp|P10412|H14_HUMAN (75)-sp|P16402|H13_HUMAN (35)/sp|P10412|H14_HUMAN (75)-sp|P10412|H14_HUMAN (34)…	Intra-Protein	1	1	25	13	0.000117514	1.33505e-11
49	293T-BSP-Pr-click-acid-break-3ul-2.68789.68789.3.0.dta	3	3206.71	APQCLGKFIEIAAR(7)-KMCLFAGFQR(1)	Cross-Linked	BSP-en-acid	3206.68	Carbamidomethyl[C](4);Carbamidomethyl[C](20)	1.43188e-06	0.0103878	0.026655	8.31234	sp|Q00839|HNRPU_HUMAN (565)-sp|Q00839|HNRPU_HUMAN (592)/	Intra-Protein	2	1	19.5	7.5	2.54437e-17	3.04799e-11
50	293T-BSP-Pr-click-acid-break-3ul-2.69215.69215.3.0.dta	3	3270.82	TLSDYNIQKESTLHLVLR(9)-MQIFVK(1)	Cross-Linked	BSP-en-acid	3270.79	null	7.59881e-06	0.0104993	0.026883	8.21911	sp|P62987|RL40_HUMAN (63)-sp|P62987|RL40_HUMAN (1)/sp|P62987|RL40_HUMAN (63)-sp|P62979|RS27A_HUMAN (1)/sp|P62987|RL40_HUMAN (63)-sp|P0CG48|UBC_HUMAN (1)/sp|P62987|RL40_HUMAN (63)-sp|P0CG47|UBB_HUMAN (1)/sp|P62979|RS27A_HUMAN (63)-sp|P62987|RL40_HUMAN (1)/sp|P62979|RS27A_HUMAN (63)-sp|P62979|RS27A_HUMAN (1)/sp|P62979|RS27A_HUMAN (63)-sp|P0CG48|UBC_HUMAN (1)/sp|P62979|RS27A_HUMAN (63)-sp|P0CG47|UBB…	Intra-Protein	2	1	25	10	2.49398e-15	7.72479e-08
51	293T-BSP-Pr-click-acid-break-3ul.68519.68519.4.0.dta	4	3206.7	APQCLGKFIEIAAR(7)-KMCLFAGFQR(1)	Cross-Linked	BSP-en-acid	3206.68	Carbamidomethyl[C](4);Carbamidomethyl[C](20)	2.4419e-11	0.0106176	0.019095	5.95476	sp|Q00839|HNRPU_HUMAN (565)-sp|Q00839|HNRPU_HUMAN (592)/	Intra-Protein	1	1	19.5	14.5	5.43764e-21	7.51492e-12
52	293T-BSP-Pr-click-acid-break-3ul-2.54245.54245.3.0.dta	3	3208.61	NLQEAEEWYKSK(10)-SKFADLSEAANR(2)	Cross-Linked	BSP-en-acid	3208.59	null	9.89073e-09	0.0107147	0.022603	7.04453	sp|P41219|PERI_HUMAN (288)-sp|P08670|VIME_HUMAN (294)/sp|P08670|VIME_HUMAN (292)-sp|P08670|VIME_HUMAN (294)/	Intra-Protein	2	1	14	10	5.47993e-05	9.82809e-36
53	293T-BSP-Pr-click-acid-break-3ul.55813.55813.4.0.dta	4	2769.52	TKPHLFYIPGR(2)-KMNALFEGR(1)	Cross-Linked	BSP-en-acid	2769.5	null	6.94798e-15	0.010779	0.01805	6.51742	sp|Q9H307|PININ_HUMAN (238)-sp|Q9H307|PININ_HUMAN (262)/	Intra-Protein	1	1	14	8	3.61981e-12	4.96085e-12
54	293T-BSP-Pr-click-acid-break-3ul-2.50545.50545.4.0.dta	4	3280.78	ALAAAGYDVEKNNSR(11)-KASGPPVSELITK(1)	Cross-Linked	BSP-en-acid	3280.75	null	3.76983e-05	0.0107881	0.028846	8.79249	sp|P16402|H13_HUMAN (76)-sp|P16402|H13_HUMAN (35)/sp|P16402|H13_HUMAN (76)-sp|P10412|H14_HUMAN (34)/sp|P16402|H13_HUMAN (76)-sp|P16403|H12_HUMAN (34)/sp|Q02539|H11_HUMAN (78)-sp|P16402|H13_HUMAN (35)/sp|Q02539|H11_HUMAN (78)-sp|P10412|H14_HUMAN (34)/sp|Q02539|H11_HUMAN (78)-sp|P16403|H12_HUMAN (34)/sp|P10412|H14_HUMAN (75)-sp|P16402|H13_HUMAN (35)/sp|P10412|H14_HUMAN (75)-sp|P10412|H14_HUMAN (34)…	Intra-Protein	2	1	22	14	0.000117146	3.13756e-10
55	293T-BSP-Pr-click-acid-break-3ul-2.56291.56291.4.0.dta	4	2769.53	TKPHLFYIPGR(2)-KMNALFEGR(1)	Cross-Linked	BSP-en-acid	2769.5	null	1.32056e-12	0.0109089	0.023986	8.66076	sp|Q9H307|PININ_HUMAN (238)-sp|Q9H307|PININ_HUMAN (262)/	Intra-Protein	2	1	13	13	7.19864e-12	5.51252e-10
56	293T-BSP-Pr-click-acid-break-3ul-2.52033.52033.3.0.dta	3	3260.77	KTVTAMDVVYALKR(1)-DAVTYTEHAKR(10)	Cross-Linked	BSP-en-acid	3260.75	null	6.62567e-23	0.0109507	0.028812	8.83601	sp|P62805|H4_HUMAN (80)-sp|P62805|H4_HUMAN (78)/	Intra-Protein	2	1	16.5	15.5	4.41187e-15	2.59268e-18
57	293T-BSP-Pr-click-acid-break-3ul.58997.58997.3.0.dta	3	2668.54	VSFELFADKVPK(9)-HVVFGKVK(6)	Cross-Linked	BSP-en-acid	2668.52	null	1.31159e-09	0.0110303	0.016553	6.20306	sp|P62937|PPIA_HUMAN (28)-sp|P62937|PPIA_HUMAN (131)/	Intra-Protein	1	1	21.5	12.5	2.21583e-14	2.00963e-09
58	293T-BSP-Pr-click-acid-break-3ul-3.10298.10298.4.0.dta	4	2095.08	KTESHHK(1)-KGNYSER(1)	Cross-Linked	BSP-en-acid	2095.07	null	7.40976e-06	0.011146	0.010894	5.19983	sp|Q93077|H2A1C_HUMAN (120)-sp|Q7L7L0|H2A3_HUMAN (37)/sp|Q93077|H2A1C_HUMAN (120)-sp|P04908|H2A1B_HUMAN (37)/sp|Q93077|H2A1C_HUMAN (120)-sp|P20671|H2A1D_HUMAN (37)/sp|Q7L7L0|H2A3_HUMAN (120)-sp|Q7L7L0|H2A3_HUMAN (37)/sp|Q7L7L0|H2A3_HUMAN (120)-sp|P04908|H2A1B_HUMAN (37)/sp|Q7L7L0|H2A3_HUMAN (120)-sp|P20671|H2A1D_HUMAN (37)/sp|Q96KK5|H2A1H_HUMAN (120)-sp|Q7L7L0|H2A3_HUMAN (37)/sp|Q96KK5|H2A1H_HUMA…	Intra-Protein	3	1	10	12	3.8213e-05	2.07025e-10
59	293T-BSP-Pr-click-acid-break-3ul.54624.54624.4.1.dta	4	2563.4	YGKAGEVFIHK(3)-DKGFGFIR(2)	Cross-Linked	BSP-en-acid	2563.38	null	1.60466e-09	0.0113065	0.015982	6.23473	sp|Q15233|NONO_HUMAN (99)-sp|Q15233|NONO_HUMAN (109)/	Intra-Protein	1	1	19	12	9.03077e-12	1.8463e-11
60	293T-BSP-Pr-click-acid-break-3ul-3.77541.77541.3.0.dta	3	3719.08	ALMLQGVDLLADAVAVTMGPKGR(21)-VTKDGVTVAK(3)	Cross-Linked	BSP-en-acid	3719.06	null	1.22216e-13	0.0114761	0.020761	5.58232	sp|P10809|CH60_HUMAN (58)-sp|P10809|CH60_HUMAN (75)/	Intra-Protein	3	1	33	9	8.34414e-06	6.9018e-12
61	293T-BSP-Pr-click-acid-break-3ul.27476.27476.5.0.dta	5	2156.25	KPFSQHVR(1)-KLLSHGK(1)	Cross-Linked	BSP-en-acid	2156.24	null	4.92633e-06	0.011629	0.00746	3.45972	sp|Q02878|RL6_HUMAN (131)-sp|Q02878|RL6_HUMAN (124)/	Intra-Protein	1	1	14	13	8.00601e-07	5.44459e-06
62	293T-BSP-Pr-click-acid-break-3ul-2.70220.70220.3.0.dta	3	3796.22	DFLAGGVAAAISKTAVAPIER(13)-VKLLLQVQHASK(2)	Cross-Linked	BSP-en-acid	3796.18	null	2.35669e-17	0.0116581	0.03308	8.71401	sp|P05141|ADT2_HUMAN (23)-sp|P05141|ADT2_HUMAN (33)/sp|P05141|ADT2_HUMAN (23)-sp|P12236|ADT3_HUMAN (33)/sp|P05141|ADT2_HUMAN (23)-sp|P12235|ADT1_HUMAN (33)/	Intra-Protein	2	1	27	10	7.56977e-16	9.00973e-16
63	293T-BSP-Pr-click-acid-break-3ul-3.69726.69726.3.0.dta	3	3333.9	DGKTLNDELEIIEGMK(3)-LKVGLQVVAVK(2)	Cross-Linked	BSP-en-acid	3333.87	null	0.00211636	0.0117119	0.028254	8.47484	sp|P10809|CH60_HUMAN (205)-sp|P10809|CH60_HUMAN (292)/	Intra-Protein	3	1	12.5	7.5	1.57725e-05	0.0112255
64	293T-BSP-Pr-click-acid-break-3ul-2.68401.68401.3.0.dta	3	3926.13	VINLNDNTFTEKGAVAMAETLK(12)-SKGAVAIADAIR(2)	Cross-Linked	BSP-en-acid	3926.11	null	0.211273	0.0117223	0.026864	6.8424	sp|P46060|RAGP1_HUMAN (251)-sp|P46060|RAGP1_HUMAN (279)/	Intra-Protein	2	1	18	10	1	0.0328356
65	293T-BSP-Pr-click-acid-break-3ul.68308.68308.3.1.dta	3	3926.12	VINLNDNTFTEKGAVAMAETLK(12)-SKGAVAIADAIR(2)	Cross-Linked	BSP-en-acid	3926.11	null	0.0564575	0.0117269	0.01649	4.20009	sp|P46060|RAGP1_HUMAN (251)-sp|P46060|RAGP1_HUMAN (279)/	Intra-Protein	1	1	20	10	1	0.0159095
66	293T-BSP-Pr-click-acid-break-3ul-2.58274.58274.3.0.dta	3	2921.71	KVAAIEALNDGELQK(1)-LAILYAKR(7)	Cross-Linked	BSP-en-acid	2921.68	null	1.47297e-09	0.0117995	0.025644	8.77714	sp|P50502|F10A1_HUMAN (118)-sp|Q8NFI4|F10A5_HUMAN (153)/sp|P50502|F10A1_HUMAN (118)-sp|P50502|F10A1_HUMAN (153)/sp|P50502|F10A1_HUMAN (118)-sp|Q8IZP2|ST134_HUMAN (149)/sp|Q8IZP2|ST134_HUMAN (114)-sp|Q8NFI4|F10A5_HUMAN (153)/sp|Q8IZP2|ST134_HUMAN (114)-sp|P50502|F10A1_HUMAN (153)/sp|Q8IZP2|ST134_HUMAN (114)-sp|Q8IZP2|ST134_HUMAN (149)/	Intra-Protein	2	1	19.5	11.5	3.18254e-20	1.74253e-09
67	293T-BSP-Pr-click-acid-break-3ul.8242.8242.4.0.dta	4	2095.08	KTESHHK(1)-KGNYSER(1)	Cross-Linked	BSP-en-acid	2095.07	null	1.18021e-08	0.0118689	0.007334	3.5006	sp|Q93077|H2A1C_HUMAN (120)-sp|Q7L7L0|H2A3_HUMAN (37)/sp|Q93077|H2A1C_HUMAN (120)-sp|P04908|H2A1B_HUMAN (37)/sp|Q93077|H2A1C_HUMAN (120)-sp|P20671|H2A1D_HUMAN (37)/sp|Q7L7L0|H2A3_HUMAN (120)-sp|Q7L7L0|H2A3_HUMAN (37)/sp|Q7L7L0|H2A3_HUMAN (120)-sp|P04908|H2A1B_HUMAN (37)/sp|Q7L7L0|H2A3_HUMAN (120)-sp|P20671|H2A1D_HUMAN (37)/sp|Q96KK5|H2A1H_HUMAN (120)-sp|Q7L7L0|H2A3_HUMAN (37)/sp|Q96KK5|H2A1H_HUMA…	Intra-Protein	1	1	11	16	2.65921e-07	3.18289e-14
68	293T-BSP-Pr-click-acid-break-3ul.67768.67768.4.1.dta	4	3583.91	TTLTAAITKILAEGGGAK(9)-KYEEIDNAPEER(1)	Cross-Linked	BSP-en-acid	3583.89	null	2.47677e-08	0.0118816	0.023438	6.53983	sp|P49411|EFTU_HUMAN (79)-sp|P49411|EFTU_HUMAN (91)/	Intra-Protein	1	1	24	11	1.54807e-07	2.3937e-09
69	293T-BSP-Pr-click-acid-break-3ul.27568.27568.6.1.dta	6	2156.25	KPFSQHVR(1)-KLLSHGK(1)	Cross-Linked	BSP-en-acid	2156.24	null	0.000331688	0.0120319	0.008991	4.16975	sp|Q02878|RL6_HUMAN (131)-sp|Q02878|RL6_HUMAN (124)/	Intra-Protein	1	1	12	9	2.62681e-08	0.000320191
70	293T-BSP-Pr-click-acid-break-3ul-2.63734.63734.6.0.dta	6	4153.07	KYFDFLSSYSAVNQGHCHPK(1)-GKGIYLWDVEGR(2)	Cross-Linked	BSP-en-acid	4153.04	Carbamidomethyl[C](17)	1.11983e-06	0.0120805	0.035449	8.53568	sp|P04181|OAT_HUMAN (77)-sp|P04181|OAT_HUMAN (66)/	Intra-Protein	2	1	21	11	6.08637e-14	1.1947e-08
71	293T-BSP-Pr-click-acid-break-3ul-2.56247.56247.4.0.dta	4	2769.53	TKPHLFYIPGR(2)-KMNALFEGR(1)	Cross-Linked	BSP-en-acid	2769.5	null	6.80132e-16	0.0120916	0.02575	9.2977	sp|Q9H307|PININ_HUMAN (238)-sp|Q9H307|PININ_HUMAN (262)/	Intra-Protein	2	1	15	10	5.65276e-12	6.93969e-15
72	293T-BSP-Pr-click-acid-break-3ul-2.23742.23742.3.0.dta	3	2277.36	KSAPATGGVK(1)-KQLATKAAR(6)	Cross-Linked	BSP-en-acid	2277.34	null	8.98185e-12	0.0121744	0.016368	7.18733	sp|Q16695|H31T_HUMAN (28)-sp|Q6NXT2|H3C_HUMAN (24)/sp|Q16695|H31T_HUMAN (28)-sp|P68431|H31_HUMAN (24)/sp|Q16695|H31T_HUMAN (28)-sp|Q71DI3|H32_HUMAN (24)/sp|Q16695|H31T_HUMAN (28)-sp|Q5TEC6|H37_HUMAN (24)/sp|Q16695|H31T_HUMAN (28)-sp|P84243|H33_HUMAN (24)/sp|P68431|H31_HUMAN (28)-sp|Q6NXT2|H3C_HUMAN (24)/sp|P68431|H31_HUMAN (28)-sp|P68431|H31_HUMAN (24)/sp|P68431|H31_HUMAN (28)-sp|Q71DI3|H32_HUMAN…	Intra-Protein	2	1	15	15	2.60293e-19	1.48208e-10
73	293T-BSP-Pr-click-acid-break-3ul-3.50326.50326.4.0.dta	4	3260.77	KTVTAMDVVYALKR(1)-DAVTYTEHAKR(10)	Cross-Linked	BSP-en-acid	3260.75	null	8.77221e-12	0.0122851	0.026885	8.24505	sp|P62805|H4_HUMAN (80)-sp|P62805|H4_HUMAN (78)/	Intra-Protein	3	1	35.5	18.5	2.82511e-21	1.32634e-11
74	293T-BSP-Pr-click-acid-break-3ul-3.79056.79056.4.1.dta	4	4614.46	DLNKSINPDEAVAYGAAVQAAILMGDK(4)-VQKLLQDFFNGR(3)	Cross-Linked	BSP-en-acid	4614.4	null	2.09737e-06	0.0123861	0.05773	12.5108	sp|P0DMV8|HS71A_HUMAN (361)-sp|P0DMV8|HS71A_HUMAN (348)/sp|P0DMV8|HS71A_HUMAN (361)-sp|P0DMV9|HS71B_HUMAN (348)/sp|P0DMV9|HS71B_HUMAN (361)-sp|P0DMV8|HS71A_HUMAN (348)/sp|P0DMV9|HS71B_HUMAN (361)-sp|P0DMV9|HS71B_HUMAN (348)/sp|P34931|HS71L_HUMAN (363)-sp|P0DMV8|HS71A_HUMAN (348)/sp|P34931|HS71L_HUMAN (363)-sp|P0DMV9|HS71B_HUMAN (348)/	Intra-Protein	3	1	21	10	1.86684e-09	2.29427e-10
75	293T-BSP-Pr-click-acid-break-3ul-3.54485.54485.4.0.dta	4	3140.84	VFSGLVSTGLKVR(11)-KEDLYLKPIQR(1)	Cross-Linked	BSP-en-acid	3140.82	null	2.96197e-10	0.0126867	0.023195	7.38502	sp|P13639|EF2_HUMAN (426)-sp|P13639|EF2_HUMAN (439)/	Intra-Protein	3	1	28	11	2.08156e-10	9.39959e-14
76	293T-BSP-Pr-click-acid-break-3ul.50248.50248.3.0.dta	3	3280.77	ALAAAGYDVEKNNSR(11)-KASGPPVSELITK(1)	Cross-Linked	BSP-en-acid	3280.75	null	5.00538e-05	0.0127069	0.021052	6.41682	sp|P16402|H13_HUMAN (76)-sp|P16402|H13_HUMAN (35)/sp|P16402|H13_HUMAN (76)-sp|P10412|H14_HUMAN (34)/sp|P16402|H13_HUMAN (76)-sp|P16403|H12_HUMAN (34)/sp|Q02539|H11_HUMAN (78)-sp|P16402|H13_HUMAN (35)/sp|Q02539|H11_HUMAN (78)-sp|P10412|H14_HUMAN (34)/sp|Q02539|H11_HUMAN (78)-sp|P16403|H12_HUMAN (34)/sp|P10412|H14_HUMAN (75)-sp|P16402|H13_HUMAN (35)/sp|P10412|H14_HUMAN (75)-sp|P10412|H14_HUMAN (34)…	Intra-Protein	1	1	19	10	0.00144529	4.88145e-06
77	293T-BSP-Pr-click-acid-break-3ul-3.56663.56663.4.0.dta	4	3474.94	VIIVVKDGPGFYTTR(6)-TSKDTSASAVAVGLK(3)	Cross-Linked	BSP-en-acid	3474.92	null	1.52321e-08	0.0129096	0.019603	5.64128	sp|P40939|ECHA_HUMAN (540)-sp|P40939|ECHA_HUMAN (519)/	Intra-Protein	3	1	22	17	2.11081e-12	3.99202e-08
78	293T-BSP-Pr-click-acid-break-3ul.73179.73179.4.0.dta	4	3055.69	FLDKALELNMLSLK(4)-KFLEMHQL(1)	Cross-Linked	BSP-en-acid	3055.67	null	4.25118e-06	0.0133696	0.018936	6.197	sp|Q9Y617|SERC_HUMAN (323)-sp|Q9Y617|SERC_HUMAN (363)/	Intra-Protein	1	1	20	8	1.04574e-07	1.10568e-06
79	293T-BSP-Pr-click-acid-break-3ul-3.59909.59909.6.0.dta	6	4245.29	KYVATLGVEVHPLVFHTNR(1)-GPIKFNVWDTAGQEK(4)	Cross-Linked	BSP-en-acid	4245.26	null	5.86171e-10	0.0135363	0.030204	7.11476	sp|P62826|RAN_HUMAN (38)-sp|P62826|RAN_HUMAN (60)/	Intra-Protein	3	1	21	16	1.58469e-11	5.91407e-11
80	293T-BSP-Pr-click-acid-break-3ul.63433.63433.6.1.dta	6	4153.07	KYFDFLSSYSAVNQGHCHPK(1)-GKGIYLWDVEGR(2)	Cross-Linked	BSP-en-acid	4153.04	Carbamidomethyl[C](17)	5.32733e-08	0.0136729	0.027847	6.70521	sp|P04181|OAT_HUMAN (77)-sp|P04181|OAT_HUMAN (66)/	Intra-Protein	1	1	19	12	3.16731e-20	4.3616e-11
81	293T-BSP-Pr-click-acid-break-3ul-2.10254.10254.4.0.dta	4	2203.3	KAASGEAKPK(1)-AKKPAGAAK(2)	Cross-Linked	BSP-en-acid	2203.29	null	1.89883e-08	0.0136789	0.012148	5.51357	sp|P10412|H14_HUMAN (110)-sp|P10412|H14_HUMAN (129)/sp|P16403|H12_HUMAN (110)-sp|P10412|H14_HUMAN (129)/sp|P16401|H15_HUMAN (113)-sp|P10412|H14_HUMAN (129)/	Intra-Protein	2	1	25.5	11.5	3.93641e-11	3.41378e-06
82	293T-BSP-Pr-click-acid-break-3ul.9244.9244.3.0.dta	3	2079.08	KTESHHK(1)-KGNYAER(1)	Cross-Linked	BSP-en-acid	2079.07	null	0.00238501	0.0136939	0.00658	3.16487	sp|Q93077|H2A1C_HUMAN (120)-sp|Q8IUE6|H2A2B_HUMAN (37)/sp|Q93077|H2A1C_HUMAN (120)-sp|Q93077|H2A1C_HUMAN (37)/sp|Q93077|H2A1C_HUMAN (120)-sp|Q96KK5|H2A1H_HUMAN (37)/sp|Q93077|H2A1C_HUMAN (120)-sp|Q99878|H2A1J_HUMAN (37)/sp|Q93077|H2A1C_HUMAN (120)-sp|P0C0S8|H2A1_HUMAN (37)/sp|Q93077|H2A1C_HUMAN (120)-sp|Q16777|H2A2C_HUMAN (37)/sp|Q93077|H2A1C_HUMAN (120)-sp|Q96QV6|H2A1A_HUMAN (37)/sp|Q93077|H2A1C…	Intra-Protein	1	1	11.5	9.5	0.00105368	1.55594e-07
83	293T-BSP-Pr-click-acid-break-3ul-3.48929.48929.3.0.dta	3	2927.61	ALAAAGYDVEKNNSR(11)-SGVSLAALKK(9)	Cross-Linked	BSP-en-acid	2927.59	null	1.38954e-12	0.0137382	0.016446	5.61758	sp|P16402|H13_HUMAN (76)-sp|P16402|H13_HUMAN (64)/sp|P16402|H13_HUMAN (76)-sp|P10412|H14_HUMAN (63)/sp|P16402|H13_HUMAN (76)-sp|P16403|H12_HUMAN (63)/sp|Q02539|H11_HUMAN (78)-sp|P16402|H13_HUMAN (64)/sp|Q02539|H11_HUMAN (78)-sp|P10412|H14_HUMAN (63)/sp|Q02539|H11_HUMAN (78)-sp|P16403|H12_HUMAN (63)/sp|P10412|H14_HUMAN (75)-sp|P16402|H13_HUMAN (64)/sp|P10412|H14_HUMAN (75)-sp|P10412|H14_HUMAN (63)…	Intra-Protein	3	1	22	13	2.69535e-16	5.43025e-14
84	293T-BSP-Pr-click-acid-break-3ul-3.53201.53201.3.0.dta	3	3349.69	KGTDIMYTGTLDCWR(1)-LAADVGKAGAER(7)	Cross-Linked	BSP-en-acid	3349.67	Carbamidomethyl[C](13)	0.186398	0.0140495	0.026645	7.95452	sp|P05141|ADT2_HUMAN (245)-sp|P05141|ADT2_HUMAN (147)/	Intra-Protein	3	1	20	12	1.89938e-10	0.010725
85	293T-BSP-Pr-click-acid-break-3ul-3.12762.12762.4.0.dta	4	1816.09	KAGAAKPR(1)-KPAGAAK(1)	Cross-Linked	BSP-en-acid	1816.09	null	3.46558e-05	0.0140988	0.002735	1.50598	sp|P16402|H13_HUMAN (123)-sp|P16402|H13_HUMAN (131)/sp|P16402|H13_HUMAN (123)-sp|P10412|H14_HUMAN (130)/	Intra-Protein	3	1	22	15	8.61198e-07	5.18394e-05
86	293T-BSP-Pr-click-acid-break-3ul-2.50514.50514.4.0.dta	4	2943.57	KAASITSEVFNK(1)-FKSYCSNLVR(2)	Cross-Linked	BSP-en-acid	2943.54	Carbamidomethyl[C](20)	6.39787e-11	0.0142335	0.025631	8.70754	sp|Q9Y5B9|SP16H_HUMAN (185)-sp|Q9Y5B9|SP16H_HUMAN (280)/	Intra-Protein	2	1	18	12	8.28173e-14	2.42726e-11
87	293T-BSP-Pr-click-acid-break-3ul-2.10408.10408.4.0.dta	4	2079.09	KTESHHK(1)-KGNYAER(1)	Cross-Linked	BSP-en-acid	2079.07	null	5.23124e-10	0.0143088	0.013192	6.34514	sp|Q93077|H2A1C_HUMAN (120)-sp|Q8IUE6|H2A2B_HUMAN (37)/sp|Q93077|H2A1C_HUMAN (120)-sp|Q93077|H2A1C_HUMAN (37)/sp|Q93077|H2A1C_HUMAN (120)-sp|Q96KK5|H2A1H_HUMAN (37)/sp|Q93077|H2A1C_HUMAN (120)-sp|Q99878|H2A1J_HUMAN (37)/sp|Q93077|H2A1C_HUMAN (120)-sp|P0C0S8|H2A1_HUMAN (37)/sp|Q93077|H2A1C_HUMAN (120)-sp|Q16777|H2A2C_HUMAN (37)/sp|Q93077|H2A1C_HUMAN (120)-sp|Q96QV6|H2A1A_HUMAN (37)/sp|Q93077|H2A1C…	Intra-Protein	2	1	14	16	8.51467e-11	4.22409e-13
88	293T-BSP-Pr-click-acid-break-3ul-2.63724.63724.6.0.dta	6	4153.07	KYFDFLSSYSAVNQGHCHPK(1)-GKGIYLWDVEGR(2)	Cross-Linked	BSP-en-acid	4153.04	Carbamidomethyl[C](17)	7.19357e-09	0.0145504	0.033181	7.98957	sp|P04181|OAT_HUMAN (77)-sp|P04181|OAT_HUMAN (66)/	Intra-Protein	2	1	20	12	3.20393e-18	2.97093e-07
89	293T-BSP-Pr-click-acid-break-3ul.61594.61594.5.0.dta	5	4245.28	KYVATLGVEVHPLVFHTNR(1)-GPIKFNVWDTAGQEK(4)	Cross-Linked	BSP-en-acid	4245.26	null	4.80087e-06	0.0145769	0.022642	5.33348	sp|P62826|RAN_HUMAN (38)-sp|P62826|RAN_HUMAN (60)/	Intra-Protein	1	1	18	15	2.01029e-06	5.70172e-11
90	293T-BSP-Pr-click-acid-break-3ul-3.63235.63235.3.0.dta	3	3771.11	TLSDYNIQKESTLHLVLR(9)-MQIFVKTLTGK(6)	Cross-Linked	BSP-en-acid	3771.09	null	7.26297e-07	0.0146246	0.021774	5.77393	sp|P62987|RL40_HUMAN (63)-sp|P62987|RL40_HUMAN (6)/sp|P62987|RL40_HUMAN (63)-sp|P62979|RS27A_HUMAN (6)/sp|P62987|RL40_HUMAN (63)-sp|P0CG48|UBC_HUMAN (6)/sp|P62987|RL40_HUMAN (63)-sp|P0CG47|UBB_HUMAN (6)/sp|P62979|RS27A_HUMAN (63)-sp|P62987|RL40_HUMAN (6)/sp|P62979|RS27A_HUMAN (63)-sp|P62979|RS27A_HUMAN (6)/sp|P62979|RS27A_HUMAN (63)-sp|P0CG48|UBC_HUMAN (6)/sp|P62979|RS27A_HUMAN (63)-sp|P0CG47|UBB…	Intra-Protein	3	1	23	14	1	1.27125e-10
91	293T-BSP-Pr-click-acid-break-3ul-3.26114.26114.4.0.dta	4	2089.18	KASDVHEVR(1)-KVLGEK(1)	Cross-Linked	BSP-en-acid	2089.18	null	7.13496e-06	0.0146287	0.007122	3.409	sp|P14618|KPYM_HUMAN (247)-sp|P14618|KPYM_HUMAN (256)/sp|P14618|KPYM_HUMAN (247)-sp|P09466|PAEP_HUMAN (88)/sp|P14618|KPYM_HUMAN (247)-sp|Q15431|SYCP1_HUMAN (438)/	Intra-Protein	3	1	22	12	5.97654e-14	6.99755e-06
92	293T-BSP-Pr-click-acid-break-3ul-2.70180.70180.4.0.dta	4	3796.22	DFLAGGVAAAISKTAVAPIER(13)-VKLLLQVQHASK(2)	Cross-Linked	BSP-en-acid	3796.18	null	8.69465e-05	0.015	0.032508	8.56334	sp|P05141|ADT2_HUMAN (23)-sp|P05141|ADT2_HUMAN (33)/sp|P05141|ADT2_HUMAN (23)-sp|P12236|ADT3_HUMAN (33)/sp|P05141|ADT2_HUMAN (23)-sp|P12235|ADT1_HUMAN (33)/	Intra-Protein	2	1	34	9	6.36122e-12	7.92071e-08
93	293T-BSP-Pr-click-acid-break-3ul-2.80682.80682.3.0.dta	3	4302.31	TIVAINKDPEAPIFQVADYGIVADLFK(7)-GLKSGENFK(3)	Cross-Linked	BSP-en-acid	4302.31	null	0.00211905	0.0151099	0.003356	0.780047	sp|P13804|ETFA_HUMAN (301)-sp|P13804|ETFA_HUMAN (226)/	Intra-Protein	2	1	25	6	1	2.53925e-05
94	293T-BSP-Pr-click-acid-break-3ul-2.51931.51931.3.1.dta	3	3351.68	KGADIMYTGTVDCWR(1)-LAADVGKSGTER(7)	Cross-Linked	BSP-en-acid	3351.65	Carbamidomethyl[C](13)	3.85796e-09	0.0151172	0.030254	9.02661	sp|P12236|ADT3_HUMAN (245)-sp|P12236|ADT3_HUMAN (147)/sp|P12235|ADT1_HUMAN (245)-sp|P12236|ADT3_HUMAN (147)/	Intra-Protein	2	1	18.5	14.5	3.30838e-21	1.19847e-10
95	293T-BSP-Pr-click-acid-break-3ul.12393.12393.4.0.dta	4	1942.02	KGNYAER(1)-KTESHK(1)	Cross-Linked	BSP-en-acid	1942.01	null	3.81992e-08	0.0151586	0.006698	3.449	sp|Q8IUE6|H2A2B_HUMAN (37)-sp|Q8IUE6|H2A2B_HUMAN (120)/sp|Q8IUE6|H2A2B_HUMAN (37)-sp|Q16777|H2A2C_HUMAN (120)/sp|Q93077|H2A1C_HUMAN (37)-sp|Q8IUE6|H2A2B_HUMAN (120)/sp|Q93077|H2A1C_HUMAN (37)-sp|Q16777|H2A2C_HUMAN (120)/sp|Q96KK5|H2A1H_HUMAN (37)-sp|Q8IUE6|H2A2B_HUMAN (120)/sp|Q96KK5|H2A1H_HUMAN (37)-sp|Q16777|H2A2C_HUMAN (120)/sp|Q99878|H2A1J_HUMAN (37)-sp|Q8IUE6|H2A2B_HUMAN (120)/sp|Q99878|H2A1…	Intra-Protein	1	1	13	11	7.80618e-09	2.00455e-09
96	293T-BSP-Pr-click-acid-break-3ul-3.51660.51660.4.0.dta	4	2785.52	TKPHLFYIPGR(2)-KMNALFEGR(1)	Cross-Linked	BSP-en-acid	2785.5	Oxidation[M](16)	4.00708e-06	0.0152372	0.026324	9.45038	sp|Q9H307|PININ_HUMAN (238)-sp|Q9H307|PININ_HUMAN (262)/	Intra-Protein	3	1	13	11	9.15701e-09	8.70421e-06
97	293T-BSP-Pr-click-acid-break-3ul-2.68819.68819.3.0.dta	3	3206.7	APQCLGKFIEIAAR(7)-KMCLFAGFQR(1)	Cross-Linked	BSP-en-acid	3206.68	Carbamidomethyl[C](4);Carbamidomethyl[C](20)	3.17356e-05	0.0152949	0.025716	8.01951	sp|Q00839|HNRPU_HUMAN (565)-sp|Q00839|HNRPU_HUMAN (592)/	Intra-Protein	2	1	17.5	8.5	8.14687e-14	7.35317e-09
98	293T-BSP-Pr-click-acid-break-3ul-3.48425.48425.3.0.dta	3	3280.78	ALAAAGYDVEKNNSR(11)-KASGPPVSELITK(1)	Cross-Linked	BSP-en-acid	3280.75	null	2.68011e-06	0.0153574	0.022888	6.97645	sp|P16402|H13_HUMAN (76)-sp|P16402|H13_HUMAN (35)/sp|P16402|H13_HUMAN (76)-sp|P10412|H14_HUMAN (34)/sp|P16402|H13_HUMAN (76)-sp|P16403|H12_HUMAN (34)/sp|Q02539|H11_HUMAN (78)-sp|P16402|H13_HUMAN (35)/sp|Q02539|H11_HUMAN (78)-sp|P10412|H14_HUMAN (34)/sp|Q02539|H11_HUMAN (78)-sp|P16403|H12_HUMAN (34)/sp|P10412|H14_HUMAN (75)-sp|P16402|H13_HUMAN (35)/sp|P10412|H14_HUMAN (75)-sp|P10412|H14_HUMAN (34)…	Intra-Protein	3	1	20	9	2.16742e-10	1.74828e-06
99	293T-BSP-Pr-click-acid-break-3ul-3.55230.55230.3.0.dta	3	2674.55	TLLIKTVETR(5)-FANYIDKVR(7)	Cross-Linked	BSP-en-acid	2674.53	null	9.64203e-14	0.0153997	0.024572	9.18741	sp|P08670|VIME_HUMAN (445)-sp|P08670|VIME_HUMAN (120)/	Intra-Protein	3	1	11.5	16.5	8.01184e-12	5.61418e-15
100	293T-BSP-Pr-click-acid-break-3ul-3.74507.74507.4.0.dta	4	4178.33	VIQCFAETGQVQKIVLYAK(13)-KVGYTPDWIFLLR(1)	Cross-Linked	BSP-en-acid	4178.29	Carbamidomethyl[C](4)	1.81872e-07	0.0154414	0.040539	9.7023	sp|Q00610|CLH1_HUMAN (500)-sp|Q00610|CLH1_HUMAN (507)/sp|Q00610|CLH1_HUMAN (500)-sp|P53675|CLH2_HUMAN (507)/	Intra-Protein	3	1	15	14	9.14184e-07	5.62208e-13
101	293T-BSP-Pr-click-acid-break-3ul-2.70191.70191.4.0.dta	4	3796.22	DFLAGGVAAAISKTAVAPIER(13)-VKLLLQVQHASK(2)	Cross-Linked	BSP-en-acid	3796.18	null	0.00020058	0.0156069	0.035248	9.28511	sp|P05141|ADT2_HUMAN (23)-sp|P05141|ADT2_HUMAN (33)/sp|P05141|ADT2_HUMAN (23)-sp|P12236|ADT3_HUMAN (33)/sp|P05141|ADT2_HUMAN (23)-sp|P12235|ADT1_HUMAN (33)/	Intra-Protein	2	1	32	9	1.28851e-28	1.06315e-06
102	293T-BSP-Pr-click-acid-break-3ul.68387.68387.3.0.dta	3	3167.78	TVTAMDVVYALKR(12)-DNIQGITKPAIR(8)	Cross-Linked	BSP-en-acid	3167.76	null	3.22436e-19	0.0157252	0.019525	6.16366	sp|P62805|H4_HUMAN (92)-sp|P62805|H4_HUMAN (32)/	Intra-Protein	1	1	18.5	13.5	1.68571e-21	6.34259e-17
103	293T-BSP-Pr-click-acid-break-3ul.46667.46667.5.0.dta	5	2675.48	KNLQYYDISAK(1)-AKSIVFHR(2)	Cross-Linked	BSP-en-acid	2675.47	null	2.16409e-06	0.0157312	0.016127	6.02773	sp|P62826|RAN_HUMAN (142)-sp|P62826|RAN_HUMAN (134)/	Intra-Protein	1	1	12	10	3.98954e-10	3.79104e-06
104	293T-BSP-Pr-click-acid-break-3ul.68533.68533.3.0.dta	3	3206.7	APQCLGKFIEIAAR(7)-KMCLFAGFQR(1)	Cross-Linked	BSP-en-acid	3206.68	Carbamidomethyl[C](4);Carbamidomethyl[C](20)	3.872e-07	0.0158118	0.018777	5.85559	sp|Q00839|HNRPU_HUMAN (565)-sp|Q00839|HNRPU_HUMAN (592)/	Intra-Protein	1	1	18.5	6.5	2.63473e-13	6.42554e-14
105	293T-BSP-Pr-click-acid-break-3ul.27459.27459.5.0.dta	5	2156.25	KPFSQHVR(1)-KLLSHGK(1)	Cross-Linked	BSP-en-acid	2156.24	null	5.71404e-07	0.0158667	0.00731	3.39015	sp|Q02878|RL6_HUMAN (131)-sp|Q02878|RL6_HUMAN (124)/	Intra-Protein	1	1	15	13	2.29022e-06	1.32299e-06
106	293T-BSP-Pr-click-acid-break-3ul.13045.13045.5.0.dta	5	1832.12	KAGGTKPK(1)-KPVGAAK(1)	Cross-Linked	BSP-en-acid	1832.11	null	1.09592e-05	0.0159299	0.005341	2.91522	sp|P16403|H12_HUMAN (122)-sp|P16403|H12_HUMAN (130)/	Intra-Protein	1	1	13.5	7.5	1.32796e-05	3.80795e-05
107	293T-BSP-Pr-click-acid-break-3ul.51853.51853.3.0.dta	3	3260.78	KTVTAMDVVYALKR(1)-DAVTYTEHAKR(10)	Cross-Linked	BSP-en-acid	3260.75	null	2.19075e-13	0.0159526	0.030606	9.3862	sp|P62805|H4_HUMAN (80)-sp|P62805|H4_HUMAN (78)/	Intra-Protein	1	1	11.5	14.5	7.6771e-20	1.33356e-11
108	293T-BSP-Pr-click-acid-break-3ul-3.46064.46064.6.0.dta	6	4134.13	KLGEMWNNTAADDKQPYEK(1)-IKGEHPGLSIGDVAK(2)	Cross-Linked	BSP-en-acid	4134.1	null	8.93542e-08	0.0160357	0.031261	7.56175	sp|P09429|HMGB1_HUMAN (128)-sp|P09429|HMGB1_HUMAN (114)/sp|P09429|HMGB1_HUMAN (128)-sp|B2RPK0|HGB1A_HUMAN (114)/	Intra-Protein	3	1	22.5	11.5	3.71657e-17	5.52508e-10
109	293T-BSP-Pr-click-acid-break-3ul-2.58821.58821.4.0.dta	4	3474.95	VIIVVKDGPGFYTTR(6)-TSKDTSASAVAVGLK(3)	Cross-Linked	BSP-en-acid	3474.92	null	9.97165e-12	0.0161524	0.030327	8.72739	sp|P40939|ECHA_HUMAN (540)-sp|P40939|ECHA_HUMAN (519)/	Intra-Protein	2	1	20	12	3.60883e-11	1.91425e-06
110	293T-BSP-Pr-click-acid-break-3ul.71623.71623.4.1.dta	4	3333.89	DGKTLNDELEIIEGMK(3)-LKVGLQVVAVK(2)	Cross-Linked	BSP-en-acid	3333.87	null	9.26497e-05	0.0162133	0.023083	6.92378	sp|P10809|CH60_HUMAN (205)-sp|P10809|CH60_HUMAN (292)/	Intra-Protein	1	1	15.5	10.5	5.76736e-09	1.28968e-05
111	293T-BSP-Pr-click-acid-break-3ul-3.53196.53196.3.0.dta	3	3349.7	KGTDIMYTGTLDCWR(1)-LAADVGKAGAER(7)	Cross-Linked	BSP-en-acid	3349.67	Carbamidomethyl[C](13)	0.0902387	0.0162543	0.030533	9.11524	sp|P05141|ADT2_HUMAN (245)-sp|P05141|ADT2_HUMAN (147)/	Intra-Protein	3	1	14.5	12.5	9.20414e-09	0.0153168
112	293T-BSP-Pr-click-acid-break-3ul-2.61802.61802.5.0.dta	5	4245.3	KYVATLGVEVHPLVFHTNR(1)-GPIKFNVWDTAGQEK(4)	Cross-Linked	BSP-en-acid	4245.26	null	4.09788e-10	0.0162823	0.040637	9.57232	sp|P62826|RAN_HUMAN (38)-sp|P62826|RAN_HUMAN (60)/	Intra-Protein	2	1	21	15	1.1548e-18	4.56238e-12
113	293T-BSP-Pr-click-acid-break-3ul-2.26208.26208.4.0.dta	4	2528.4	GTGASGSFKLNK(9)-KAASGEAKPK(1)	Cross-Linked	BSP-en-acid	2528.38	null	4.52373e-08	0.0163157	0.018348	7.25681	sp|P16402|H13_HUMAN (107)-sp|P10412|H14_HUMAN (110)/sp|P16402|H13_HUMAN (107)-sp|P16403|H12_HUMAN (110)/sp|P16402|H13_HUMAN (107)-sp|P16401|H15_HUMAN (113)/sp|Q02539|H11_HUMAN (109)-sp|P10412|H14_HUMAN (110)/sp|Q02539|H11_HUMAN (109)-sp|P16403|H12_HUMAN (110)/sp|Q02539|H11_HUMAN (109)-sp|P16401|H15_HUMAN (113)/sp|P10412|H14_HUMAN (106)-sp|P10412|H14_HUMAN (110)/sp|P10412|H14_HUMAN (106)-sp|P16403…	Intra-Protein	2	1	18.5	16.5	5.14352e-11	3.26762e-10
114	293T-BSP-Pr-click-acid-break-3ul.17605.17605.4.0.dta	4	2686.42	AKKDDTDDEIAK(3)-AKHHAISAK(2)	Cross-Linked	BSP-en-acid	2686.42	null	3.42712e-08	0.016365	0.008642	3.21693	sp|P27824|CALX_HUMAN (90)-sp|P27824|CALX_HUMAN (127)/	Intra-Protein	1	1	16	14	2.07472e-05	2.24729e-08
115	293T-BSP-Pr-click-acid-break-3ul.83284.83284.3.0.dta	3	3826.98	VNPTVFFDIAVDGEPLGR(1)-VKEGMNIVEAMER(2)	Cross-Linked	BSP-en-acid	3826.95	null	0.00146374	0.0164857	0.026009	6.79627	sp|P62937|PPIA_HUMAN (2)-sp|P62937|PPIA_HUMAN (133)/	Intra-Protein	1	1	18.5	10.5	2.03995e-08	1.40892e-05
116	293T-BSP-Pr-click-acid-break-3ul.70018.70018.4.0.dta	4	3796.21	DFLAGGVAAAISKTAVAPIER(13)-VKLLLQVQHASK(2)	Cross-Linked	BSP-en-acid	3796.18	null	5.93463e-15	0.0165326	0.025048	6.5982	sp|P05141|ADT2_HUMAN (23)-sp|P05141|ADT2_HUMAN (33)/sp|P05141|ADT2_HUMAN (23)-sp|P12236|ADT3_HUMAN (33)/sp|P05141|ADT2_HUMAN (23)-sp|P12235|ADT1_HUMAN (33)/	Intra-Protein	1	1	30	9	1.22093e-10	4.88977e-09
117	293T-BSP-Pr-click-acid-break-3ul-3.52839.52839.3.0.dta	3	3208.62	NLQEAEEWYKSK(10)-SKFADLSEAANR(2)	Cross-Linked	BSP-en-acid	3208.59	null	8.62538e-12	0.0165373	0.025531	7.95708	sp|P41219|PERI_HUMAN (288)-sp|P08670|VIME_HUMAN (294)/sp|P08670|VIME_HUMAN (292)-sp|P08670|VIME_HUMAN (294)/	Intra-Protein	3	1	12	9	6.61091e-09	4.52659e-21
118	293T-BSP-Pr-click-acid-break-3ul-2.83554.83554.3.0.dta	3	3826.97	VNPTVFFDIAVDGEPLGR(1)-VKEGMNIVEAMER(2)	Cross-Linked	BSP-en-acid	3826.95	null	7.74546e-10	0.0167027	0.022577	5.89947	sp|P62937|PPIA_HUMAN (2)-sp|P62937|PPIA_HUMAN (133)/	Intra-Protein	2	1	17.5	11.5	4.28076e-12	7.0054e-13
119	293T-BSP-Pr-click-acid-break-3ul-2.71702.71702.4.0.dta	4	3333.9	DGKTLNDELEIIEGMK(3)-LKVGLQVVAVK(2)	Cross-Linked	BSP-en-acid	3333.87	null	0.00156153	0.0167423	0.031363	9.40738	sp|P10809|CH60_HUMAN (205)-sp|P10809|CH60_HUMAN (292)/	Intra-Protein	2	1	19.5	8.5	1.12417e-07	2.3577e-05
120	293T-BSP-Pr-click-acid-break-3ul-3.43797.43797.4.0.dta	4	2777.54	VAVEAKNPADLPK(6)-KSDPVVSYR(1)	Cross-Linked	BSP-en-acid	2777.52	null	1.64955e-05	0.0167963	0.025285	9.10345	sp|P13639|EF2_HUMAN (512)-sp|P13639|EF2_HUMAN (572)/	Intra-Protein	3	1	15	12	3.72934e-06	1.87897e-06
121	293T-BSP-Pr-click-acid-break-3ul-3.75777.75777.4.0.dta	4	4534.29	QVHPDTGISSKAMGIMNSFVNDIFER(11)-KESYSVYVYK(1)	Cross-Linked	BSP-en-acid	4534.24	null	3.47605e-07	0.0168898	0.047109	10.3896	sp|P23527|H2B1O_HUMAN (58)-sp|Q99880|H2B1L_HUMAN (35)/sp|P23527|H2B1O_HUMAN (58)-sp|Q99879|H2B1M_HUMAN (35)/sp|P23527|H2B1O_HUMAN (58)-sp|Q93079|H2B1H_HUMAN (35)/sp|P23527|H2B1O_HUMAN (58)-sp|P58876|H2B1D_HUMAN (35)/sp|P23527|H2B1O_HUMAN (58)-sp|O60814|H2B1K_HUMAN (35)/sp|P23527|H2B1O_HUMAN (58)-sp|Q99877|H2B1N_HUMAN (35)/sp|P23527|H2B1O_HUMAN (58)-sp|P62807|H2B1C_HUMAN (35)/sp|P23527|H2B1O_HUMAN…	Intra-Protein	3	1	20	9	1	2.02888e-14
122	293T-BSP-Pr-click-acid-break-3ul.71624.71624.3.0.dta	3	3333.89	DGKTLNDELEIIEGMK(3)-LKVGLQVVAVK(2)	Cross-Linked	BSP-en-acid	3333.87	null	3.80407e-07	0.0168986	0.02109	6.32598	sp|P10809|CH60_HUMAN (205)-sp|P10809|CH60_HUMAN (292)/	Intra-Protein	1	1	13.5	7.5	5.37022e-09	3.53166e-08
123	293T-BSP-Pr-click-acid-break-3ul-3.43618.43618.5.0.dta	5	2339.44	LIKDGLIIR(3)-KPVTVHSR(1)	Cross-Linked	BSP-en-acid	2339.43	null	0.000483618	0.0169217	0.014455	6.17886	sp|P84098|RL19_HUMAN (46)-sp|P84098|RL19_HUMAN (53)/	Intra-Protein	3	1	8.5	13.5	0.00127758	3.22858e-09
124	293T-BSP-Pr-click-acid-break-3ul-3.42018.42018.4.0.dta	4	3149.71	VLKQVHPDTGISSK(3)-KESYSVYVYK(1)	Cross-Linked	BSP-en-acid	3149.69	null	4.95177e-11	0.0169309	0.02547	8.08652	sp|P23527|H2B1O_HUMAN (47)-sp|Q99880|H2B1L_HUMAN (35)/sp|P23527|H2B1O_HUMAN (47)-sp|Q99879|H2B1M_HUMAN (35)/sp|P23527|H2B1O_HUMAN (47)-sp|Q93079|H2B1H_HUMAN (35)/sp|P23527|H2B1O_HUMAN (47)-sp|P58876|H2B1D_HUMAN (35)/sp|P23527|H2B1O_HUMAN (47)-sp|O60814|H2B1K_HUMAN (35)/sp|P23527|H2B1O_HUMAN (47)-sp|Q99877|H2B1N_HUMAN (35)/sp|P23527|H2B1O_HUMAN (47)-sp|P62807|H2B1C_HUMAN (35)/sp|P23527|H2B1O_HUMAN…	Intra-Protein	3	1	23.5	18.5	6.22154e-17	2.37702e-11
125	293T-BSP-Pr-click-acid-break-3ul.30120.30120.5.0.dta	5	2900.6	GTLVQTKGTGASGSFK(7)-KAASGEAKPK(1)	Cross-Linked	BSP-en-acid	2900.58	null	9.1179e-05	0.0169779	0.013607	4.69113	sp|P16402|H13_HUMAN (98)-sp|P10412|H14_HUMAN (110)/sp|P16402|H13_HUMAN (98)-sp|P16403|H12_HUMAN (110)/sp|P16402|H13_HUMAN (98)-sp|P16401|H15_HUMAN (113)/sp|Q02539|H11_HUMAN (100)-sp|P10412|H14_HUMAN (110)/sp|Q02539|H11_HUMAN (100)-sp|P16403|H12_HUMAN (110)/sp|Q02539|H11_HUMAN (100)-sp|P16401|H15_HUMAN (113)/sp|P10412|H14_HUMAN (97)-sp|P10412|H14_HUMAN (110)/sp|P10412|H14_HUMAN (97)-sp|P16403|H12_…	Intra-Protein	1	1	18	14	2.07645e-05	1.2212e-05
126	293T-BSP-Pr-click-acid-break-3ul-2.50605.50605.5.0.dta	5	2536.41	KQMVIDVLHPGK(1)-KFMTNR(1)	Cross-Linked	BSP-en-acid	2536.39	null	6.07929e-08	0.0169944	0.021584	8.50974	sp|P62847|RS24_HUMAN (21)-sp|P62847|RS24_HUMAN (11)/	Intra-Protein	2	1	16	9	1.38472e-13	1.93886e-07
127	293T-BSP-Pr-click-acid-break-3ul-3.49371.49371.4.0.dta	4	3060.6	GCGVVKFESPEVAER(6)-KACQIFVR(1)	Cross-Linked	BSP-en-acid	3060.58	Carbamidomethyl[C](2);Carbamidomethyl[C](21)	6.91837e-08	0.0170205	0.026785	8.75162	sp|P52272|HNRPM_HUMAN (698)-sp|P52272|HNRPM_HUMAN (651)/	Intra-Protein	3	1	20.5	10.5	1.88691e-15	1.55494e-08
128	293T-BSP-Pr-click-acid-break-3ul-3.28143.28143.6.0.dta	6	2156.25	KPFSQHVR(1)-KLLSHGK(1)	Cross-Linked	BSP-en-acid	2156.24	null	0.00123021	0.0170689	0.006549	3.03722	sp|Q02878|RL6_HUMAN (131)-sp|Q02878|RL6_HUMAN (124)/	Intra-Protein	3	1	10	8	2.34695e-05	0.00221266
129	293T-BSP-Pr-click-acid-break-3ul-3.36249.36249.4.0.dta	4	3706.01	IVLQKYHTINGHNAEVR(5)-EESGKPGAHVTVK(5)	Cross-Linked	BSP-en-acid	3705.98	null	0.0407901	0.0170835	0.024355	6.57181	sp|P22626|ROA2_HUMAN (173)-sp|P22626|ROA2_HUMAN (104)/	Intra-Protein	3	1	19	12	0.222221	0.0151509
130	293T-BSP-Pr-click-acid-break-3ul-3.59987.59987.5.0.dta	5	4245.29	KYVATLGVEVHPLVFHTNR(1)-GPIKFNVWDTAGQEK(4)	Cross-Linked	BSP-en-acid	4245.26	null	4.51262e-08	0.017102	0.030737	7.24031	sp|P62826|RAN_HUMAN (38)-sp|P62826|RAN_HUMAN (60)/	Intra-Protein	3	1	23	17	1.59829e-13	3.36017e-08
131	293T-BSP-Pr-click-acid-break-3ul-3.68246.68246.5.0.dta	5	3796.21	DFLAGGVAAAISKTAVAPIER(13)-VKLLLQVQHASK(2)	Cross-Linked	BSP-en-acid	3796.18	null	2.016e-06	0.0171202	0.028079	7.39664	sp|P05141|ADT2_HUMAN (23)-sp|P05141|ADT2_HUMAN (33)/sp|P05141|ADT2_HUMAN (23)-sp|P12236|ADT3_HUMAN (33)/sp|P05141|ADT2_HUMAN (23)-sp|P12235|ADT1_HUMAN (33)/	Intra-Protein	3	1	24	12	1.10611e-13	5.07632e-06
132	293T-BSP-Pr-click-acid-break-3ul-2.59072.59072.3.0.dta	3	3336.68	AGPESDAQYQFTGIK(1)-KYFNSYTLTGR(1)	Cross-Linked	BSP-en-acid	3336.65	null	1.93518e-06	0.0172209	0.028818	8.6368	sp|Q96IX5|ATPMK_HUMAN (2)-sp|Q96IX5|ATPMK_HUMAN (17)/	Intra-Protein	2	1	13	10	8.85713e-06	1.37189e-10
133	293T-BSP-Pr-click-acid-break-3ul.48121.48121.4.0.dta	4	2507.31	KQNNFSLAMK(1)-MKMIDSAR(2)	Cross-Linked	BSP-en-acid	2507.29	null	2.12435e-07	0.0172385	0.014458	5.76638	sp|P78527|PRKDC_HUMAN (3248)-sp|P78527|PRKDC_HUMAN (3241)/	Intra-Protein	1	1	13	11	9.08557e-08	2.36489e-06
134	293T-BSP-Pr-click-acid-break-3ul-3.54458.54458.4.2.dta	4	2769.52	TKPHLFYIPGR(2)-KMNALFEGR(1)	Cross-Linked	BSP-en-acid	2769.5	null	1.41017e-06	0.0172825	0.020006	7.22368	sp|Q9H307|PININ_HUMAN (238)-sp|Q9H307|PININ_HUMAN (262)/	Intra-Protein	3	1	14	13	2.61538e-11	4.07748e-07
135	293T-BSP-Pr-click-acid-break-3ul-3.72854.72854.4.0.dta	4	3356.98	KTVTAMDVVYALKR(1)-GVLKVFLENVIR(4)	Cross-Linked	BSP-en-acid	3356.95	null	2.95133e-11	0.0173272	0.035129	10.4646	sp|P62805|H4_HUMAN (80)-sp|P62805|H4_HUMAN (60)/	Intra-Protein	3	1	20.5	14.5	3.13448e-12	1.6524e-10
136	293T-BSP-Pr-click-acid-break-3ul-2.61356.61356.4.0.dta	4	3845.02	KLFIGGLSFETTDESLR(1)-SKSESPKEPEQLR(2)	Cross-Linked	BSP-en-acid	3845	Acetyl[ProteinN-term](20)	2.11409e-07	0.0174112	0.027735	7.21327	sp|P09651|ROA1_HUMAN (15)-sp|P09651|ROA1_HUMAN (3)/sp|Q32P51|RA1L2_HUMAN (15)-sp|P09651|ROA1_HUMAN (3)/	Intra-Protein	2	1	29	13	4.40252e-35	6.9378e-17
137	293T-BSP-Pr-click-acid-break-3ul.56986.56986.4.0.dta	4	3553.88	KFGYVDFESAEDLEK(1)-VFGNEIKLEKPK(7)	Cross-Linked	BSP-en-acid	3553.85	null	2.76458e-05	0.0174348	0.030011	8.44465	sp|P19338|NUCL_HUMAN (348)-sp|P19338|NUCL_HUMAN (377)/	Intra-Protein	1	1	18.5	12.5	2.26521e-17	4.55616e-07
138	293T-BSP-Pr-click-acid-break-3ul-3.9180.9180.4.1.dta	4	2018.06	KADSSTTK(1)-KNQNSSK(1)	Cross-Linked	BSP-en-acid	2018.05	null	4.38848e-09	0.0174579	0.008243	4.08463	sp|P35659|DEK_HUMAN (284)-sp|P35659|DEK_HUMAN (292)/	Intra-Protein	3	1	14.5	13.5	3.00798e-08	5.37294e-07
139	293T-BSP-Pr-click-acid-break-3ul.78660.78660.5.0.dta	5	5691.15	KDGNASGTTLLEALDCILPPTRPTDKPLR(1)-EHALLAYTLGVKQLIVGVNK(12)	Cross-Linked	BSP-en-acid	5691.13	Carbamidomethyl[C](16)	4.59297e-13	0.0176599	0.020632	3.62529	sp|P68104|EF1A1_HUMAN (219)-sp|P68104|EF1A1_HUMAN (146)/sp|P68104|EF1A1_HUMAN (219)-sp|Q5VTE0|EF1A3_HUMAN (146)/sp|P68104|EF1A1_HUMAN (219)-sp|Q05639|EF1A2_HUMAN (146)/sp|Q5VTE0|EF1A3_HUMAN (219)-sp|P68104|EF1A1_HUMAN (146)/sp|Q5VTE0|EF1A3_HUMAN (219)-sp|Q5VTE0|EF1A3_HUMAN (146)/sp|Q5VTE0|EF1A3_HUMAN (219)-sp|Q05639|EF1A2_HUMAN (146)/	Intra-Protein	1	1	21	22	2.37224e-08	8.50776e-24
140	293T-BSP-Pr-click-acid-break-3ul.22031.22031.4.0.dta	4	1904.14	KAAVTPGK(1)-KAAATPAK(1)	Cross-Linked	BSP-en-acid	1904.13	null	1.11089e-05	0.0176787	0.003811	2.00144	sp|P19338|NUCL_HUMAN (80)-sp|P19338|NUCL_HUMAN (88)/	Intra-Protein	1	1	16.5	13.5	0.000146744	1.85057e-05
141	293T-BSP-Pr-click-acid-break-3ul-3.57232.57232.3.0.dta	3	3418.7	LQDEIQNMKEEMAR(9)-SKFADLSEAANR(2)	Cross-Linked	BSP-en-acid	3418.67	null	1.01549e-08	0.0176802	0.026757	7.82672	sp|P08670|VIME_HUMAN (373)-sp|P08670|VIME_HUMAN (294)/	Intra-Protein	3	1	14.5	9.5	3.9824e-09	1.15979e-17
142	293T-BSP-Pr-click-acid-break-3ul.47318.47318.4.1.dta	4	4134.11	KLGEMWNNTAADDKQPYEK(1)-IKGEHPGLSIGDVAK(2)	Cross-Linked	BSP-en-acid	4134.1	null	2.9218e-08	0.0176867	0.016732	4.04732	sp|P09429|HMGB1_HUMAN (128)-sp|P09429|HMGB1_HUMAN (114)/sp|P09429|HMGB1_HUMAN (128)-sp|B2RPK0|HGB1A_HUMAN (114)/	Intra-Protein	1	1	26.5	13.5	1.6482e-16	4.93326e-09
143	293T-BSP-Pr-click-acid-break-3ul-3.59143.59143.5.0.dta	5	3734.02	NGVKITLPVDFVTADKFDENAK(4)-KYAEAVTR(1)	Cross-Linked	BSP-en-acid	3733.98	null	2.12415e-10	0.0177491	0.036752	9.84258	sp|P00558|PGK1_HUMAN (279)-sp|P00558|PGK1_HUMAN (323)/	Intra-Protein	3	1	31	10	1.19244e-24	1.16097e-10
144	293T-BSP-Pr-click-acid-break-3ul-2.57172.57172.3.0.dta	3	2674.56	TLLIKTVETR(5)-FANYIDKVR(7)	Cross-Linked	BSP-en-acid	2674.53	null	2.3838e-16	0.0177497	0.027422	10.253	sp|P08670|VIME_HUMAN (445)-sp|P08670|VIME_HUMAN (120)/	Intra-Protein	2	1	9.5	12.5	2.05116e-08	1.47006e-13
145	293T-BSP-Pr-click-acid-break-3ul-3.50383.50383.4.0.dta	4	3260.77	KTVTAMDVVYALKR(1)-DAVTYTEHAKR(10)	Cross-Linked	BSP-en-acid	3260.75	null	1.96419e-09	0.0177978	0.026809	8.22174	sp|P62805|H4_HUMAN (80)-sp|P62805|H4_HUMAN (78)/	Intra-Protein	3	1	33.5	16.5	2.00646e-19	3.83572e-07
146	293T-BSP-Pr-click-acid-break-3ul.43043.43043.5.0.dta	5	2803.58	KKNLQYYDISAK(1)-AKSIVFHR(2)	Cross-Linked	BSP-en-acid	2803.56	null	2.03803e-06	0.0178992	0.017246	6.15146	sp|P62826|RAN_HUMAN (141)-sp|P62826|RAN_HUMAN (134)/	Intra-Protein	1	1	11	15	0.000243205	8.55216e-06
147	293T-BSP-Pr-click-acid-break-3ul.52809.52809.5.0.dta	5	4726.38	VGTVIGSNKLEQMPSKEDAIEHFMK(9)-LYEEKTGNAWHSK(5)	Cross-Linked	BSP-en-acid	4726.36	null	1.3811e-11	0.0179046	0.019184	4.05893	sp|P09874|PARP1_HUMAN (600)-sp|P09874|PARP1_HUMAN (621)/	Intra-Protein	1	1	21.5	11.5	0.000335018	0.000405385
148	293T-BSP-Pr-click-acid-break-3ul-3.66785.66785.5.0.dta	5	4678.6	VLLPEYGGTKVVLDDKDYFLFR(10)-SQGKVLQATVVAVGSGSK(4)	Cross-Linked	BSP-en-acid	4678.55	null	1.72901e-07	0.0179631	0.05173	11.0568	sp|P61604|CH10_HUMAN (80)-sp|P61604|CH10_HUMAN (40)/	Intra-Protein	3	1	21.5	16.5	8.82707e-09	4.08943e-09
149	293T-BSP-Pr-click-acid-break-3ul-3.16678.16678.4.0.dta	4	2132.26	KATGAATPKK(9)-KPAAAAGAK(1)	Cross-Linked	BSP-en-acid	2132.25	null	3.49637e-07	0.0179712	0.008502	3.98733	sp|P10412|H14_HUMAN (148)-sp|P10412|H14_HUMAN (160)/	Intra-Protein	3	1	20	22	9.84572e-07	6.19369e-13
150	293T-BSP-Pr-click-acid-break-3ul-3.47965.47965.4.0.dta	4	2428.48	VAPAPAVVKK(9)-KVVNPLFEK(1)	Cross-Linked	BSP-en-acid	2428.47	null	5.5923e-07	0.0181685	0.015015	6.18291	sp|P62424|RL7A_HUMAN (20)-sp|P62424|RL7A_HUMAN (26)/	Intra-Protein	3	1	19.5	9.5	3.35875e-07	1.06166e-19
151	293T-BSP-Pr-click-acid-break-3ul-3.48430.48430.3.0.dta	3	3280.78	ALAAAGYDVEKNNSR(11)-KASGPPVSELITK(1)	Cross-Linked	BSP-en-acid	3280.75	null	2.01706e-10	0.0181903	0.02467	7.51961	sp|P16402|H13_HUMAN (76)-sp|P16402|H13_HUMAN (35)/sp|P16402|H13_HUMAN (76)-sp|P10412|H14_HUMAN (34)/sp|P16402|H13_HUMAN (76)-sp|P16403|H12_HUMAN (34)/sp|Q02539|H11_HUMAN (78)-sp|P16402|H13_HUMAN (35)/sp|Q02539|H11_HUMAN (78)-sp|P10412|H14_HUMAN (34)/sp|Q02539|H11_HUMAN (78)-sp|P16403|H12_HUMAN (34)/sp|P10412|H14_HUMAN (75)-sp|P16402|H13_HUMAN (35)/sp|P10412|H14_HUMAN (75)-sp|P10412|H14_HUMAN (34)…	Intra-Protein	3	1	20	9	4.82555e-06	3.98425e-08
152	293T-BSP-Pr-click-acid-break-3ul.41388.41388.3.0.dta	3	2388.38	KASGPPVSELITK(1)-KAGGTPR(1)	Cross-Linked	BSP-en-acid	2388.36	null	6.194e-08	0.0183928	0.015454	6.47055	sp|P16402|H13_HUMAN (35)-sp|P16403|H12_HUMAN (27)/sp|P10412|H14_HUMAN (34)-sp|P16403|H12_HUMAN (27)/sp|P16403|H12_HUMAN (34)-sp|P16403|H12_HUMAN (27)/	Intra-Protein	1	1	26	8	2.344e-12	1.78287e-06
153	293T-BSP-Pr-click-acid-break-3ul.39636.39636.3.0.dta	3	2556.38	KESYSIYVYK(1)-LAHYNKR(6)	Cross-Linked	BSP-en-acid	2556.36	null	6.77609e-09	0.0184389	0.014665	5.73667	sp|P23527|H2B1O_HUMAN (35)-sp|P23527|H2B1O_HUMAN (86)/sp|P23527|H2B1O_HUMAN (35)-sp|Q99880|H2B1L_HUMAN (86)/sp|P23527|H2B1O_HUMAN (35)-sp|Q6DN03|H2B2C_HUMAN (86)/sp|P23527|H2B1O_HUMAN (35)-sp|Q99879|H2B1M_HUMAN (86)/sp|P23527|H2B1O_HUMAN (35)-sp|Q16778|H2B2E_HUMAN (86)/sp|P23527|H2B1O_HUMAN (35)-sp|Q8N257|H2B3B_HUMAN (86)/sp|P23527|H2B1O_HUMAN (35)-sp|Q93079|H2B1H_HUMAN (86)/sp|P23527|H2B1O_HUMAN…	Intra-Protein	1	1	21	11	2.25113e-12	2.82378e-08
154	293T-BSP-Pr-click-acid-break-3ul-2.68778.68778.4.0.dta	4	3206.71	APQCLGKFIEIAAR(7)-KMCLFAGFQR(1)	Cross-Linked	BSP-en-acid	3206.68	Carbamidomethyl[C](4);Carbamidomethyl[C](20)	4.03917e-10	0.01844	0.030159	9.40506	sp|Q00839|HNRPU_HUMAN (565)-sp|Q00839|HNRPU_HUMAN (592)/	Intra-Protein	2	1	15.5	12.5	1.41424e-18	3.30961e-11
155	293T-BSP-Pr-click-acid-break-3ul-3.51655.51655.5.0.dta	5	2785.52	TKPHLFYIPGR(2)-KMNALFEGR(1)	Cross-Linked	BSP-en-acid	2785.5	Oxidation[M](16)	2.01664e-08	0.0184973	0.023162	8.31521	sp|Q9H307|PININ_HUMAN (238)-sp|Q9H307|PININ_HUMAN (262)/	Intra-Protein	3	1	11	11	5.70701e-10	4.69527e-08
156	293T-BSP-Pr-click-acid-break-3ul-3.50029.50029.3.0.dta	3	3351.68	KGADIMYTGTVDCWR(1)-LAADVGKSGTER(7)	Cross-Linked	BSP-en-acid	3351.65	Carbamidomethyl[C](13)	2.3047e-07	0.018512	0.033911	10.1177	sp|P12236|ADT3_HUMAN (245)-sp|P12236|ADT3_HUMAN (147)/sp|P12235|ADT1_HUMAN (245)-sp|P12236|ADT3_HUMAN (147)/	Intra-Protein	3	1	17.5	10.5	3.71257e-17	1.39478e-05
157	293T-BSP-Pr-click-acid-break-3ul.69101.69101.3.0.dta	3	3270.81	TLSDYNIQKESTLHLVLR(9)-MQIFVK(1)	Cross-Linked	BSP-en-acid	3270.79	null	0.197212	0.0185238	0.017895	5.47115	sp|P62987|RL40_HUMAN (63)-sp|P62987|RL40_HUMAN (1)/sp|P62987|RL40_HUMAN (63)-sp|P62979|RS27A_HUMAN (1)/sp|P62987|RL40_HUMAN (63)-sp|P0CG48|UBC_HUMAN (1)/sp|P62987|RL40_HUMAN (63)-sp|P0CG47|UBB_HUMAN (1)/sp|P62979|RS27A_HUMAN (63)-sp|P62987|RL40_HUMAN (1)/sp|P62979|RS27A_HUMAN (63)-sp|P62979|RS27A_HUMAN (1)/sp|P62979|RS27A_HUMAN (63)-sp|P0CG48|UBC_HUMAN (1)/sp|P62979|RS27A_HUMAN (63)-sp|P0CG47|UBB…	Intra-Protein	1	1	20	5	1	0.00754776
158	293T-BSP-Pr-click-acid-break-3ul.25309.25309.4.0.dta	4	1606.01	KPLVGK(1)-KAAATK(1)	Cross-Linked	BSP-en-acid	1606	null	0.000390163	0.0185504	0.006745	4.19986	sp|P36578|RL4_HUMAN (394)-sp|P36578|RL4_HUMAN (400)/	Intra-Protein	1	1	8.5	9.5	2.38473e-05	0.000477731
159	293T-BSP-Pr-click-acid-break-3ul-3.75269.75269.4.0.dta	4	4592.65	LVNLQHLDLLNNKLVTLPVSFAQLK(13)-NKLQQLPADFGR(2)	Cross-Linked	BSP-en-acid	4592.61	null	6.47322e-08	0.0186744	0.038888	8.46752	sp|Q96AG4|LRC59_HUMAN (96)-sp|Q96AG4|LRC59_HUMAN (73)/	Intra-Protein	3	1	32	10	9.29862e-12	1.36883e-09
160	293T-BSP-Pr-click-acid-break-3ul.42633.42633.4.0.dta	4	2363.36	KAEAQIAAK(1)-KQWLQEVK(1)	Cross-Linked	BSP-en-acid	2363.34	null	1.36665e-05	0.0187091	0.015707	6.64609	sp|P00505|AATM_HUMAN (82)-sp|P00505|AATM_HUMAN (338)/	Intra-Protein	1	1	11.5	11.5	7.77943e-06	3.56913e-07
161	293T-BSP-Pr-click-acid-break-3ul-3.63636.63636.3.0.dta	3	3330.63	GYFEYIEENKYSR(10)-KMCLFAGFQR(1)	Cross-Linked	BSP-en-acid	3330.61	Carbamidomethyl[C](19)	4.93423e-16	0.0188895	0.026877	8.0697	sp|Q00839|HNRPU_HUMAN (265)-sp|Q00839|HNRPU_HUMAN (592)/	Intra-Protein	3	1	17.5	8.5	1.15351e-14	9.3202e-18
162	293T-BSP-Pr-click-acid-break-3ul.51931.51931.3.0.dta	3	2609.5	TLLIKTVETR(5)-KLLEGEESR(1)	Cross-Linked	BSP-en-acid	2609.49	null	7.62653e-06	0.019043	0.013161	5.04352	sp|P08670|VIME_HUMAN (445)-sp|P41219|PERI_HUMAN (398)/sp|P08670|VIME_HUMAN (445)-sp|P08670|VIME_HUMAN (402)/sp|P08670|VIME_HUMAN (445)-sp|P17661|DESM_HUMAN (407)/sp|P08670|VIME_HUMAN (445)-sp|P08729|K2C7_HUMAN (394)/sp|P08670|VIME_HUMAN (445)-sp|P05787|K2C8_HUMAN (393)/	Intra-Protein	1	1	14.5	10.5	2.03404e-05	1.17201e-06
163	293T-BSP-Pr-click-acid-break-3ul-3.62052.62052.6.0.dta	6	4153.07	KYFDFLSSYSAVNQGHCHPK(1)-GKGIYLWDVEGR(2)	Cross-Linked	BSP-en-acid	4153.04	Carbamidomethyl[C](17)	2.62591e-10	0.0190718	0.034753	8.36809	sp|P04181|OAT_HUMAN (77)-sp|P04181|OAT_HUMAN (66)/	Intra-Protein	3	1	24	13	1.14963e-16	4.96125e-09
164	293T-BSP-Pr-click-acid-break-3ul.54756.54756.3.0.dta	3	3349.69	KGTDIMYTGTLDCWR(1)-LAADVGKAGAER(7)	Cross-Linked	BSP-en-acid	3349.67	Carbamidomethyl[C](13)	0.038596	0.019097	0.024347	7.26849	sp|P05141|ADT2_HUMAN (245)-sp|P05141|ADT2_HUMAN (147)/	Intra-Protein	1	1	18.5	13.5	2.47834e-18	0.000508884
165	293T-BSP-Pr-click-acid-break-3ul-3.62084.62084.5.0.dta	5	4153.08	KYFDFLSSYSAVNQGHCHPK(1)-GKGIYLWDVEGR(2)	Cross-Linked	BSP-en-acid	4153.04	Carbamidomethyl[C](17)	8.49925e-09	0.0192707	0.040329	9.71072	sp|P04181|OAT_HUMAN (77)-sp|P04181|OAT_HUMAN (66)/	Intra-Protein	3	1	28	12	2.03566e-16	1.1415e-08
166	293T-BSP-Pr-click-acid-break-3ul.51299.51299.4.2.dta	4	2867.52	KIADDKYNDTFWK(1)-KTLDMIK(1)	Cross-Linked	BSP-en-acid	2867.5	null	5.95079e-11	0.0192794	0.020301	7.07968	sp|P14625|ENPL_HUMAN (474)-sp|P14625|ENPL_HUMAN (467)/	Intra-Protein	1	1	17.5	8.5	3.09528e-19	4.26745e-10
167	293T-BSP-Pr-click-acid-break-3ul-3.77570.77570.4.0.dta	4	4281.32	VAPEEHPVLLTEAPLNPKANR(18)-DLTDYLMKILTER(8)	Cross-Linked	BSP-en-acid	4281.29	null	6.32719e-07	0.0192862	0.02448	5.7179	sp|P63261|ACTG_HUMAN (113)-sp|Q562R1|ACTBL_HUMAN (192)/sp|P63261|ACTG_HUMAN (113)-sp|P68133|ACTS_HUMAN (193)/sp|P63261|ACTG_HUMAN (113)-sp|P63261|ACTG_HUMAN (191)/sp|P63261|ACTG_HUMAN (113)-sp|P62736|ACTA_HUMAN (193)/sp|P63261|ACTG_HUMAN (113)-sp|P68032|ACTC_HUMAN (193)/sp|P63261|ACTG_HUMAN (113)-sp|P63267|ACTH_HUMAN (192)/sp|P63261|ACTG_HUMAN (113)-sp|P60709|ACTB_HUMAN (191)/sp|P60709|ACTB_HUMAN…	Intra-Protein	3	1	32.5	16.5	3.15189e-13	2.52835e-08
168	293T-BSP-Pr-click-acid-break-3ul-2.45387.45387.5.0.dta	5	2339.45	LIKDGLIIR(3)-KPVTVHSR(1)	Cross-Linked	BSP-en-acid	2339.43	null	0.0529992	0.0193188	0.016925	7.23467	sp|P84098|RL19_HUMAN (46)-sp|P84098|RL19_HUMAN (53)/	Intra-Protein	2	1	10.5	11.5	0.0267639	1.44172e-09
169	293T-BSP-Pr-click-acid-break-3ul-3.9250.9250.4.0.dta	4	2294.21	KTESHHKAK(7)-KGNYSER(1)	Cross-Linked	BSP-en-acid	2294.2	null	1.52268e-18	0.0193237	0.0111	4.83829	sp|Q93077|H2A1C_HUMAN (126)-sp|Q7L7L0|H2A3_HUMAN (37)/sp|Q93077|H2A1C_HUMAN (126)-sp|P04908|H2A1B_HUMAN (37)/sp|Q93077|H2A1C_HUMAN (126)-sp|P20671|H2A1D_HUMAN (37)/sp|Q7L7L0|H2A3_HUMAN (126)-sp|Q7L7L0|H2A3_HUMAN (37)/sp|Q7L7L0|H2A3_HUMAN (126)-sp|P04908|H2A1B_HUMAN (37)/sp|Q7L7L0|H2A3_HUMAN (126)-sp|P20671|H2A1D_HUMAN (37)/sp|Q96KK5|H2A1H_HUMAN (126)-sp|Q7L7L0|H2A3_HUMAN (37)/sp|Q96KK5|H2A1H_HUMA…	Intra-Protein	3	1	22	15	2.30395e-11	3.41933e-22
170	293T-BSP-Pr-click-acid-break-3ul.70026.70026.4.0.dta	4	3796.21	DFLAGGVAAAISKTAVAPIER(13)-VKLLLQVQHASK(2)	Cross-Linked	BSP-en-acid	3796.18	null	1.93512e-05	0.0193432	0.025948	6.83528	sp|P05141|ADT2_HUMAN (23)-sp|P05141|ADT2_HUMAN (33)/sp|P05141|ADT2_HUMAN (23)-sp|P12236|ADT3_HUMAN (33)/sp|P05141|ADT2_HUMAN (23)-sp|P12235|ADT1_HUMAN (33)/	Intra-Protein	1	1	32	9	2.74574e-14	1.36122e-05
171	293T-BSP-Pr-click-acid-break-3ul-3.22274.22274.5.0.dta	5	2763.42	SHYKVGENADSQIK(4)-KSTDHPK(1)	Cross-Linked	BSP-en-acid	2763.41	null	1.63324e-09	0.0193865	0.01415	5.12049	sp|P07305|H10_HUMAN (59)-sp|P07305|H10_HUMAN (21)/	Intra-Protein	3	1	16.5	9.5	5.38949e-07	9.73093e-06
172	293T-BSP-Pr-click-acid-break-3ul-3.20391.20391.3.0.dta	3	2487.31	KDDTDDEIAK(1)-AKHHAISAK(2)	Cross-Linked	BSP-en-acid	2487.28	null	1.46202e-07	0.0194095	0.022452	9.02671	sp|P27824|CALX_HUMAN (90)-sp|P27824|CALX_HUMAN (127)/	Intra-Protein	3	1	15.5	16.5	1.98693e-05	8.34142e-10
173	293T-BSP-Pr-click-acid-break-3ul-3.13892.13892.4.0.dta	4	1832.12	KAGGTKPK(1)-KPVGAAK(1)	Cross-Linked	BSP-en-acid	1832.11	null	2.96304e-07	0.0194644	0.009273	5.06137	sp|P16403|H12_HUMAN (122)-sp|P16403|H12_HUMAN (130)/	Intra-Protein	3	1	20.5	17.5	4.94575e-08	7.92561e-07
174	293T-BSP-Pr-click-acid-break-3ul-3.57254.57254.3.0.dta	3	3418.7	LQDEIQNMKEEMAR(9)-SKFADLSEAANR(2)	Cross-Linked	BSP-en-acid	3418.67	null	3.63513e-18	0.0195488	0.030138	8.8157	sp|P08670|VIME_HUMAN (373)-sp|P08670|VIME_HUMAN (294)/	Intra-Protein	3	1	17.5	8.5	4.92665e-17	4.29291e-19
175	293T-BSP-Pr-click-acid-break-3ul-2.79447.79447.3.1.dta	3	3428.97	LQTYKTAVETAVLLLR(5)-ALDDMISTLKK(10)	Cross-Linked	BSP-en-acid	3428.94	null	3.56268e-09	0.0197468	0.023094	6.73502	sp|P49368|TCPG_HUMAN (507)-sp|P49368|TCPG_HUMAN (138)/	Intra-Protein	2	1	15	16	1.09208e-12	3.19262e-09
176	293T-BSP-Pr-click-acid-break-3ul.52748.52748.6.0.dta	6	4726.4	VGTVIGSNKLEQMPSKEDAIEHFMK(9)-LYEEKTGNAWHSK(5)	Cross-Linked	BSP-en-acid	4726.36	null	3.95908e-09	0.0197563	0.031067	6.57313	sp|P09874|PARP1_HUMAN (600)-sp|P09874|PARP1_HUMAN (621)/	Intra-Protein	1	1	23	14	5.05496e-07	4.70209e-07
177	293T-BSP-Pr-click-acid-break-3ul-2.61823.61823.6.1.dta	6	4245.3	KYVATLGVEVHPLVFHTNR(1)-GPIKFNVWDTAGQEK(4)	Cross-Linked	BSP-en-acid	4245.26	null	2.00027e-09	0.0199344	0.036378	8.56908	sp|P62826|RAN_HUMAN (38)-sp|P62826|RAN_HUMAN (60)/	Intra-Protein	2	1	20	13	2.52105e-12	0.00138419
178	293T-BSP-Pr-click-acid-break-3ul-3.11032.11032.4.0.dta	4	2079.08	KTESHHK(1)-KGNYAER(1)	Cross-Linked	BSP-en-acid	2079.07	null	3.20959e-05	0.019939	0.009332	4.48854	sp|Q93077|H2A1C_HUMAN (120)-sp|Q8IUE6|H2A2B_HUMAN (37)/sp|Q93077|H2A1C_HUMAN (120)-sp|Q93077|H2A1C_HUMAN (37)/sp|Q93077|H2A1C_HUMAN (120)-sp|Q96KK5|H2A1H_HUMAN (37)/sp|Q93077|H2A1C_HUMAN (120)-sp|Q99878|H2A1J_HUMAN (37)/sp|Q93077|H2A1C_HUMAN (120)-sp|P0C0S8|H2A1_HUMAN (37)/sp|Q93077|H2A1C_HUMAN (120)-sp|Q16777|H2A2C_HUMAN (37)/sp|Q93077|H2A1C_HUMAN (120)-sp|Q96QV6|H2A1A_HUMAN (37)/sp|Q93077|H2A1C…	Intra-Protein	3	1	10	16	2.03712e-06	4.29433e-10
179	293T-BSP-Pr-click-acid-break-3ul.48922.48922.4.0.dta	4	2178.2	KVTAAMGK(1)-NKWFFQK(2)	Cross-Linked	BSP-en-acid	2178.19	null	1.59966e-07	0.0199599	0.013952	6.40532	sp|P61353|RL27_HUMAN (52)-sp|P61353|RL27_HUMAN (128)/	Intra-Protein	1	1	13.5	10.5	5.18274e-07	1.02004e-07
180	293T-BSP-Pr-click-acid-break-3ul-3.61314.61314.5.1.dta	5	5144.75	VVLAYEPVWAIGTGKTATPQQAQEVHEK(15)-GWLKSNVSDAVAQSTR(4)	Cross-Linked	BSP-en-acid	5144.68	null	2.92445e-06	0.0199788	0.065632	12.7573	sp|P60174|TPIS_HUMAN (175)-sp|P60174|TPIS_HUMAN (194)/	Intra-Protein	3	1	16	12	1	0.047473
181	293T-BSP-Pr-click-acid-break-3ul-2.68431.68431.3.0.dta	3	3926.11	VINLNDNTFTEKGAVAMAETLK(12)-SKGAVAIADAIR(2)	Cross-Linked	BSP-en-acid	3926.11	null	1	0.0199867	0.008102	2.06362	sp|P46060|RAGP1_HUMAN (251)-sp|P46060|RAGP1_HUMAN (279)/	Intra-Protein	2	1	16	10	1	0.591989
182	293T-BSP-Pr-click-acid-break-3ul.58596.58596.4.1.dta	4	3474.94	VIIVVKDGPGFYTTR(6)-TSKDTSASAVAVGLK(3)	Cross-Linked	BSP-en-acid	3474.92	null	3.34914e-15	0.0200149	0.015191	4.37161	sp|P40939|ECHA_HUMAN (540)-sp|P40939|ECHA_HUMAN (519)/	Intra-Protein	1	1	20	14	1.54202e-09	0.00175795
183	293T-BSP-Pr-click-acid-break-3ul-3.52945.52945.4.0.dta	4	3164.77	GILAADESTGSIAKR(14)-ALQASALKAWGGK(8)	Cross-Linked	BSP-en-acid	3164.74	null	3.11026e-07	0.0200561	0.029981	9.47344	sp|P04075|ALDOA_HUMAN (42)-sp|P04075|ALDOA_HUMAN (312)/	Intra-Protein	3	1	18	14	6.74356e-07	4.62231e-11
184	293T-BSP-Pr-click-acid-break-3ul-3.66312.66312.3.0.dta	3	3583.91	TTLTAAITKILAEGGGAK(9)-KYEEIDNAPEER(1)	Cross-Linked	BSP-en-acid	3583.89	null	0.191656	0.0201073	0.021	5.85956	sp|P49411|EFTU_HUMAN (79)-sp|P49411|EFTU_HUMAN (91)/	Intra-Protein	3	1	14	10	0.640649	2.97083e-11
185	293T-BSP-Pr-click-acid-break-3ul-3.50484.50484.3.0.dta	3	3260.76	KTVTAMDVVYALKR(1)-DAVTYTEHAKR(10)	Cross-Linked	BSP-en-acid	3260.75	null	2.40582e-05	0.020145	0.009243	2.83463	sp|P62805|H4_HUMAN (80)-sp|P62805|H4_HUMAN (78)/	Intra-Protein	3	1	11	13	9.67627e-09	2.29749e-16
186	293T-BSP-Pr-click-acid-break-3ul.7640.7640.3.0.dta	3	2278.21	KTESHHKAK(7)-KGNYAER(1)	Cross-Linked	BSP-en-acid	2278.2	null	8.41853e-08	0.0201697	0.005463	2.39794	sp|Q93077|H2A1C_HUMAN (126)-sp|Q8IUE6|H2A2B_HUMAN (37)/sp|Q93077|H2A1C_HUMAN (126)-sp|Q93077|H2A1C_HUMAN (37)/sp|Q93077|H2A1C_HUMAN (126)-sp|Q96KK5|H2A1H_HUMAN (37)/sp|Q93077|H2A1C_HUMAN (126)-sp|Q99878|H2A1J_HUMAN (37)/sp|Q93077|H2A1C_HUMAN (126)-sp|P0C0S8|H2A1_HUMAN (37)/sp|Q93077|H2A1C_HUMAN (126)-sp|Q16777|H2A2C_HUMAN (37)/sp|Q93077|H2A1C_HUMAN (126)-sp|Q96QV6|H2A1A_HUMAN (37)/sp|Q93077|H2A1C…	Intra-Protein	1	1	18.5	11.5	1.0631e-13	1.71711e-11
187	293T-BSP-Pr-click-acid-break-3ul.58555.58555.3.0.dta	3	3418.69	LQDEIQNMKEEMAR(9)-SKFADLSEAANR(2)	Cross-Linked	BSP-en-acid	3418.67	null	3.95145e-07	0.02019	0.016224	4.7457	sp|P08670|VIME_HUMAN (373)-sp|P08670|VIME_HUMAN (294)/	Intra-Protein	1	1	18.5	7.5	1	2.99472e-15
188	293T-BSP-Pr-click-acid-break-3ul.78232.78232.4.1.dta	4	3200.87	KTVTAMDVVYALK(1)-GVLKVFLENVIR(4)	Cross-Linked	BSP-en-acid	3200.85	null	1.73451e-16	0.0202245	0.019623	6.13056	sp|P62805|H4_HUMAN (80)-sp|P62805|H4_HUMAN (60)/	Intra-Protein	1	1	14	14	2.92415e-11	2.57048e-13
189	293T-BSP-Pr-click-acid-break-3ul-3.40057.40057.3.0.dta	3	3043.67	VILKNSQGEEVAQR(4)-KIGDTSVSYK(1)	Cross-Linked	BSP-en-acid	3043.64	null	1.0991e-14	0.0202328	0.022937	7.53604	sp|P20700|LMNB1_HUMAN (532)-sp|P20700|LMNB1_HUMAN (474)/	Intra-Protein	3	1	15	12	2.04747e-07	7.6483e-06
190	293T-BSP-Pr-click-acid-break-3ul.53838.53838.3.0.dta	3	3208.61	NLQEAEEWYKSK(10)-SKFADLSEAANR(2)	Cross-Linked	BSP-en-acid	3208.59	null	2.24769e-11	0.0202372	0.016666	5.19418	sp|P41219|PERI_HUMAN (288)-sp|P08670|VIME_HUMAN (294)/sp|P08670|VIME_HUMAN (292)-sp|P08670|VIME_HUMAN (294)/	Intra-Protein	1	1	14	11	4.57675e-07	1.03948e-15
191	293T-BSP-Pr-click-acid-break-3ul-3.76290.76290.6.0.dta	6	5691.18	KDGNASGTTLLEALDCILPPTRPTDKPLR(1)-EHALLAYTLGVKQLIVGVNK(12)	Cross-Linked	BSP-en-acid	5691.13	Carbamidomethyl[C](16)	1.64497e-06	0.0202423	0.050105	8.80405	sp|P68104|EF1A1_HUMAN (219)-sp|P68104|EF1A1_HUMAN (146)/sp|P68104|EF1A1_HUMAN (219)-sp|Q5VTE0|EF1A3_HUMAN (146)/sp|P68104|EF1A1_HUMAN (219)-sp|Q05639|EF1A2_HUMAN (146)/sp|Q5VTE0|EF1A3_HUMAN (219)-sp|P68104|EF1A1_HUMAN (146)/sp|Q5VTE0|EF1A3_HUMAN (219)-sp|Q5VTE0|EF1A3_HUMAN (146)/sp|Q5VTE0|EF1A3_HUMAN (219)-sp|Q05639|EF1A2_HUMAN (146)/	Intra-Protein	3	1	21	23	7.26225e-17	1.13021e-10
192	293T-BSP-Pr-click-acid-break-3ul-3.39910.39910.3.0.dta	3	3077.64	ALYEHLTAKNTK(9)-SYVSEKDVTSAK(6)	Cross-Linked	BSP-en-acid	3077.62	null	8.07894e-06	0.0203242	0.020052	6.51543	sp|P42704|LPPRC_HUMAN (1347)-sp|P42704|LPPRC_HUMAN (1332)/	Intra-Protein	3	1	15.5	10.5	9.21147e-10	8.22461e-07
193	293T-BSP-Pr-click-acid-break-3ul-2.45398.45398.4.0.dta	4	2339.45	LIKDGLIIR(3)-KPVTVHSR(1)	Cross-Linked	BSP-en-acid	2339.43	null	0.00120315	0.0203708	0.018698	7.99255	sp|P84098|RL19_HUMAN (46)-sp|P84098|RL19_HUMAN (53)/	Intra-Protein	2	1	9.5	9.5	0.00417767	7.7883e-12
194	293T-BSP-Pr-click-acid-break-3ul-2.51956.51956.3.0.dta	3	3351.67	KGADIMYTGTVDCWR(1)-LAADVGKSGTER(7)	Cross-Linked	BSP-en-acid	3351.65	Carbamidomethyl[C](13)	5.45892e-06	0.0204346	0.028772	8.58444	sp|P12236|ADT3_HUMAN (245)-sp|P12236|ADT3_HUMAN (147)/sp|P12235|ADT1_HUMAN (245)-sp|P12236|ADT3_HUMAN (147)/	Intra-Protein	2	1	18.5	12.5	1.43071e-07	7.78393e-06
195	293T-BSP-Pr-click-acid-break-3ul-2.43674.43674.4.0.dta	4	2756.48	MVNHFIAEFKR(10)-KDISENKR(1)	Cross-Linked	BSP-en-acid	2756.47	null	1.37733e-20	0.0204913	0.017712	6.42562	sp|P11142|HSP7C_HUMAN (246)-sp|P11142|HSP7C_HUMAN (251)/	Intra-Protein	2	1	18	9	4.05226e-14	8.93538e-08
196	293T-BSP-Pr-click-acid-break-3ul.51421.51421.5.0.dta	5	3341.86	IVAPGKGILAADESTGSIAK(6)-KELSDIAHR(1)	Cross-Linked	BSP-en-acid	3341.84	null	3.63059e-05	0.020628	0.02129	6.37074	sp|P04075|ALDOA_HUMAN (28)-sp|P04075|ALDOA_HUMAN (14)/	Intra-Protein	1	1	17	12	2.52242e-08	1.14651e-05
197	293T-BSP-Pr-click-acid-break-3ul-3.42052.42052.5.0.dta	5	2533.44	TKHMLPSGFR(2)-KFLVHNVK(1)	Cross-Linked	BSP-en-acid	2533.42	null	4.38407e-08	0.0206297	0.015309	6.04281	sp|P62910|RL32_HUMAN (67)-sp|P62910|RL32_HUMAN (76)/	Intra-Protein	3	1	12	12	3.77163e-08	2.00137e-10
198	293T-BSP-Pr-click-acid-break-3ul-2.70249.70249.5.0.dta	5	3796.22	DFLAGGVAAAISKTAVAPIER(13)-VKLLLQVQHASK(2)	Cross-Linked	BSP-en-acid	3796.18	null	8.64564e-06	0.0206491	0.035144	9.25772	sp|P05141|ADT2_HUMAN (23)-sp|P05141|ADT2_HUMAN (33)/sp|P05141|ADT2_HUMAN (23)-sp|P12236|ADT3_HUMAN (33)/sp|P05141|ADT2_HUMAN (23)-sp|P12235|ADT1_HUMAN (33)/	Intra-Protein	2	1	21	11	2.29361e-09	1.62498e-06
199	293T-BSP-Pr-click-acid-break-3ul-3.60317.60317.3.0.dta	3	3787.14	TLSDYNIQKESTLHLVLR(9)-MQIFVKTLTGK(6)	Cross-Linked	BSP-en-acid	3787.08	Oxidation[M](22)	9.42072e-07	0.020661	0.062016	16.3757	sp|P62987|RL40_HUMAN (63)-sp|P62987|RL40_HUMAN (6)/sp|P62987|RL40_HUMAN (63)-sp|P62979|RS27A_HUMAN (6)/sp|P62987|RL40_HUMAN (63)-sp|P0CG48|UBC_HUMAN (6)/sp|P62987|RL40_HUMAN (63)-sp|P0CG47|UBB_HUMAN (6)/sp|P62979|RS27A_HUMAN (63)-sp|P62987|RL40_HUMAN (6)/sp|P62979|RS27A_HUMAN (63)-sp|P62979|RS27A_HUMAN (6)/sp|P62979|RS27A_HUMAN (63)-sp|P0CG48|UBC_HUMAN (6)/sp|P62979|RS27A_HUMAN (63)-sp|P0CG47|UBB…	Intra-Protein	3	1	13	13	1	5.86139e-08
200	293T-BSP-Pr-click-acid-break-3ul.73185.73185.4.1.dta	4	3055.69	FLDKALELNMLSLK(4)-KFLEMHQL(1)	Cross-Linked	BSP-en-acid	3055.67	null	2.39621e-10	0.0207571	0.02026	6.63029	sp|Q9Y617|SERC_HUMAN (323)-sp|Q9Y617|SERC_HUMAN (363)/	Intra-Protein	1	1	19	8	1.88171e-10	6.28412e-09
201	293T-BSP-Pr-click-acid-break-3ul.66688.66688.3.0.dta	3	2886.63	VGDKVLLPEYGGTK(4)-KFLPLFDR(1)	Cross-Linked	BSP-en-acid	2886.61	null	1.49447e-08	0.0208088	0.014823	5.13509	sp|P61604|CH10_HUMAN (70)-sp|P61604|CH10_HUMAN (8)/	Intra-Protein	1	1	22	11	2.06531e-11	3.35325e-11
202	293T-BSP-Pr-click-acid-break-3ul.45490.45490.3.0.dta	3	2757.52	VLIGENEKAER(8)-FVYQAKVGGR(6)	Cross-Linked	BSP-en-acid	2757.5	null	2.22453e-11	0.0208888	0.017739	6.43299	sp|P55265|DSRAD_HUMAN (798)-sp|P55265|DSRAD_HUMAN (763)/	Intra-Protein	1	1	11.5	12.5	1.74505e-11	6.35373e-16
203	293T-BSP-Pr-click-acid-break-3ul-2.23983.23983.3.0.dta	3	2106.16	KAYGQALAK(1)-KEHPDR(1)	Cross-Linked	BSP-en-acid	2106.15	null	4.41066e-10	0.021145	0.016382	7.77819	sp|P29401|TKT_HUMAN (319)-sp|P29401|TKT_HUMAN (353)/	Intra-Protein	2	1	18.5	11.5	1.78034e-10	1.5551e-12
204	293T-BSP-Pr-click-acid-break-3ul-3.49382.49382.4.0.dta	4	3060.6	GCGVVKFESPEVAER(6)-KACQIFVR(1)	Cross-Linked	BSP-en-acid	3060.58	Carbamidomethyl[C](2);Carbamidomethyl[C](21)	1.74786e-07	0.0212329	0.027333	8.93067	sp|P52272|HNRPM_HUMAN (698)-sp|P52272|HNRPM_HUMAN (651)/	Intra-Protein	3	1	19.5	9.5	1.64627e-12	5.71292e-07
205	293T-BSP-Pr-click-acid-break-3ul-2.74601.74601.5.1.dta	5	3356.98	KTVTAMDVVYALKR(1)-GVLKVFLENVIR(4)	Cross-Linked	BSP-en-acid	3356.95	null	4.23326e-08	0.0212444	0.030278	9.0195	sp|P62805|H4_HUMAN (80)-sp|P62805|H4_HUMAN (60)/	Intra-Protein	2	1	16.5	11.5	2.35946e-05	3.44099e-06
206	293T-BSP-Pr-click-acid-break-3ul-3.58211.58211.3.0.dta	3	3132.68	TVTAMDVVYALKR(12)-DAVTYTEHAKR(10)	Cross-Linked	BSP-en-acid	3132.65	null	2.75099e-52	0.0213016	0.024169	7.71519	sp|P62805|H4_HUMAN (92)-sp|P62805|H4_HUMAN (78)/	Intra-Protein	3	1	16.5	11.5	1.68737e-28	1.64424e-40
207	293T-BSP-Pr-click-acid-break-3ul.50962.50962.4.0.dta	4	3060.6	GCGVVKFESPEVAER(6)-KACQIFVR(1)	Cross-Linked	BSP-en-acid	3060.58	Carbamidomethyl[C](2);Carbamidomethyl[C](21)	0.000172224	0.0213304	0.020573	6.72194	sp|P52272|HNRPM_HUMAN (698)-sp|P52272|HNRPM_HUMAN (651)/	Intra-Protein	1	1	21.5	8.5	4.49068e-10	3.88232e-05
208	293T-BSP-Pr-click-acid-break-3ul.75447.75447.4.0.dta	4	4065.15	SDKLPYKVADIGLAAWGR(7)-KALDIAENEMPGLMR(1)	Cross-Linked	BSP-en-acid	4065.13	Acetyl[ProteinN-term](0)	1.8061e-12	0.0213657	0.016638	4.09286	sp|P23526|SAHH_HUMAN (8)-sp|P23526|SAHH_HUMAN (20)/	Intra-Protein	1	1	18.5	17.5	4.41796e-07	1.27755e-13
209	293T-BSP-Pr-click-acid-break-3ul.63468.63468.4.1.dta	4	4153.05	KYFDFLSSYSAVNQGHCHPK(1)-GKGIYLWDVEGR(2)	Cross-Linked	BSP-en-acid	4153.04	Carbamidomethyl[C](17)	1.71438e-10	0.0213898	0.013032	3.13794	sp|P04181|OAT_HUMAN (77)-sp|P04181|OAT_HUMAN (66)/	Intra-Protein	1	1	21	12	8.42858e-19	2.43227e-11
210	293T-BSP-Pr-click-acid-break-3ul-2.38171.38171.3.0.dta	3	2542.37	KESYSVYVYK(1)-LAHYNKR(6)	Cross-Linked	BSP-en-acid	2542.35	null	2.62695e-06	0.0215876	0.020855	8.20306	sp|Q99880|H2B1L_HUMAN (35)-sp|P23527|H2B1O_HUMAN (86)/sp|Q99880|H2B1L_HUMAN (35)-sp|Q99880|H2B1L_HUMAN (86)/sp|Q99880|H2B1L_HUMAN (35)-sp|Q6DN03|H2B2C_HUMAN (86)/sp|Q99880|H2B1L_HUMAN (35)-sp|Q99879|H2B1M_HUMAN (86)/sp|Q99880|H2B1L_HUMAN (35)-sp|Q16778|H2B2E_HUMAN (86)/sp|Q99880|H2B1L_HUMAN (35)-sp|Q8N257|H2B3B_HUMAN (86)/sp|Q99880|H2B1L_HUMAN (35)-sp|Q93079|H2B1H_HUMAN (86)/sp|Q99880|H2B1L_HUMAN…	Intra-Protein	2	1	22	11	7.10421e-17	2.70485e-08
211	293T-BSP-Pr-click-acid-break-3ul-2.83528.83528.3.0.dta	3	3826.97	VNPTVFFDIAVDGEPLGR(1)-VKEGMNIVEAMER(2)	Cross-Linked	BSP-en-acid	3826.95	null	3.22928e-15	0.0216103	0.019001	4.96505	sp|P62937|PPIA_HUMAN (2)-sp|P62937|PPIA_HUMAN (133)/	Intra-Protein	2	1	15.5	9.5	2.00795e-13	1.86239e-08
212	293T-BSP-Pr-click-acid-break-3ul-3.63627.63627.6.1.dta	6	6184.01	YPIEHGIITNWDDMEKIWHHTFYNELR(16)-HQGVMVGMGQKDSYVGDEAQSK(11)	Cross-Linked	BSP-en-acid	6183.92	null	1	0.0216238	0.085599	13.8422	sp|P68133|ACTS_HUMAN (86)-sp|P68133|ACTS_HUMAN (52)/sp|P68133|ACTS_HUMAN (86)-sp|P63261|ACTG_HUMAN (50)/sp|P68133|ACTS_HUMAN (86)-sp|P62736|ACTA_HUMAN (52)/sp|P68133|ACTS_HUMAN (86)-sp|P68032|ACTC_HUMAN (52)/sp|P68133|ACTS_HUMAN (86)-sp|P63267|ACTH_HUMAN (51)/sp|P68133|ACTS_HUMAN (86)-sp|P60709|ACTB_HUMAN (50)/sp|P68032|ACTC_HUMAN (86)-sp|P68133|ACTS_HUMAN (52)/sp|P68032|ACTC_HUMAN (86)-sp|P63261…	Intra-Protein	3	1	15	21	1	4.60078e-08
213	293T-BSP-Pr-click-acid-break-3ul-2.49366.49366.4.0.dta	4	2178.21	KVTAAMGK(1)-NKWFFQK(2)	Cross-Linked	BSP-en-acid	2178.19	null	1.3559e-06	0.0216511	0.018688	8.5796	sp|P61353|RL27_HUMAN (52)-sp|P61353|RL27_HUMAN (128)/	Intra-Protein	2	1	12	13	6.06913e-08	2.11744e-06
214	293T-BSP-Pr-click-acid-break-3ul.80012.80012.4.0.dta	4	4281.32	VAPEEHPVLLTEAPLNPKANR(18)-DLTDYLMKILTER(8)	Cross-Linked	BSP-en-acid	4281.29	null	3.70606e-05	0.021749	0.025256	5.89915	sp|P63261|ACTG_HUMAN (113)-sp|Q562R1|ACTBL_HUMAN (192)/sp|P63261|ACTG_HUMAN (113)-sp|P68133|ACTS_HUMAN (193)/sp|P63261|ACTG_HUMAN (113)-sp|P63261|ACTG_HUMAN (191)/sp|P63261|ACTG_HUMAN (113)-sp|P62736|ACTA_HUMAN (193)/sp|P63261|ACTG_HUMAN (113)-sp|P68032|ACTC_HUMAN (193)/sp|P63261|ACTG_HUMAN (113)-sp|P63267|ACTH_HUMAN (192)/sp|P63261|ACTG_HUMAN (113)-sp|P60709|ACTB_HUMAN (191)/sp|P60709|ACTB_HUMAN…	Intra-Protein	1	1	26.5	17.5	1.17588e-07	1.16284e-06
215	293T-BSP-Pr-click-acid-break-3ul.40480.40480.3.0.dta	3	2334.35	KASGPPVSELITK(1)-KSAGAAK(1)	Cross-Linked	BSP-en-acid	2334.34	null	9.35318e-07	0.0217524	0.01415	6.06167	sp|P16402|H13_HUMAN (35)-sp|P10412|H14_HUMAN (26)/sp|P10412|H14_HUMAN (34)-sp|P10412|H14_HUMAN (26)/sp|P16403|H12_HUMAN (34)-sp|P10412|H14_HUMAN (26)/	Intra-Protein	1	1	25	10	5.83162e-11	1.22893e-06
216	293T-BSP-Pr-click-acid-break-3ul.48917.48917.4.0.dta	4	2178.2	KVTAAMGK(1)-NKWFFQK(2)	Cross-Linked	BSP-en-acid	2178.19	null	2.67226e-06	0.0218892	0.012484	5.73137	sp|P61353|RL27_HUMAN (52)-sp|P61353|RL27_HUMAN (128)/	Intra-Protein	1	1	10	13	5.82834e-07	3.17766e-07
217	293T-BSP-Pr-click-acid-break-3ul-3.33227.33227.5.0.dta	5	2728.53	KRHFNAPSHIR(1)-KIMSSPLSK(1)	Cross-Linked	BSP-en-acid	2728.52	null	1.61279e-08	0.0219956	0.010167	3.7262	sp|P61254|RL26_HUMAN (16)-sp|P61254|RL26_HUMAN (28)/sp|P61254|RL26_HUMAN (16)-sp|Q9UNX3|RL26L_HUMAN (28)/	Intra-Protein	3	1	16	12	7.73018e-06	3.50959e-09
218	293T-BSP-Pr-click-acid-break-3ul-3.14715.14715.3.0.dta	3	2018.16	AASGEGKPK(7)-KAGAAKPR(1)	Cross-Linked	BSP-en-acid	2018.15	null	2.60692e-08	0.0219984	0.012236	6.06298	sp|P16402|H13_HUMAN (118)-sp|P16402|H13_HUMAN (123)/	Intra-Protein	3	1	13.5	10.5	8.99237e-10	5.0232e-15
219	293T-BSP-Pr-click-acid-break-3ul.45971.45971.4.0.dta	4	3321.74	IKSEHPGLSIGDTAK(2)-KLGEMWSEQSAK(1)	Cross-Linked	BSP-en-acid	3321.71	null	1.35363e-06	0.0220279	0.024294	7.31369	sp|P26583|HMGB2_HUMAN (114)-sp|P26583|HMGB2_HUMAN (128)/	Intra-Protein	1	1	17	12	3.05751e-08	9.865e-07
220	293T-BSP-Pr-click-acid-break-3ul-2.37607.37607.5.0.dta	5	2563.33	GHQQLYWSHPR(1)-KFGQGSR(1)	Cross-Linked	BSP-en-acid	2563.31	null	8.77327e-07	0.0220568	0.020862	8.13871	sp|P62273|RS29_HUMAN (2)-sp|P62273|RS29_HUMAN (13)/	Intra-Protein	2	1	16.5	8.5	1.52922e-06	2.43803e-06
221	293T-BSP-Pr-click-acid-break-3ul-2.13438.13438.4.0.dta	4	1942.03	KGNYAER(1)-KTESHK(1)	Cross-Linked	BSP-en-acid	1942.01	null	7.36126e-08	0.0221569	0.013278	6.83723	sp|Q8IUE6|H2A2B_HUMAN (37)-sp|Q8IUE6|H2A2B_HUMAN (120)/sp|Q8IUE6|H2A2B_HUMAN (37)-sp|Q16777|H2A2C_HUMAN (120)/sp|Q93077|H2A1C_HUMAN (37)-sp|Q8IUE6|H2A2B_HUMAN (120)/sp|Q93077|H2A1C_HUMAN (37)-sp|Q16777|H2A2C_HUMAN (120)/sp|Q96KK5|H2A1H_HUMAN (37)-sp|Q8IUE6|H2A2B_HUMAN (120)/sp|Q96KK5|H2A1H_HUMAN (37)-sp|Q16777|H2A2C_HUMAN (120)/sp|Q99878|H2A1J_HUMAN (37)-sp|Q8IUE6|H2A2B_HUMAN (120)/sp|Q99878|H2A1…	Intra-Protein	2	1	14	10	9.41722e-09	3.79751e-07
222	293T-BSP-Pr-click-acid-break-3ul-3.54939.54939.3.0.dta	3	3140.84	VFSGLVSTGLKVR(11)-KEDLYLKPIQR(7)	Cross-Linked	BSP-en-acid	3140.82	null	6.85616e-23	0.0221662	0.022454	7.14909	sp|P13639|EF2_HUMAN (426)-sp|P13639|EF2_HUMAN (445)/	Intra-Protein	3	1	15.5	12.5	3.38327e-14	1.10196e-12
223	293T-BSP-Pr-click-acid-break-3ul-3.67241.67241.5.0.dta	5	3251.89	SPKLFYADHPFIFLVR(3)-KAVAISLPK(1)	Cross-Linked	BSP-en-acid	3251.87	null	0.00197688	0.0223888	0.020433	6.28346	sp|P50454|SERPH_HUMAN (380)-sp|P50454|SERPH_HUMAN (300)/	Intra-Protein	3	1	17	13	8.55064e-09	2.39894e-05
224	293T-BSP-Pr-click-acid-break-3ul-3.68201.68201.4.0.dta	4	3796.21	DFLAGGVAAAISKTAVAPIER(13)-VKLLLQVQHASK(2)	Cross-Linked	BSP-en-acid	3796.18	null	7.04239e-08	0.0224188	0.02204	5.80583	sp|P05141|ADT2_HUMAN (23)-sp|P05141|ADT2_HUMAN (33)/sp|P05141|ADT2_HUMAN (23)-sp|P12236|ADT3_HUMAN (33)/sp|P05141|ADT2_HUMAN (23)-sp|P12235|ADT1_HUMAN (33)/	Intra-Protein	3	1	37	10	1.39158e-14	1.34038e-07
225	293T-BSP-Pr-click-acid-break-3ul.61201.61201.5.0.dta	5	3134.82	AFFKGAWSNVLR(4)-VKLLLQVQHASK(2)	Cross-Linked	BSP-en-acid	3134.8	null	1.66607e-08	0.0224739	0.020248	6.45911	sp|P05141|ADT2_HUMAN (272)-sp|P05141|ADT2_HUMAN (33)/sp|P05141|ADT2_HUMAN (272)-sp|P12236|ADT3_HUMAN (33)/sp|P05141|ADT2_HUMAN (272)-sp|P12235|ADT1_HUMAN (33)/sp|P12236|ADT3_HUMAN (272)-sp|P05141|ADT2_HUMAN (33)/sp|P12236|ADT3_HUMAN (272)-sp|P12236|ADT3_HUMAN (33)/sp|P12236|ADT3_HUMAN (272)-sp|P12235|ADT1_HUMAN (33)/sp|P12235|ADT1_HUMAN (272)-sp|P05141|ADT2_HUMAN (33)/sp|P12235|ADT1_HUMAN (272)-s…	Intra-Protein	1	1	11	15	5.43679e-08	3.12405e-08
226	293T-BSP-Pr-click-acid-break-3ul-3.43949.43949.3.0.dta	3	2030.07	KVEDMMK(1)-KLWGDR(1)	Cross-Linked	BSP-en-acid	2030.06	null	8.73487e-08	0.0225849	0.016971	8.35987	sp|P13639|EF2_HUMAN (252)-sp|P13639|EF2_HUMAN (259)/	Intra-Protein	3	1	12	11	6.35735e-07	3.50614e-10
227	293T-BSP-Pr-click-acid-break-3ul-3.9168.9168.3.0.dta	3	2018.06	KADSSTTK(1)-KNQNSSK(1)	Cross-Linked	BSP-en-acid	2018.05	null	2.66874e-15	0.0226039	0.012372	6.13067	sp|P35659|DEK_HUMAN (284)-sp|P35659|DEK_HUMAN (292)/	Intra-Protein	3	1	10.5	9.5	4.21427e-06	0.000100875
228	293T-BSP-Pr-click-acid-break-3ul-2.58799.58799.4.0.dta	4	3474.94	VIIVVKDGPGFYTTR(6)-TSKDTSASAVAVGLK(3)	Cross-Linked	BSP-en-acid	3474.92	null	1.54512e-08	0.0226519	0.023555	6.77857	sp|P40939|ECHA_HUMAN (540)-sp|P40939|ECHA_HUMAN (519)/	Intra-Protein	2	1	21	16	1.25359e-13	8.09262e-07
229	293T-BSP-Pr-click-acid-break-3ul.44993.44993.5.0.dta	5	2339.44	LIKDGLIIR(3)-KPVTVHSR(1)	Cross-Linked	BSP-en-acid	2339.43	null	0.0174997	0.0227395	0.01004	4.29165	sp|P84098|RL19_HUMAN (46)-sp|P84098|RL19_HUMAN (53)/	Intra-Protein	1	1	9.5	11.5	0.010662	3.66284e-10
230	293T-BSP-Pr-click-acid-break-3ul-3.61446.61446.3.0.dta	3	3852.13	TLSDYNIQKESTLHLVLR(9)-LIFAGKQLEDGR(6)	Cross-Linked	BSP-en-acid	3852.1	null	0.00731691	0.0227533	0.029801	7.7363	sp|P62987|RL40_HUMAN (63)-sp|P62987|RL40_HUMAN (48)/sp|P62987|RL40_HUMAN (63)-sp|P62979|RS27A_HUMAN (48)/sp|P62987|RL40_HUMAN (63)-sp|P0CG48|UBC_HUMAN (48)/sp|P62987|RL40_HUMAN (63)-sp|P0CG47|UBB_HUMAN (48)/sp|P62979|RS27A_HUMAN (63)-sp|P62987|RL40_HUMAN (48)/sp|P62979|RS27A_HUMAN (63)-sp|P62979|RS27A_HUMAN (48)/sp|P62979|RS27A_HUMAN (63)-sp|P0CG48|UBC_HUMAN (48)/sp|P62979|RS27A_HUMAN (63)-sp|P0C…	Intra-Protein	3	1	16.5	11.5	1	0.00562051
231	293T-BSP-Pr-click-acid-break-3ul-2.59634.59634.3.0.dta	3	3558.89	STCIYGGAPKGPQIR(10)-LIDFLECGKTNLR(9)	Cross-Linked	BSP-en-acid	3558.86	Carbamidomethyl[C](3);Carbamidomethyl[C](25)	2.81974e-12	0.022854	0.034798	9.77786	sp|Q92841|DDX17_HUMAN (284)-sp|P17844|DDX5_HUMAN (236)/sp|P17844|DDX5_HUMAN (207)-sp|P17844|DDX5_HUMAN (236)/	Intra-Protein	2	1	12	15	2.31423e-07	6.3221e-18
232	293T-BSP-Pr-click-acid-break-3ul.61110.61110.4.0.dta	4	3845.01	KLFIGGLSFETTDESLR(1)-SKSESPKEPEQLR(2)	Cross-Linked	BSP-en-acid	3845	Acetyl[ProteinN-term](20)	1.86784e-05	0.0229137	0.016455	4.27959	sp|P09651|ROA1_HUMAN (15)-sp|P09651|ROA1_HUMAN (3)/sp|Q32P51|RA1L2_HUMAN (15)-sp|P09651|ROA1_HUMAN (3)/	Intra-Protein	1	1	26	12	6.45241e-25	2.60759e-07
233	293T-BSP-Pr-click-acid-break-3ul.15990.15990.4.1.dta	4	2203.3	AKKPAAAAGAK(2)-KATGAATPK(1)	Cross-Linked	BSP-en-acid	2203.29	null	2.5447e-05	0.0229794	0.008412	3.81792	sp|P10412|H14_HUMAN (159)-sp|P10412|H14_HUMAN (140)/	Intra-Protein	1	1	12.5	18.5	2.68033e-06	6.74461e-06
234	293T-BSP-Pr-click-acid-break-3ul-2.59098.59098.4.0.dta	4	3515.97	YGVKVGLTNYAAAYCTGLLLAR(4)-KAHAAIR(1)	Cross-Linked	BSP-en-acid	3515.93	Carbamidomethyl[C](15)	6.14328e-12	0.0230358	0.035252	10.0264	sp|P46777|RL5_HUMAN (89)-sp|P46777|RL5_HUMAN (242)/	Intra-Protein	2	1	22	6	4.38704e-06	6.29169e-10
235	293T-BSP-Pr-click-acid-break-3ul.26099.26099.5.0.dta	5	2089.18	KASDVHEVR(1)-KVLGEK(1)	Cross-Linked	BSP-en-acid	2089.18	null	7.20193e-05	0.0230538	0.005946	2.8461	sp|P14618|KPYM_HUMAN (247)-sp|P14618|KPYM_HUMAN (256)/sp|P14618|KPYM_HUMAN (247)-sp|P09466|PAEP_HUMAN (88)/sp|P14618|KPYM_HUMAN (247)-sp|Q15431|SYCP1_HUMAN (438)/	Intra-Protein	1	1	15	8	1.76789e-09	9.91401e-06
236	293T-BSP-Pr-click-acid-break-3ul.55846.55846.3.0.dta	3	2769.52	TKPHLFYIPGR(2)-KMNALFEGR(1)	Cross-Linked	BSP-en-acid	2769.5	null	3.99612e-09	0.0230561	0.015481	5.58981	sp|Q9H307|PININ_HUMAN (238)-sp|Q9H307|PININ_HUMAN (262)/	Intra-Protein	1	1	15	14	8.85809e-10	1.10433e-07
237	293T-BSP-Pr-click-acid-break-3ul.51046.51046.3.0.dta	3	3060.6	GCGVVKFESPEVAER(6)-KACQIFVR(1)	Cross-Linked	BSP-en-acid	3060.58	Carbamidomethyl[C](2);Carbamidomethyl[C](21)	1.18255e-10	0.0231111	0.02106	6.88106	sp|P52272|HNRPM_HUMAN (698)-sp|P52272|HNRPM_HUMAN (651)/	Intra-Protein	1	1	16.5	8.5	1.28055e-07	2.65802e-09
238	293T-BSP-Pr-click-acid-break-3ul-3.18589.18589.4.0.dta	4	1640.98	KQLATK(1)-KSTGGK(1)	Cross-Linked	BSP-en-acid	1640.97	null	0.0367225	0.0232242	0.006943	4.23104	sp|Q16695|H31T_HUMAN (19)-sp|Q16695|H31T_HUMAN (10)/sp|Q16695|H31T_HUMAN (19)-sp|Q6NXT2|H3C_HUMAN (10)/sp|Q16695|H31T_HUMAN (19)-sp|P68431|H31_HUMAN (10)/sp|Q16695|H31T_HUMAN (19)-sp|Q71DI3|H32_HUMAN (10)/sp|Q16695|H31T_HUMAN (19)-sp|Q5TEC6|H37_HUMAN (10)/sp|Q16695|H31T_HUMAN (19)-sp|P84243|H33_HUMAN (10)/sp|Q6NXT2|H3C_HUMAN (19)-sp|Q16695|H31T_HUMAN (10)/sp|Q6NXT2|H3C_HUMAN (19)-sp|Q6NXT2|H3C_HU…	Intra-Protein	3	1	11.5	10.5	3.62909e-05	0.0625319
239	293T-BSP-Pr-click-acid-break-3ul.50987.50987.4.1.dta	4	3060.6	GCGVVKFESPEVAER(6)-KACQIFVR(1)	Cross-Linked	BSP-en-acid	3060.58	Carbamidomethyl[C](2);Carbamidomethyl[C](21)	7.09255e-07	0.0232258	0.019393	6.33639	sp|P52272|HNRPM_HUMAN (698)-sp|P52272|HNRPM_HUMAN (651)/	Intra-Protein	1	1	18.5	10.5	7.97828e-12	5.74387e-09
240	293T-BSP-Pr-click-acid-break-3ul-3.26163.26163.3.0.dta	3	1979.17	KSAPATGGVK(1)-KQLATK(1)	Cross-Linked	BSP-en-acid	1979.16	null	0.000298351	0.0232363	0.008098	4.09162	sp|Q16695|H31T_HUMAN (28)-sp|Q16695|H31T_HUMAN (19)/sp|Q16695|H31T_HUMAN (28)-sp|Q6NXT2|H3C_HUMAN (19)/sp|Q16695|H31T_HUMAN (28)-sp|P68431|H31_HUMAN (19)/sp|Q16695|H31T_HUMAN (28)-sp|Q71DI3|H32_HUMAN (19)/sp|Q16695|H31T_HUMAN (28)-sp|Q5TEC6|H37_HUMAN (19)/sp|Q16695|H31T_HUMAN (28)-sp|P84243|H33_HUMAN (19)/sp|P68431|H31_HUMAN (28)-sp|Q16695|H31T_HUMAN (19)/sp|P68431|H31_HUMAN (28)-sp|Q6NXT2|H3C_HU…	Intra-Protein	3	1	17.5	9.5	2.85527e-07	0.000410469
241	293T-BSP-Pr-click-acid-break-3ul-2.70227.70227.3.0.dta	3	3796.22	DFLAGGVAAAISKTAVAPIER(13)-VKLLLQVQHASK(2)	Cross-Linked	BSP-en-acid	3796.18	null	3.35691e-17	0.0232631	0.03308	8.71401	sp|P05141|ADT2_HUMAN (23)-sp|P05141|ADT2_HUMAN (33)/sp|P05141|ADT2_HUMAN (23)-sp|P12236|ADT3_HUMAN (33)/sp|P05141|ADT2_HUMAN (23)-sp|P12235|ADT1_HUMAN (33)/	Intra-Protein	2	1	26	7	6.69584e-15	6.9107e-14
242	293T-BSP-Pr-click-acid-break-3ul-3.40056.40056.3.0.dta	3	2388.38	KASGPPVSELITK(1)-KAGGTPR(1)	Cross-Linked	BSP-en-acid	2388.36	null	3.7572e-09	0.023297	0.017611	7.37368	sp|P16402|H13_HUMAN (35)-sp|P16403|H12_HUMAN (27)/sp|P10412|H14_HUMAN (34)-sp|P16403|H12_HUMAN (27)/sp|P16403|H12_HUMAN (34)-sp|P16403|H12_HUMAN (27)/	Intra-Protein	3	1	26	10	3.17623e-10	7.49493e-07
243	293T-BSP-Pr-click-acid-break-3ul.40488.40488.3.0.dta	3	2334.35	KASGPPVSELITK(1)-KSAGAAK(1)	Cross-Linked	BSP-en-acid	2334.34	null	7.8553e-05	0.0233341	0.013721	5.87789	sp|P16402|H13_HUMAN (35)-sp|P10412|H14_HUMAN (26)/sp|P10412|H14_HUMAN (34)-sp|P10412|H14_HUMAN (26)/sp|P16403|H12_HUMAN (34)-sp|P10412|H14_HUMAN (26)/	Intra-Protein	1	1	22	9	2.71846e-08	1.4127e-05
244	293T-BSP-Pr-click-acid-break-3ul.58504.58504.3.0.dta	3	3418.69	LQDEIQNMKEEMAR(9)-SKFADLSEAANR(2)	Cross-Linked	BSP-en-acid	3418.67	null	3.55873e-13	0.0233772	0.019416	5.6794	sp|P08670|VIME_HUMAN (373)-sp|P08670|VIME_HUMAN (294)/	Intra-Protein	1	1	16.5	8.5	1.45782e-09	2.89727e-13
245	293T-BSP-Pr-click-acid-break-3ul-3.52919.52919.5.0.dta	5	3087.77	ASGPPVSELITKAVAASK(12)-KAASGEAKPK(1)	Cross-Linked	BSP-en-acid	3087.74	null	0.00209939	0.0233786	0.030019	9.72199	sp|P16402|H13_HUMAN (47)-sp|P10412|H14_HUMAN (110)/sp|P16402|H13_HUMAN (47)-sp|P16403|H12_HUMAN (110)/sp|P16402|H13_HUMAN (47)-sp|P16401|H15_HUMAN (113)/sp|P10412|H14_HUMAN (46)-sp|P10412|H14_HUMAN (110)/sp|P10412|H14_HUMAN (46)-sp|P16403|H12_HUMAN (110)/sp|P10412|H14_HUMAN (46)-sp|P16401|H15_HUMAN (113)/sp|P16403|H12_HUMAN (46)-sp|P10412|H14_HUMAN (110)/sp|P16403|H12_HUMAN (46)-sp|P16403|H12_HUM…	Intra-Protein	3	1	24.5	9.5	7.69444e-08	0.00267705
246	293T-BSP-Pr-click-acid-break-3ul.63422.63422.5.0.dta	5	4153.06	KYFDFLSSYSAVNQGHCHPK(1)-GKGIYLWDVEGR(2)	Cross-Linked	BSP-en-acid	4153.04	Carbamidomethyl[C](17)	2.52587e-06	0.0234197	0.025034	6.02787	sp|P04181|OAT_HUMAN (77)-sp|P04181|OAT_HUMAN (66)/	Intra-Protein	1	1	19	9	5.34144e-15	4.2746e-12
247	293T-BSP-Pr-click-acid-break-3ul-2.67953.67953.4.1.dta	4	3583.92	TTLTAAITKILAEGGGAK(9)-KYEEIDNAPEER(1)	Cross-Linked	BSP-en-acid	3583.89	null	4.37601e-17	0.023422	0.030362	8.47181	sp|P49411|EFTU_HUMAN (79)-sp|P49411|EFTU_HUMAN (91)/	Intra-Protein	2	1	20	10	5.1255e-15	1.36869e-07
248	293T-BSP-Pr-click-acid-break-3ul-2.68388.68388.4.0.dta	4	3926.14	VINLNDNTFTEKGAVAMAETLK(12)-SKGAVAIADAIR(2)	Cross-Linked	BSP-en-acid	3926.11	null	1.5589e-07	0.0235902	0.036248	9.23256	sp|P46060|RAGP1_HUMAN (251)-sp|P46060|RAGP1_HUMAN (279)/	Intra-Protein	2	1	32	11	3.08894e-07	5.41829e-09
249	293T-BSP-Pr-click-acid-break-3ul-3.21484.21484.3.0.dta	3	2065.15	AASGEAKPK(7)-AVAASKER(6)	Cross-Linked	BSP-en-acid	2065.14	null	8.43546e-17	0.0236177	0.009085	4.39922	sp|P10412|H14_HUMAN (117)-sp|P16402|H13_HUMAN (53)/sp|P10412|H14_HUMAN (117)-sp|P10412|H14_HUMAN (52)/sp|P10412|H14_HUMAN (117)-sp|P16403|H12_HUMAN (52)/sp|P10412|H14_HUMAN (117)-sp|P16401|H15_HUMAN (55)/sp|P16403|H12_HUMAN (117)-sp|P16402|H13_HUMAN (53)/sp|P16403|H12_HUMAN (117)-sp|P10412|H14_HUMAN (52)/sp|P16403|H12_HUMAN (117)-sp|P16403|H12_HUMAN (52)/sp|P16403|H12_HUMAN (117)-sp|P16401|H15_HU…	Intra-Protein	3	1	13.5	15.5	2.41894e-16	6.36498e-21
250	293T-BSP-Pr-click-acid-break-3ul.42996.42996.5.0.dta	5	2803.58	KKNLQYYDISAK(1)-AKSIVFHR(2)	Cross-Linked	BSP-en-acid	2803.56	null	7.22018e-07	0.0236943	0.016341	5.82866	sp|P62826|RAN_HUMAN (141)-sp|P62826|RAN_HUMAN (134)/	Intra-Protein	1	1	12	15	6.56108e-06	1.9413e-08
251	293T-BSP-Pr-click-acid-break-3ul-3.43640.43640.3.0.dta	3	3229.74	HYGGLTGLNKAETAAK(10)-HGEAQVKIWR(7)	Cross-Linked	BSP-en-acid	3229.72	null	3.54179e-19	0.0237165	0.012859	3.98146	sp|P18669|PGAM1_HUMAN (100)-sp|P18669|PGAM1_HUMAN (113)/sp|P18669|PGAM1_HUMAN (100)-sp|Q8N0Y7|PGAM4_HUMAN (113)/sp|P15259|PGAM2_HUMAN (100)-sp|P18669|PGAM1_HUMAN (113)/sp|P15259|PGAM2_HUMAN (100)-sp|Q8N0Y7|PGAM4_HUMAN (113)/sp|Q8N0Y7|PGAM4_HUMAN (100)-sp|P18669|PGAM1_HUMAN (113)/sp|Q8N0Y7|PGAM4_HUMAN (100)-sp|Q8N0Y7|PGAM4_HUMAN (113)/	Intra-Protein	3	1	22.5	12.5	2.37062e-22	8.3305e-09
252	293T-BSP-Pr-click-acid-break-3ul.23902.23902.3.0.dta	3	1803.16	KPVVGKK(6)-KAAVGVK(1)	Cross-Linked	BSP-en-acid	1803.16	null	5.537e-07	0.0238245	0.006504	3.60701	sp|P36578|RL4_HUMAN (380)-sp|P36578|RL4_HUMAN (384)/	Intra-Protein	1	1	11	9	2.00666e-06	7.47884e-11
253	293T-BSP-Pr-click-acid-break-3ul.78264.78264.3.1.dta	3	3200.86	KTVTAMDVVYALK(1)-GVLKVFLENVIR(4)	Cross-Linked	BSP-en-acid	3200.85	null	4.27229e-09	0.0238482	0.009	2.81175	sp|P62805|H4_HUMAN (80)-sp|P62805|H4_HUMAN (60)/	Intra-Protein	1	1	14	11	2.12766e-06	1.16977e-07
254	293T-BSP-Pr-click-acid-break-3ul-3.48629.48629.3.0.dta	3	3280.78	ALAAAGYDVEKNNSR(11)-KASGPPVSELITK(1)	Cross-Linked	BSP-en-acid	3280.75	null	6.90759e-06	0.023868	0.027121	8.2667	sp|P16402|H13_HUMAN (76)-sp|P16402|H13_HUMAN (35)/sp|P16402|H13_HUMAN (76)-sp|P10412|H14_HUMAN (34)/sp|P16402|H13_HUMAN (76)-sp|P16403|H12_HUMAN (34)/sp|Q02539|H11_HUMAN (78)-sp|P16402|H13_HUMAN (35)/sp|Q02539|H11_HUMAN (78)-sp|P10412|H14_HUMAN (34)/sp|Q02539|H11_HUMAN (78)-sp|P16403|H12_HUMAN (34)/sp|P10412|H14_HUMAN (75)-sp|P16402|H13_HUMAN (35)/sp|P10412|H14_HUMAN (75)-sp|P10412|H14_HUMAN (34)…	Intra-Protein	3	1	18	10	1.75802e-09	3.61623e-05
255	293T-BSP-Pr-click-acid-break-3ul.54397.54397.5.0.dta	5	3602.94	QMADTGKLNTLLQR(7)-HLYTKDIDIHEVR(5)	Cross-Linked	BSP-en-acid	3602.91	null	1.483e-06	0.0239483	0.0247	6.85557	sp|Q00839|HNRPU_HUMAN (551)-sp|Q00839|HNRPU_HUMAN (352)/	Intra-Protein	1	1	12.5	18.5	1.61337e-07	3.4087e-06
256	293T-BSP-Pr-click-acid-break-3ul.67178.67178.5.0.dta	5	4019.25	FQTKIPNIYAIGDVVAGPMLAHK(4)-ITGKNQVTATK(4)	Cross-Linked	BSP-en-acid	4019.21	null	4.60048e-08	0.0239649	0.037032	9.21374	sp|P09622|DLDH_HUMAN (346)-sp|P09622|DLDH_HUMAN (159)/	Intra-Protein	1	1	25.5	10.5	0.00227248	3.61058e-06
257	293T-BSP-Pr-click-acid-break-3ul-2.62403.62403.3.0.dta	3	2830.51	FYEAFSKNLK(7)-APFDLFENKK(9)	Cross-Linked	BSP-en-acid	2830.48	null	1.30886e-10	0.0239745	0.025412	8.97798	sp|P08238|HS90B_HUMAN (435)-sp|P08238|HS90B_HUMAN (347)/sp|P08238|HS90B_HUMAN (435)-sp|Q58FF7|H90B3_HUMAN (289)/	Intra-Protein	2	1	13	16	3.00759e-11	3.68146e-16
258	293T-BSP-Pr-click-acid-break-3ul-2.41374.41374.3.0.dta	3	3077.64	ALYEHLTAKNTK(9)-SYVSEKDVTSAK(6)	Cross-Linked	BSP-en-acid	3077.62	null	1.3052e-09	0.02403	0.023487	7.63156	sp|P42704|LPPRC_HUMAN (1347)-sp|P42704|LPPRC_HUMAN (1332)/	Intra-Protein	2	1	19.5	16.5	1.64991e-20	2.65436e-11
259	293T-BSP-Pr-click-acid-break-3ul.66660.66660.3.0.dta	3	2886.63	VGDKVLLPEYGGTK(4)-KFLPLFDR(1)	Cross-Linked	BSP-en-acid	2886.61	null	1.04273e-06	0.024111	0.017367	6.01639	sp|P61604|CH10_HUMAN (70)-sp|P61604|CH10_HUMAN (8)/	Intra-Protein	1	1	19	11	5.18393e-14	5.86187e-07
260	293T-BSP-Pr-click-acid-break-3ul-3.69203.69203.4.1.dta	4	3902.03	KNNFSDTGNFGFGIQEHIDLGIK(1)-YDGIILPGK(9)	Cross-Linked	BSP-en-acid	3902.01	null	7.00457e-05	0.024164	0.021823	5.59276	sp|P62913|RL11_HUMAN (96)-sp|P62913|RL11_HUMAN (178)/	Intra-Protein	3	1	22	11	2.87471e-07	2.77464e-06
261	293T-BSP-Pr-click-acid-break-3ul.9191.9191.4.0.dta	4	1496.92	KDGKK(1)-KAVTK(1)	Cross-Linked	BSP-en-acid	1496.92	null	0.00143509	0.0242145	0.0044	2.93938	sp|P23527|H2B1O_HUMAN (25)-sp|P23527|H2B1O_HUMAN (17)/sp|P23527|H2B1O_HUMAN (25)-sp|Q99880|H2B1L_HUMAN (17)/sp|P23527|H2B1O_HUMAN (25)-sp|Q6DN03|H2B2C_HUMAN (17)/sp|P23527|H2B1O_HUMAN (25)-sp|Q16778|H2B2E_HUMAN (17)/sp|P23527|H2B1O_HUMAN (25)-sp|P14317|HCLS1_HUMAN (269)/sp|P23527|H2B1O_HUMAN (25)-sp|Q8N257|H2B3B_HUMAN (17)/sp|P23527|H2B1O_HUMAN (25)-sp|Q93079|H2B1H_HUMAN (17)/sp|P23527|H2B1O_HUMA…	Intra-Protein	1	1	9.5	11.5	0.00403085	0.00262964
262	293T-BSP-Pr-click-acid-break-3ul-3.57374.57374.3.0.dta	3	2691.57	TLLAKNLPYK(5)-SKGIAYIEFK(2)	Cross-Linked	BSP-en-acid	2691.55	null	7.75596e-06	0.0242514	0.023265	8.64372	sp|P19338|NUCL_HUMAN (398)-sp|P19338|NUCL_HUMAN (429)/	Intra-Protein	3	1	13.5	12.5	6.21348e-07	1.76408e-07
263	293T-BSP-Pr-click-acid-break-3ul-3.71114.71114.5.0.dta	5	4231.35	VFLENVIRDAVTYTEHAKR(18)-KTVTAMDVVYALKR(1)	Cross-Linked	BSP-en-acid	4231.31	null	2.87453e-07	0.0244179	0.039692	9.38056	sp|P62805|H4_HUMAN (78)-sp|P62805|H4_HUMAN (80)/	Intra-Protein	3	1	17.5	27.5	1.26292e-09	5.39872e-19
264	293T-BSP-Pr-click-acid-break-3ul-3.63968.63968.4.0.dta	4	3222.7	APQCLGKFIEIAAR(7)-KMCLFAGFQR(1)	Cross-Linked	BSP-en-acid	3222.67	Carbamidomethyl[C](4);Carbamidomethyl[C](20);Oxidation[M](19)	6.56305e-09	0.0244641	0.022121	6.86418	sp|Q00839|HNRPU_HUMAN (565)-sp|Q00839|HNRPU_HUMAN (592)/	Intra-Protein	3	1	16.5	11.5	1.036e-08	1.92466e-07
265	293T-BSP-Pr-click-acid-break-3ul-2.58784.58784.3.0.dta	3	3418.7	LQDEIQNMKEEMAR(9)-SKFADLSEAANR(2)	Cross-Linked	BSP-en-acid	3418.67	null	1.84811e-14	0.0245698	0.032013	9.36416	sp|P08670|VIME_HUMAN (373)-sp|P08670|VIME_HUMAN (294)/	Intra-Protein	2	1	16.5	8.5	1.93883e-23	1.52108e-19
266	293T-BSP-Pr-click-acid-break-3ul.65969.65969.3.0.dta	3	2862.61	PGGDTIFGKIIR(9)-ADEIAKAQVAR(6)	Cross-Linked	BSP-en-acid	2862.58	Acetyl[ProteinN-term](15)	6.98639e-17	0.0245981	0.022731	7.94073	sp|P49773|HINT1_HUMAN (21)-sp|P49773|HINT1_HUMAN (7)/	Intra-Protein	1	1	18.5	14.5	2.55588e-16	3.96227e-21
267	293T-BSP-Pr-click-acid-break-3ul-3.60324.60324.3.0.dta	3	3787.14	TLSDYNIQKESTLHLVLR(9)-MQIFVKTLTGK(6)	Cross-Linked	BSP-en-acid	3787.08	Oxidation[M](22)	0.000362111	0.0246144	0.062016	16.3757	sp|P62987|RL40_HUMAN (63)-sp|P62987|RL40_HUMAN (6)/sp|P62987|RL40_HUMAN (63)-sp|P62979|RS27A_HUMAN (6)/sp|P62987|RL40_HUMAN (63)-sp|P0CG48|UBC_HUMAN (6)/sp|P62987|RL40_HUMAN (63)-sp|P0CG47|UBB_HUMAN (6)/sp|P62979|RS27A_HUMAN (63)-sp|P62987|RL40_HUMAN (6)/sp|P62979|RS27A_HUMAN (63)-sp|P62979|RS27A_HUMAN (6)/sp|P62979|RS27A_HUMAN (63)-sp|P0CG48|UBC_HUMAN (6)/sp|P62979|RS27A_HUMAN (63)-sp|P0CG47|UBB…	Intra-Protein	3	1	13	12	1	2.67429e-10
268	293T-BSP-Pr-click-acid-break-3ul-3.54415.54415.5.0.dta	5	3140.84	VFSGLVSTGLKVR(11)-KEDLYLKPIQR(1)	Cross-Linked	BSP-en-acid	3140.82	null	4.39427e-08	0.0246955	0.01856	5.90929	sp|P13639|EF2_HUMAN (426)-sp|P13639|EF2_HUMAN (439)/	Intra-Protein	3	1	17.5	13.5	1.01508e-06	2.1351e-10
269	293T-BSP-Pr-click-acid-break-3ul-2.80137.80137.4.0.dta	4	4281.33	VAPEEHPVLLTEAPLNPKANR(18)-DLTDYLMKILTER(8)	Cross-Linked	BSP-en-acid	4281.29	null	0.000234648	0.0247152	0.034208	7.99011	sp|P63261|ACTG_HUMAN (113)-sp|Q562R1|ACTBL_HUMAN (192)/sp|P63261|ACTG_HUMAN (113)-sp|P68133|ACTS_HUMAN (193)/sp|P63261|ACTG_HUMAN (113)-sp|P63261|ACTG_HUMAN (191)/sp|P63261|ACTG_HUMAN (113)-sp|P62736|ACTA_HUMAN (193)/sp|P63261|ACTG_HUMAN (113)-sp|P68032|ACTC_HUMAN (193)/sp|P63261|ACTG_HUMAN (113)-sp|P63267|ACTH_HUMAN (192)/sp|P63261|ACTG_HUMAN (113)-sp|P60709|ACTB_HUMAN (191)/sp|P60709|ACTB_HUMAN…	Intra-Protein	2	1	29.5	14.5	2.68894e-11	1.95907e-06
270	293T-BSP-Pr-click-acid-break-3ul.55843.55843.3.0.dta	3	2769.53	TKPHLFYIPGR(2)-KMNALFEGR(1)	Cross-Linked	BSP-en-acid	2769.5	null	2.47372e-08	0.0247517	0.023146	8.35746	sp|Q9H307|PININ_HUMAN (238)-sp|Q9H307|PININ_HUMAN (262)/	Intra-Protein	1	1	18	9	4.63065e-11	4.27162e-09
271	293T-BSP-Pr-click-acid-break-3ul-2.74608.74608.5.0.dta	5	3356.95	KTVTAMDVVYALKR(1)-GVLKVFLENVIR(4)	Cross-Linked	BSP-en-acid	3356.95	null	4.87384e-05	0.024792	0.003858	1.14926	sp|P62805|H4_HUMAN (80)-sp|P62805|H4_HUMAN (60)/	Intra-Protein	2	1	18.5	10.5	2.80224e-17	2.75006e-08
272	293T-BSP-Pr-click-acid-break-3ul-2.53030.53030.5.0.dta	5	4726.4	VGTVIGSNKLEQMPSKEDAIEHFMK(9)-LYEEKTGNAWHSK(5)	Cross-Linked	BSP-en-acid	4726.36	null	1.70791e-08	0.0248208	0.038024	8.04509	sp|P09874|PARP1_HUMAN (600)-sp|P09874|PARP1_HUMAN (621)/	Intra-Protein	2	1	23.5	11.5	4.62081e-08	4.8571e-08
273	293T-BSP-Pr-click-acid-break-3ul.13763.13763.3.0.dta	3	2018.16	AASGEGKPK(7)-KAGAAKPR(1)	Cross-Linked	BSP-en-acid	2018.15	null	3.37047e-11	0.0248297	0.007778	3.85402	sp|P16402|H13_HUMAN (118)-sp|P16402|H13_HUMAN (123)/	Intra-Protein	1	1	15.5	11.5	1.42514e-08	1.3126e-09
274	293T-BSP-Pr-click-acid-break-3ul.43721.43721.3.0.dta	3	2584.41	YNIEKDIAAHIK(5)-KEFDKK(1)	Cross-Linked	BSP-en-acid	2584.41	null	6.71633e-07	0.0248489	-0.004596	-1.77835	sp|P63167|DYL1_HUMAN (36)-sp|P63167|DYL1_HUMAN (44)/sp|P63167|DYL1_HUMAN (36)-sp|Q96FJ2|DYL2_HUMAN (44)/	Intra-Protein	1	1	19.5	8.5	1.15157e-09	6.15927e-06
275	293T-BSP-Pr-click-acid-break-3ul.15589.15589.3.0.dta	3	2193.24	KAASGEAKPK(1)-AVAASKER(6)	Cross-Linked	BSP-en-acid	2193.23	null	3.42961e-08	0.0248503	0.006686	3.04847	sp|P10412|H14_HUMAN (110)-sp|P16402|H13_HUMAN (53)/sp|P10412|H14_HUMAN (110)-sp|P10412|H14_HUMAN (52)/sp|P10412|H14_HUMAN (110)-sp|P16403|H12_HUMAN (52)/sp|P10412|H14_HUMAN (110)-sp|P16401|H15_HUMAN (55)/sp|P16403|H12_HUMAN (110)-sp|P16402|H13_HUMAN (53)/sp|P16403|H12_HUMAN (110)-sp|P10412|H14_HUMAN (52)/sp|P16403|H12_HUMAN (110)-sp|P16403|H12_HUMAN (52)/sp|P16403|H12_HUMAN (110)-sp|P16401|H15_HU…	Intra-Protein	1	1	21	15	5.9112e-10	1.61728e-10
276	293T-BSP-Pr-click-acid-break-3ul.55863.55863.3.0.dta	3	2769.51	TKPHLFYIPGR(2)-KMNALFEGR(1)	Cross-Linked	BSP-en-acid	2769.5	null	1.29477e-06	0.024876	0.012112	4.37335	sp|Q9H307|PININ_HUMAN (238)-sp|Q9H307|PININ_HUMAN (262)/	Intra-Protein	1	1	14	12	6.70871e-10	3.22874e-06
277	293T-BSP-Pr-click-acid-break-3ul-3.59403.59403.4.0.dta	4	3845.03	KLFIGGLSFETTDESLR(1)-SKSESPKEPEQLR(2)	Cross-Linked	BSP-en-acid	3845	Acetyl[ProteinN-term](20)	1.31368e-13	0.0248787	0.028603	7.43902	sp|P09651|ROA1_HUMAN (15)-sp|P09651|ROA1_HUMAN (3)/sp|Q32P51|RA1L2_HUMAN (15)-sp|P09651|ROA1_HUMAN (3)/	Intra-Protein	3	1	29	14	8.90903e-24	5.63199e-13
278	293T-BSP-Pr-click-acid-break-3ul-3.54463.54463.5.0.dta	5	2769.52	TKPHLFYIPGR(2)-KMNALFEGR(1)	Cross-Linked	BSP-en-acid	2769.5	null	8.24231e-11	0.0249044	0.017456	6.30294	sp|Q9H307|PININ_HUMAN (238)-sp|Q9H307|PININ_HUMAN (262)/	Intra-Protein	3	1	13	11	1.61055e-12	1.46646e-09
279	293T-BSP-Pr-click-acid-break-3ul-2.48522.48522.4.0.dta	4	2507.31	KQNNFSLAMK(1)-MKMIDSAR(2)	Cross-Linked	BSP-en-acid	2507.29	null	3.78745e-09	0.0250811	0.02087	8.32372	sp|P78527|PRKDC_HUMAN (3248)-sp|P78527|PRKDC_HUMAN (3241)/	Intra-Protein	2	1	15	10	1.87803e-11	1.5423e-07
280	293T-BSP-Pr-click-acid-break-3ul.25778.25778.3.0.dta	3	2369.32	PEPAKSAPAPK(5)-LAHYNKR(6)	Cross-Linked	BSP-en-acid	2369.31	null	5.71757e-06	0.0252698	0.009109	3.84458	sp|Q16778|H2B2E_HUMAN (6)-sp|P23527|H2B1O_HUMAN (86)/sp|Q16778|H2B2E_HUMAN (6)-sp|Q99880|H2B1L_HUMAN (86)/sp|Q16778|H2B2E_HUMAN (6)-sp|Q6DN03|H2B2C_HUMAN (86)/sp|Q16778|H2B2E_HUMAN (6)-sp|Q99879|H2B1M_HUMAN (86)/sp|Q16778|H2B2E_HUMAN (6)-sp|Q16778|H2B2E_HUMAN (86)/sp|Q16778|H2B2E_HUMAN (6)-sp|Q8N257|H2B3B_HUMAN (86)/sp|Q16778|H2B2E_HUMAN (6)-sp|Q93079|H2B1H_HUMAN (86)/sp|Q16778|H2B2E_HUMAN (6)-sp…	Intra-Protein	1	1	21	12	1.50551e-12	5.73653e-08
281	293T-BSP-Pr-click-acid-break-3ul-2.50879.50879.3.0.dta	3	2554.45	KLVIIEGDLER(1)-KYEEVAR(1)	Cross-Linked	BSP-en-acid	2554.42	null	6.70316e-12	0.0252804	0.024771	9.6973	sp|P06753|TPM3_HUMAN (169)-sp|P67936|TPM4_HUMAN (125)/sp|P06753|TPM3_HUMAN (169)-sp|P09493|TPM1_HUMAN (161)/sp|P06753|TPM3_HUMAN (169)-sp|P07951|TPM2_HUMAN (161)/sp|P06753|TPM3_HUMAN (169)-sp|P06753|TPM3_HUMAN (162)/	Intra-Protein	2	1	15.5	8.5	9.31681e-12	5.24025e-09
282	293T-BSP-Pr-click-acid-break-3ul-2.51978.51978.3.0.dta	3	3351.68	KGADIMYTGTVDCWR(1)-LAADVGKSGTER(7)	Cross-Linked	BSP-en-acid	3351.65	Carbamidomethyl[C](13)	3.24465e-08	0.0253083	0.030536	9.11075	sp|P12236|ADT3_HUMAN (245)-sp|P12236|ADT3_HUMAN (147)/sp|P12235|ADT1_HUMAN (245)-sp|P12236|ADT3_HUMAN (147)/	Intra-Protein	2	1	15.5	12.5	7.72099e-15	1.44888e-07
283	293T-BSP-Pr-click-acid-break-3ul-2.40224.40224.3.0.dta	3	2556.38	KESYSIYVYK(1)-LAHYNKR(6)	Cross-Linked	BSP-en-acid	2556.36	null	6.16112e-09	0.0253537	0.022606	8.84304	sp|P23527|H2B1O_HUMAN (35)-sp|P23527|H2B1O_HUMAN (86)/sp|P23527|H2B1O_HUMAN (35)-sp|Q99880|H2B1L_HUMAN (86)/sp|P23527|H2B1O_HUMAN (35)-sp|Q6DN03|H2B2C_HUMAN (86)/sp|P23527|H2B1O_HUMAN (35)-sp|Q99879|H2B1M_HUMAN (86)/sp|P23527|H2B1O_HUMAN (35)-sp|Q16778|H2B2E_HUMAN (86)/sp|P23527|H2B1O_HUMAN (35)-sp|Q8N257|H2B3B_HUMAN (86)/sp|P23527|H2B1O_HUMAN (35)-sp|Q93079|H2B1H_HUMAN (86)/sp|P23527|H2B1O_HUMAN…	Intra-Protein	2	1	19	11	1.15304e-10	9.30645e-10
284	293T-BSP-Pr-click-acid-break-3ul.52797.52797.6.1.dta	6	4726.39	VGTVIGSNKLEQMPSKEDAIEHFMK(9)-LYEEKTGNAWHSK(5)	Cross-Linked	BSP-en-acid	4726.36	null	1.3369e-10	0.0254059	0.028757	6.08438	sp|P09874|PARP1_HUMAN (600)-sp|P09874|PARP1_HUMAN (621)/	Intra-Protein	1	1	19.5	11.5	3.38203e-07	1.16332e-10
285	293T-BSP-Pr-click-acid-break-3ul.35877.35877.5.0.dta	5	3310.7	EGQEDQGLTKDYGNSPLHR(10)-FKKPGSK(2)	Cross-Linked	BSP-en-acid	3310.68	null	3.50066e-15	0.0254131	0.016499	4.98357	sp|P26599|PTBP1_HUMAN (428)-sp|Q9UKA9|PTBP2_HUMAN (440)/sp|P26599|PTBP1_HUMAN (428)-sp|P26599|PTBP1_HUMAN (439)/sp|P26599|PTBP1_HUMAN (428)-sp|O95758|PTBP3_HUMAN (460)/	Intra-Protein	1	1	22	7	0.000194147	1.34575e-06
286	293T-BSP-Pr-click-acid-break-3ul-2.21935.21935.3.0.dta	3	2065.15	AASGEAKPK(7)-AVAASKER(6)	Cross-Linked	BSP-en-acid	2065.14	null	1.07544e-17	0.025528	0.013219	6.40102	sp|P10412|H14_HUMAN (117)-sp|P16402|H13_HUMAN (53)/sp|P10412|H14_HUMAN (117)-sp|P10412|H14_HUMAN (52)/sp|P10412|H14_HUMAN (117)-sp|P16403|H12_HUMAN (52)/sp|P10412|H14_HUMAN (117)-sp|P16401|H15_HUMAN (55)/sp|P16403|H12_HUMAN (117)-sp|P16402|H13_HUMAN (53)/sp|P16403|H12_HUMAN (117)-sp|P10412|H14_HUMAN (52)/sp|P16403|H12_HUMAN (117)-sp|P16403|H12_HUMAN (52)/sp|P16403|H12_HUMAN (117)-sp|P16401|H15_HU…	Intra-Protein	2	1	17.5	14.5	3.83496e-20	1.16263e-17
287	293T-BSP-Pr-click-acid-break-3ul.15364.15364.3.0.dta	3	1832.12	KAGGTKPK(6)-KPVGAAK(1)	Cross-Linked	BSP-en-acid	1832.11	null	1.24274e-19	0.0256955	0.006535	3.56692	sp|P16403|H12_HUMAN (127)-sp|P16403|H12_HUMAN (130)/	Intra-Protein	1	1	15.5	15.5	1.23399e-16	2.90599e-22
288	293T-BSP-Pr-click-acid-break-3ul.47349.47349.5.0.dta	5	4134.12	KLGEMWNNTAADDKQPYEK(1)-IKGEHPGLSIGDVAK(2)	Cross-Linked	BSP-en-acid	4134.1	null	3.05303e-06	0.02572	0.024731	5.9822	sp|P09429|HMGB1_HUMAN (128)-sp|P09429|HMGB1_HUMAN (114)/sp|P09429|HMGB1_HUMAN (128)-sp|B2RPK0|HGB1A_HUMAN (114)/	Intra-Protein	1	1	18.5	12.5	1.63392e-14	2.96002e-10
289	293T-BSP-Pr-click-acid-break-3ul.47376.47376.4.0.dta	4	4134.12	KLGEMWNNTAADDKQPYEK(1)-IKGEHPGLSIGDVAK(2)	Cross-Linked	BSP-en-acid	4134.1	null	9.74269e-05	0.0257433	0.024064	5.82086	sp|P09429|HMGB1_HUMAN (128)-sp|P09429|HMGB1_HUMAN (114)/sp|P09429|HMGB1_HUMAN (128)-sp|B2RPK0|HGB1A_HUMAN (114)/	Intra-Protein	1	1	26.5	11.5	7.22907e-23	5.04131e-05
290	293T-BSP-Pr-click-acid-break-3ul-3.43518.43518.4.0.dta	4	2339.44	LIKDGLIIR(3)-KPVTVHSR(1)	Cross-Linked	BSP-en-acid	2339.43	null	0.00014854	0.0258249	0.013802	5.89973	sp|P84098|RL19_HUMAN (46)-sp|P84098|RL19_HUMAN (53)/	Intra-Protein	3	1	11.5	10.5	0.000393285	8.89505e-07
291	293T-BSP-Pr-click-acid-break-3ul-2.73240.73240.4.0.dta	4	3810.23	DFLAGGIAAAISKTAVAPIER(13)-VKLLLQVQHASK(2)	Cross-Linked	BSP-en-acid	3810.2	null	8.00539e-12	0.0258292	0.034543	9.06593	sp|P12236|ADT3_HUMAN (23)-sp|P05141|ADT2_HUMAN (33)/sp|P12236|ADT3_HUMAN (23)-sp|P12236|ADT3_HUMAN (33)/sp|P12236|ADT3_HUMAN (23)-sp|P12235|ADT1_HUMAN (33)/	Intra-Protein	2	1	27	9	6.69742e-12	9.76847e-08
292	293T-BSP-Pr-click-acid-break-3ul.58736.58736.3.0.dta	3	3336.68	AGPESDAQYQFTGIK(1)-KYFNSYTLTGR(1)	Cross-Linked	BSP-en-acid	3336.65	null	9.02161e-09	0.025896	0.028041	8.40393	sp|Q96IX5|ATPMK_HUMAN (2)-sp|Q96IX5|ATPMK_HUMAN (17)/	Intra-Protein	1	1	13	11	7.32581e-07	4.25458e-10
293	293T-BSP-Pr-click-acid-break-3ul.43251.43251.3.0.dta	3	3149.71	VLKQVHPDTGISSK(3)-KESYSVYVYK(1)	Cross-Linked	BSP-en-acid	3149.69	null	8.68449e-10	0.0259814	0.019019	6.03838	sp|P23527|H2B1O_HUMAN (47)-sp|Q99880|H2B1L_HUMAN (35)/sp|P23527|H2B1O_HUMAN (47)-sp|Q99879|H2B1M_HUMAN (35)/sp|P23527|H2B1O_HUMAN (47)-sp|Q93079|H2B1H_HUMAN (35)/sp|P23527|H2B1O_HUMAN (47)-sp|P58876|H2B1D_HUMAN (35)/sp|P23527|H2B1O_HUMAN (47)-sp|O60814|H2B1K_HUMAN (35)/sp|P23527|H2B1O_HUMAN (47)-sp|Q99877|H2B1N_HUMAN (35)/sp|P23527|H2B1O_HUMAN (47)-sp|P62807|H2B1C_HUMAN (35)/sp|P23527|H2B1O_HUMAN…	Intra-Protein	1	1	20	15	1.67238e-13	9.66332e-16
294	293T-BSP-Pr-click-acid-break-3ul-2.66125.66125.3.0.dta	3	2862.61	PGGDTIFGKIIR(9)-ADEIAKAQVAR(6)	Cross-Linked	BSP-en-acid	2862.58	Acetyl[ProteinN-term](15)	1.98293e-16	0.0260442	0.023184	8.09898	sp|P49773|HINT1_HUMAN (21)-sp|P49773|HINT1_HUMAN (7)/	Intra-Protein	2	1	20.5	11.5	7.59147e-16	3.13221e-17
295	293T-BSP-Pr-click-acid-break-3ul-2.41754.41754.3.0.dta	3	3043.67	VILKNSQGEEVAQR(4)-KIGDTSVSYK(1)	Cross-Linked	BSP-en-acid	3043.64	null	4.16992e-13	0.0260902	0.025061	8.23389	sp|P20700|LMNB1_HUMAN (532)-sp|P20700|LMNB1_HUMAN (474)/	Intra-Protein	2	1	15	13	5.61573e-08	6.43438e-09
296	293T-BSP-Pr-click-acid-break-3ul-3.18299.18299.4.1.dta	4	2686.43	AKKDDTDDEIAK(3)-AKHHAISAK(2)	Cross-Linked	BSP-en-acid	2686.42	null	0.000232518	0.0261283	0.012418	4.62252	sp|P27824|CALX_HUMAN (90)-sp|P27824|CALX_HUMAN (127)/	Intra-Protein	3	1	17	15	9.83457e-05	6.69185e-08
297	293T-BSP-Pr-click-acid-break-3ul.42926.42926.5.1.dta	5	2533.44	TKHMLPSGFR(2)-KFLVHNVK(1)	Cross-Linked	BSP-en-acid	2533.42	null	4.50281e-07	0.0261403	0.013079	5.16258	sp|P62910|RL32_HUMAN (67)-sp|P62910|RL32_HUMAN (76)/	Intra-Protein	1	1	15	14	2.03782e-06	1.35697e-09
298	293T-BSP-Pr-click-acid-break-3ul-3.66609.66609.3.0.dta	3	3042.68	TLNDELEIIEGMKFDR(13)-KGVITVK(1)	Cross-Linked	BSP-en-acid	3042.65	null	4.79676e-10	0.0262617	0.027518	9.04408	sp|P10809|CH60_HUMAN (218)-sp|P10809|CH60_HUMAN (196)/	Intra-Protein	3	1	22	5	7.02033e-15	5.50925e-12
299	293T-BSP-Pr-click-acid-break-3ul-3.51320.51320.5.0.dta	5	4726.39	VGTVIGSNKLEQMPSKEDAIEHFMK(9)-LYEEKTGNAWHSK(5)	Cross-Linked	BSP-en-acid	4726.36	null	7.4203e-06	0.0263083	0.021844	4.62173	sp|P09874|PARP1_HUMAN (600)-sp|P09874|PARP1_HUMAN (621)/	Intra-Protein	3	1	18.5	10.5	6.76026e-07	1.70346e-07
300	293T-BSP-Pr-click-acid-break-3ul-2.18657.18657.4.1.dta	4	2032.24	KAAATPAKK(1)-KAAVTPGK(1)	Cross-Linked	BSP-en-acid	2032.23	null	4.84656e-09	0.026315	0.015559	7.65613	sp|P19338|NUCL_HUMAN (88)-sp|P19338|NUCL_HUMAN (80)/	Intra-Protein	2	1	18.5	12.5	1.23412e-10	5.11776e-08
301	293T-BSP-Pr-click-acid-break-3ul.41373.41373.3.0.dta	3	3043.66	VILKNSQGEEVAQR(4)-KIGDTSVSYK(1)	Cross-Linked	BSP-en-acid	3043.64	null	7.50493e-13	0.0263611	0.020426	6.71104	sp|P20700|LMNB1_HUMAN (532)-sp|P20700|LMNB1_HUMAN (474)/	Intra-Protein	1	1	13	11	6.55396e-06	1.27986e-05
302	293T-BSP-Pr-click-acid-break-3ul-3.55462.55462.4.0.dta	4	3553.88	KFGYVDFESAEDLEK(1)-VFGNEIKLEKPK(7)	Cross-Linked	BSP-en-acid	3553.85	null	4.00819e-07	0.0265101	0.036259	10.2027	sp|P19338|NUCL_HUMAN (348)-sp|P19338|NUCL_HUMAN (377)/	Intra-Protein	3	1	15.5	12.5	6.41075e-12	2.08108e-07
303	293T-BSP-Pr-click-acid-break-3ul-2.61818.61818.5.0.dta	5	4245.3	KYVATLGVEVHPLVFHTNR(1)-GPIKFNVWDTAGQEK(4)	Cross-Linked	BSP-en-acid	4245.26	null	1.51563e-07	0.0265522	0.038697	9.11534	sp|P62826|RAN_HUMAN (38)-sp|P62826|RAN_HUMAN (60)/	Intra-Protein	2	1	20	14	1.0782e-09	2.23634e-07
304	293T-BSP-Pr-click-acid-break-3ul-3.24053.24053.4.0.dta	4	1701.04	KAVAVR(1)-KHLER(1)	Cross-Linked	BSP-en-acid	1701.03	null	3.72173e-08	0.0265903	0.00833	4.89704	sp|P62277|RS13_HUMAN (94)-sp|P62277|RS13_HUMAN (100)/	Intra-Protein	3	1	14.5	10.5	5.0201e-07	1.44756e-07
305	293T-BSP-Pr-click-acid-break-3ul.34819.34819.3.0.dta	3	2641.41	VVSSIEQKTEGAEK(8)-KQQMAR(1)	Cross-Linked	BSP-en-acid	2641.4	null	8.64288e-09	0.0266387	0.011102	4.20308	sp|P63104|1433Z_HUMAN (68)-sp|P63104|1433Z_HUMAN (75)/	Intra-Protein	1	1	25	9	7.90489e-17	4.69338e-09
306	293T-BSP-Pr-click-acid-break-3ul-3.50609.50609.3.0.dta	3	2554.37	GFPTIYFSPANKK(12)-KYEGGR(1)	Cross-Linked	BSP-en-acid	2554.35	null	1.1811e-10	0.0266779	0.026885	10.5252	sp|P30101|PDIA3_HUMAN (460)-sp|P30101|PDIA3_HUMAN (466)/	Intra-Protein	3	1	18	5	4.61186e-15	2.51369e-12
307	293T-BSP-Pr-click-acid-break-3ul.66623.66623.4.0.dta	4	2886.63	VGDKVLLPEYGGTK(4)-KFLPLFDR(1)	Cross-Linked	BSP-en-acid	2886.61	null	3.63482e-05	0.0267143	0.017056	5.90866	sp|P61604|CH10_HUMAN (70)-sp|P61604|CH10_HUMAN (8)/	Intra-Protein	1	1	20	9	4.48433e-10	1.31004e-06
308	293T-BSP-Pr-click-acid-break-3ul.79108.79108.4.0.dta	4	4872.56	GAEVNQVKEQLLQSNPVLEAFGNAK(8)-TEASKLVMSYVAAVCGK(5)	Cross-Linked	BSP-en-acid	4872.53	Carbamidomethyl[C](43)	1.12175e-08	0.026765	0.034938	7.17041	sp|O43795|MYO1B_HUMAN (139)-sp|Q9UBC5|MYO1A_HUMAN (112)/sp|O43795|MYO1B_HUMAN (139)-sp|O43795|MYO1B_HUMAN (119)/	Intra-Protein	1	1	16.5	13.5	0.000117354	1.12793e-08
309	293T-BSP-Pr-click-acid-break-3ul-3.57332.57332.4.0.dta	4	3418.71	LQDEIQNMKEEMAR(9)-SKFADLSEAANR(2)	Cross-Linked	BSP-en-acid	3418.67	null	1.34479e-08	0.0267687	0.034851	10.1943	sp|P08670|VIME_HUMAN (373)-sp|P08670|VIME_HUMAN (294)/	Intra-Protein	3	1	13.5	9.5	4.09657e-08	8.73987e-13
310	293T-BSP-Pr-click-acid-break-3ul-2.59120.59120.4.1.dta	4	3464.96	KASGPPVSELITKAVAASK(13)-KALAAAGYDVEK(1)	Cross-Linked	BSP-en-acid	3464.94	null	1.40232e-10	0.026807	0.02067	5.96548	sp|P16402|H13_HUMAN (47)-sp|P16402|H13_HUMAN (65)/sp|P16402|H13_HUMAN (47)-sp|Q02539|H11_HUMAN (67)/sp|P16402|H13_HUMAN (47)-sp|P10412|H14_HUMAN (64)/sp|P16402|H13_HUMAN (47)-sp|P16403|H12_HUMAN (64)/sp|P16402|H13_HUMAN (47)-sp|P22492|H1T_HUMAN (68)/sp|P10412|H14_HUMAN (46)-sp|P16402|H13_HUMAN (65)/sp|P10412|H14_HUMAN (46)-sp|Q02539|H11_HUMAN (67)/sp|P10412|H14_HUMAN (46)-sp|P10412|H14_HUMAN (64)…	Intra-Protein	2	1	18.5	10.5	2.06948e-07	1.40764e-07
311	293T-BSP-Pr-click-acid-break-3ul-2.51344.51344.4.0.dta	4	3060.61	GCGVVKFESPEVAER(6)-KACQIFVR(1)	Cross-Linked	BSP-en-acid	3060.58	Carbamidomethyl[C](2);Carbamidomethyl[C](21)	8.39533e-12	0.0268767	0.029425	9.61421	sp|P52272|HNRPM_HUMAN (698)-sp|P52272|HNRPM_HUMAN (651)/	Intra-Protein	2	1	17.5	8.5	8.80499e-15	1.8197e-09
312	293T-BSP-Pr-click-acid-break-3ul-3.68215.68215.4.0.dta	4	3796.2	DFLAGGVAAAISKTAVAPIER(13)-VKLLLQVQHASK(2)	Cross-Linked	BSP-en-acid	3796.18	null	1.79868e-17	0.0269511	0.01736	4.57301	sp|P05141|ADT2_HUMAN (23)-sp|P05141|ADT2_HUMAN (33)/sp|P05141|ADT2_HUMAN (23)-sp|P12236|ADT3_HUMAN (33)/sp|P05141|ADT2_HUMAN (23)-sp|P12235|ADT1_HUMAN (33)/	Intra-Protein	3	1	30	8	1.148e-12	7.79392e-12
313	293T-BSP-Pr-click-acid-break-3ul-3.69847.69847.4.1.dta	4	3333.9	DGKTLNDELEIIEGMK(3)-LKVGLQVVAVK(2)	Cross-Linked	BSP-en-acid	3333.87	null	1.41798e-05	0.0269674	0.031103	9.3294	sp|P10809|CH60_HUMAN (205)-sp|P10809|CH60_HUMAN (292)/	Intra-Protein	3	1	15.5	10.5	3.43035e-07	0.000563511
314	293T-BSP-Pr-click-acid-break-3ul-3.43810.43810.4.1.dta	4	2777.54	VAVEAKNPADLPK(6)-KSDPVVSYR(1)	Cross-Linked	BSP-en-acid	2777.52	null	3.11677e-05	0.0270181	0.024113	8.68149	sp|P13639|EF2_HUMAN (512)-sp|P13639|EF2_HUMAN (572)/	Intra-Protein	3	1	14	11	7.46193e-05	8.80055e-09
315	293T-BSP-Pr-click-acid-break-3ul.65979.65979.3.0.dta	3	2862.6	PGGDTIFGKIIR(9)-ADEIAKAQVAR(6)	Cross-Linked	BSP-en-acid	2862.58	Acetyl[ProteinN-term](15)	3.71251e-24	0.0270591	0.021267	7.4293	sp|P49773|HINT1_HUMAN (21)-sp|P49773|HINT1_HUMAN (7)/	Intra-Protein	1	1	17.5	9.5	1.08428e-15	5.90481e-31
316	293T-BSP-Pr-click-acid-break-3ul.83310.83310.4.2.dta	4	3826.98	VNPTVFFDIAVDGEPLGR(1)-VKEGMNIVEAMER(2)	Cross-Linked	BSP-en-acid	3826.95	null	1.11567e-06	0.0272504	0.024663	6.44456	sp|P62937|PPIA_HUMAN (2)-sp|P62937|PPIA_HUMAN (133)/	Intra-Protein	1	1	19.5	9.5	2.1544e-19	3.52168e-08
317	293T-BSP-Pr-click-acid-break-3ul.49456.49456.3.0.dta	3	2660.37	KNPEVPVNFAEFSK(1)-KCSER(1)	Cross-Linked	BSP-en-acid	2660.35	Carbamidomethyl[C](19)	7.14564e-06	0.0272657	0.015946	5.99395	sp|O15347|HMGB3_HUMAN (30)-sp|P26583|HMGB2_HUMAN (44)/sp|O15347|HMGB3_HUMAN (30)-sp|P09429|HMGB1_HUMAN (44)/sp|O15347|HMGB3_HUMAN (30)-sp|O15347|HMGB3_HUMAN (44)/	Intra-Protein	1	1	23	8	1.15918e-14	3.50626e-06
318	293T-BSP-Pr-click-acid-break-3ul-3.77569.77569.5.0.dta	5	4281.32	VAPEEHPVLLTEAPLNPKANR(18)-DLTDYLMKILTER(8)	Cross-Linked	BSP-en-acid	4281.29	null	1.68853e-07	0.0274176	0.027543	6.43333	sp|P63261|ACTG_HUMAN (113)-sp|Q562R1|ACTBL_HUMAN (192)/sp|P63261|ACTG_HUMAN (113)-sp|P68133|ACTS_HUMAN (193)/sp|P63261|ACTG_HUMAN (113)-sp|P63261|ACTG_HUMAN (191)/sp|P63261|ACTG_HUMAN (113)-sp|P62736|ACTA_HUMAN (193)/sp|P63261|ACTG_HUMAN (113)-sp|P68032|ACTC_HUMAN (193)/sp|P63261|ACTG_HUMAN (113)-sp|P63267|ACTH_HUMAN (192)/sp|P63261|ACTG_HUMAN (113)-sp|P60709|ACTB_HUMAN (191)/sp|P60709|ACTB_HUMAN…	Intra-Protein	3	1	31.5	13.5	8.43588e-09	8.61656e-06
319	293T-BSP-Pr-click-acid-break-3ul-2.78724.78724.4.0.dta	4	3200.88	KTVTAMDVVYALK(1)-GVLKVFLENVIR(4)	Cross-Linked	BSP-en-acid	3200.85	null	1.78015e-11	0.0275772	0.030887	9.64963	sp|P62805|H4_HUMAN (80)-sp|P62805|H4_HUMAN (60)/	Intra-Protein	2	1	14	13	5.29178e-05	1.41101e-10
320	293T-BSP-Pr-click-acid-break-3ul-3.52809.52809.5.0.dta	5	3602.94	QMADTGKLNTLLQR(7)-HLYTKDIDIHEVR(5)	Cross-Linked	BSP-en-acid	3602.91	null	2.03616e-05	0.0276748	0.032775	9.09681	sp|Q00839|HNRPU_HUMAN (551)-sp|Q00839|HNRPU_HUMAN (352)/	Intra-Protein	3	1	13.5	17.5	1.90546e-07	3.48942e-07
321	293T-BSP-Pr-click-acid-break-3ul.14046.14046.4.0.dta	4	2206.26	KAASGEAKPK(1)-KATGAATPK(1)	Cross-Linked	BSP-en-acid	2206.26	null	3.35571e-09	0.0277796	0.008078	3.66141	sp|P10412|H14_HUMAN (110)-sp|P10412|H14_HUMAN (140)/sp|P16403|H12_HUMAN (110)-sp|P10412|H14_HUMAN (140)/sp|P16401|H15_HUMAN (113)-sp|P10412|H14_HUMAN (140)/	Intra-Protein	1	1	14	12	1.83501e-07	1.12004e-07
322	293T-BSP-Pr-click-acid-break-3ul.48115.48115.4.0.dta	4	2507.31	KQNNFSLAMK(1)-MKMIDSAR(2)	Cross-Linked	BSP-en-acid	2507.29	null	5.10446e-07	0.0278602	0.01451	5.78712	sp|P78527|PRKDC_HUMAN (3248)-sp|P78527|PRKDC_HUMAN (3241)/	Intra-Protein	1	1	15	10	3.48434e-07	1.41545e-05
323	293T-BSP-Pr-click-acid-break-3ul.64620.64620.6.1.dta	6	6183.96	YPIEHGIITNWDDMEKIWHHTFYNELR(16)-HQGVMVGMGQKDSYVGDEAQSK(11)	Cross-Linked	BSP-en-acid	6183.92	null	1	0.027893	0.043773	7.07852	sp|P68133|ACTS_HUMAN (86)-sp|P68133|ACTS_HUMAN (52)/sp|P68133|ACTS_HUMAN (86)-sp|P63261|ACTG_HUMAN (50)/sp|P68133|ACTS_HUMAN (86)-sp|P62736|ACTA_HUMAN (52)/sp|P68133|ACTS_HUMAN (86)-sp|P68032|ACTC_HUMAN (52)/sp|P68133|ACTS_HUMAN (86)-sp|P63267|ACTH_HUMAN (51)/sp|P68133|ACTS_HUMAN (86)-sp|P60709|ACTB_HUMAN (50)/sp|P68032|ACTC_HUMAN (86)-sp|P68133|ACTS_HUMAN (52)/sp|P68032|ACTC_HUMAN (86)-sp|P63261…	Intra-Protein	1	1	16	18	1	0.0390967
324	293T-BSP-Pr-click-acid-break-3ul-2.41681.41681.3.0.dta	3	2288.23	FSKSATSPEGK(3)-KLWGDR(1)	Cross-Linked	BSP-en-acid	2288.2	null	8.13191e-06	0.0279772	0.022987	10.0459	sp|P13639|EF2_HUMAN (275)-sp|P13639|EF2_HUMAN (259)/	Intra-Protein	2	1	16	10	2.02079e-05	8.28448e-07
325	293T-BSP-Pr-click-acid-break-3ul-3.67245.67245.3.0.dta	3	3270.84	TLSDYNIQKESTLHLVLR(9)-MQIFVK(1)	Cross-Linked	BSP-en-acid	3270.79	null	0.0127876	0.0279916	0.045597	13.9407	sp|P62987|RL40_HUMAN (63)-sp|P62987|RL40_HUMAN (1)/sp|P62987|RL40_HUMAN (63)-sp|P62979|RS27A_HUMAN (1)/sp|P62987|RL40_HUMAN (63)-sp|P0CG48|UBC_HUMAN (1)/sp|P62987|RL40_HUMAN (63)-sp|P0CG47|UBB_HUMAN (1)/sp|P62979|RS27A_HUMAN (63)-sp|P62987|RL40_HUMAN (1)/sp|P62979|RS27A_HUMAN (63)-sp|P62979|RS27A_HUMAN (1)/sp|P62979|RS27A_HUMAN (63)-sp|P0CG48|UBC_HUMAN (1)/sp|P62979|RS27A_HUMAN (63)-sp|P0CG47|UBB…	Intra-Protein	3	1	16	7	0.0215809	0.000137588
326	293T-BSP-Pr-click-acid-break-3ul.9563.9563.5.0.dta	5	1907.11	KAASGEAKPK(1)-KAGAAK(1)	Cross-Linked	BSP-en-acid	1907.11	null	0.00173329	0.028012	0.005006	2.62492	sp|P10412|H14_HUMAN (110)-sp|P16402|H13_HUMAN (123)/sp|P10412|H14_HUMAN (110)-sp|P10412|H14_HUMAN (122)/sp|P10412|H14_HUMAN (110)-sp|P16401|H15_HUMAN (125)/sp|P16403|H12_HUMAN (110)-sp|P16402|H13_HUMAN (123)/sp|P16403|H12_HUMAN (110)-sp|P10412|H14_HUMAN (122)/sp|P16403|H12_HUMAN (110)-sp|P16401|H15_HUMAN (125)/sp|P16401|H15_HUMAN (113)-sp|P16402|H13_HUMAN (123)/sp|P16401|H15_HUMAN (113)-sp|P10412…	Intra-Protein	1	1	17.5	10.5	1.33686e-06	0.00181349
327	293T-BSP-Pr-click-acid-break-3ul-3.62591.62591.5.0.dta	5	3648.97	NNLQKYIEIYVQK(5)-ALEHFTDLYDIKR(12)	Cross-Linked	BSP-en-acid	3648.94	null	4.95362e-11	0.0280316	0.030348	8.31693	sp|Q00610|CLH1_HUMAN (798)-sp|Q00610|CLH1_HUMAN (637)/	Intra-Protein	3	1	13	15	9.51054e-07	0.000762333
328	293T-BSP-Pr-click-acid-break-3ul-2.63486.63486.3.0.dta	3	3488.81	GFGFVTFDDHDPVDKIVLQK(15)-EKEQFR(2)	Cross-Linked	BSP-en-acid	3488.78	null	2.82553e-06	0.028045	0.025726	7.37391	sp|P22626|ROA2_HUMAN (168)-sp|P22626|ROA2_HUMAN (17)/	Intra-Protein	2	1	28	5	1.16677e-20	3.3374e-05
329	293T-BSP-Pr-click-acid-break-3ul-3.52896.52896.4.0.dta	4	3208.62	NLQEAEEWYKSK(10)-SKFADLSEAANR(2)	Cross-Linked	BSP-en-acid	3208.59	null	3.40253e-07	0.0281791	0.028077	8.75057	sp|P41219|PERI_HUMAN (288)-sp|P08670|VIME_HUMAN (294)/sp|P08670|VIME_HUMAN (292)-sp|P08670|VIME_HUMAN (294)/	Intra-Protein	3	1	16	11	6.45156e-07	2.09374e-15
330	293T-BSP-Pr-click-acid-break-3ul-2.61182.61182.5.0.dta	5	3734.02	NGVKITLPVDFVTADKFDENAK(4)-KYAEAVTR(1)	Cross-Linked	BSP-en-acid	3733.98	null	1.4489e-06	0.0283244	0.040332	10.8013	sp|P00558|PGK1_HUMAN (279)-sp|P00558|PGK1_HUMAN (323)/	Intra-Protein	2	1	27	10	3.64255e-12	1.45221e-05
331	293T-BSP-Pr-click-acid-break-3ul-3.59128.59128.5.0.dta	5	3734.02	NGVKITLPVDFVTADKFDENAK(4)-KYAEAVTR(1)	Cross-Linked	BSP-en-acid	3733.98	null	3.81297e-09	0.0283329	0.036867	9.87338	sp|P00558|PGK1_HUMAN (279)-sp|P00558|PGK1_HUMAN (323)/	Intra-Protein	3	1	24	10	1.1773e-10	7.43767e-09
332	293T-BSP-Pr-click-acid-break-3ul-3.59912.59912.3.0.dta	3	3396.77	TEWLDGKHVVFGK(7)-VKEGMNIVEAMER(2)	Cross-Linked	BSP-en-acid	3396.74	null	5.73231e-11	0.0283891	0.029121	8.57321	sp|P62937|PPIA_HUMAN (125)-sp|P62937|PPIA_HUMAN (133)/	Intra-Protein	3	1	14	10	8.84759e-08	2.88296e-11
333	293T-BSP-Pr-click-acid-break-3ul-2.61795.61795.5.0.dta	5	4245.31	KYVATLGVEVHPLVFHTNR(1)-GPIKFNVWDTAGQEK(4)	Cross-Linked	BSP-en-acid	4245.26	null	1.44616e-07	0.0284526	0.045492	10.7159	sp|P62826|RAN_HUMAN (38)-sp|P62826|RAN_HUMAN (60)/	Intra-Protein	2	1	22	15	3.50166e-12	5.0217e-09
334	293T-BSP-Pr-click-acid-break-3ul-2.19112.19112.4.0.dta	4	1640.98	KQLATK(1)-KSTGGK(1)	Cross-Linked	BSP-en-acid	1640.97	null	0.0242053	0.0288469	0.010539	6.42242	sp|Q16695|H31T_HUMAN (19)-sp|Q16695|H31T_HUMAN (10)/sp|Q16695|H31T_HUMAN (19)-sp|Q6NXT2|H3C_HUMAN (10)/sp|Q16695|H31T_HUMAN (19)-sp|P68431|H31_HUMAN (10)/sp|Q16695|H31T_HUMAN (19)-sp|Q71DI3|H32_HUMAN (10)/sp|Q16695|H31T_HUMAN (19)-sp|Q5TEC6|H37_HUMAN (10)/sp|Q16695|H31T_HUMAN (19)-sp|P84243|H33_HUMAN (10)/sp|Q6NXT2|H3C_HUMAN (19)-sp|Q16695|H31T_HUMAN (10)/sp|Q6NXT2|H3C_HUMAN (19)-sp|Q6NXT2|H3C_HU…	Intra-Protein	2	1	14.5	11.5	0.000320752	0.0532813
335	293T-BSP-Pr-click-acid-break-3ul-3.22476.22476.3.0.dta	3	2762.35	NDKSEEEQSSSSVK(3)-KDETNVK(1)	Cross-Linked	BSP-en-acid	2762.33	null	0.0469617	0.028861	0.014675	5.31254	sp|P07910|HNRPC_HUMAN (232)-sp|P07910|HNRPC_HUMAN (244)/	Intra-Protein	3	1	11	7	1	0.00472954
336	293T-BSP-Pr-click-acid-break-3ul-3.66565.66565.4.0.dta	4	3926.14	VINLNDNTFTEKGAVAMAETLK(12)-SKGAVAIADAIR(2)	Cross-Linked	BSP-en-acid	3926.11	null	0.0010473	0.0288859	0.03372	8.58866	sp|P46060|RAGP1_HUMAN (251)-sp|P46060|RAGP1_HUMAN (279)/	Intra-Protein	3	1	26	10	8.84374e-08	3.40653e-06
337	293T-BSP-Pr-click-acid-break-3ul-3.9242.9242.5.0.dta	5	2554.27	KENSESEKR(1)-NQESKSSHR(5)	Cross-Linked	BSP-en-acid	2554.26	null	0.150033	0.0288912	0.011274	4.4138	sp|Q13427|PPIG_HUMAN (655)-sp|Q13427|PPIG_HUMAN (650)/	Intra-Protein	3	1	15.5	9.5	3.16284e-08	0.0500525
338	293T-BSP-Pr-click-acid-break-3ul.61621.61621.4.0.dta	4	4245.29	KYVATLGVEVHPLVFHTNR(1)-GPIKFNVWDTAGQEK(4)	Cross-Linked	BSP-en-acid	4245.26	null	0.00147084	0.0289522	0.028205	6.64388	sp|P62826|RAN_HUMAN (38)-sp|P62826|RAN_HUMAN (60)/	Intra-Protein	1	1	21	12	3.45532e-09	6.98035e-08
339	293T-BSP-Pr-click-acid-break-3ul.7385.7385.5.0.dta	5	2148.26	KAASGEAKPK(1)-KAGGTKPK(1)	Cross-Linked	BSP-en-acid	2148.25	null	3.84058e-07	0.0289573	0.008722	4.06005	sp|P10412|H14_HUMAN (110)-sp|P16403|H12_HUMAN (122)/sp|P16403|H12_HUMAN (110)-sp|P16403|H12_HUMAN (122)/sp|P16401|H15_HUMAN (113)-sp|P16403|H12_HUMAN (122)/	Intra-Protein	1	1	17.5	13.5	8.78477e-07	9.62126e-05
340	293T-BSP-Pr-click-acid-break-3ul.58764.58764.5.0.dta	5	3515.95	YGVKVGLTNYAAAYCTGLLLAR(4)-KAHAAIR(1)	Cross-Linked	BSP-en-acid	3515.93	Carbamidomethyl[C](15)	6.04565e-08	0.029035	0.021247	6.04307	sp|P46777|RL5_HUMAN (89)-sp|P46777|RL5_HUMAN (242)/	Intra-Protein	1	1	30	7	1.09802e-10	7.98265e-10
341	293T-BSP-Pr-click-acid-break-3ul-2.56943.56943.3.0.dta	3	3140.84	VFSGLVSTGLKVR(11)-KEDLYLKPIQR(7)	Cross-Linked	BSP-en-acid	3140.82	null	2.45928e-14	0.0290516	0.019334	6.15572	sp|P13639|EF2_HUMAN (426)-sp|P13639|EF2_HUMAN (445)/	Intra-Protein	2	1	15.5	14.5	4.73648e-16	6.77904e-20
342	293T-BSP-Pr-click-acid-break-3ul.79816.79816.3.0.dta	3	3719.08	ALMLQGVDLLADAVAVTMGPKGR(21)-VTKDGVTVAK(3)	Cross-Linked	BSP-en-acid	3719.06	null	2.91928e-08	0.0290609	0.015631	4.20294	sp|P10809|CH60_HUMAN (58)-sp|P10809|CH60_HUMAN (75)/	Intra-Protein	1	1	31	8	5.54896e-10	4.8336e-08
343	293T-BSP-Pr-click-acid-break-3ul-3.61703.61703.4.0.dta	4	4464.38	EQQIVIQSSGGLSKDDIENMVK(14)-QATKDAGQISGLNVLR(4)	Cross-Linked	BSP-en-acid	4464.34	null	1.58895e-09	0.0290917	0.036559	8.18912	sp|P38646|GRP75_HUMAN (555)-sp|P38646|GRP75_HUMAN (206)/	Intra-Protein	3	1	13	13	0.0543951	1.16254e-06
344	293T-BSP-Pr-click-acid-break-3ul-2.79911.79911.3.0.dta	3	3719.07	ALMLQGVDLLADAVAVTMGPKGR(21)-VTKDGVTVAK(3)	Cross-Linked	BSP-en-acid	3719.06	null	2.37186e-11	0.0291174	0.012844	3.45356	sp|P10809|CH60_HUMAN (58)-sp|P10809|CH60_HUMAN (75)/	Intra-Protein	2	1	30	10	1.50986e-13	1.77207e-12
345	293T-BSP-Pr-click-acid-break-3ul-2.45046.45046.5.0.dta	5	3229.75	HYGGLTGLNKAETAAK(10)-HGEAQVKIWR(7)	Cross-Linked	BSP-en-acid	3229.72	null	0.000165772	0.029233	0.030351	9.3974	sp|P18669|PGAM1_HUMAN (100)-sp|P18669|PGAM1_HUMAN (113)/sp|P18669|PGAM1_HUMAN (100)-sp|Q8N0Y7|PGAM4_HUMAN (113)/sp|P15259|PGAM2_HUMAN (100)-sp|P18669|PGAM1_HUMAN (113)/sp|P15259|PGAM2_HUMAN (100)-sp|Q8N0Y7|PGAM4_HUMAN (113)/sp|Q8N0Y7|PGAM4_HUMAN (100)-sp|P18669|PGAM1_HUMAN (113)/sp|Q8N0Y7|PGAM4_HUMAN (100)-sp|Q8N0Y7|PGAM4_HUMAN (113)/	Intra-Protein	2	1	20	11	2.20305e-10	0.000171579
346	293T-BSP-Pr-click-acid-break-3ul-3.54524.54524.3.0.dta	3	2769.52	TKPHLFYIPGR(2)-KMNALFEGR(1)	Cross-Linked	BSP-en-acid	2769.5	null	4.52428e-08	0.0292608	0.018139	6.54955	sp|Q9H307|PININ_HUMAN (238)-sp|Q9H307|PININ_HUMAN (262)/	Intra-Protein	3	1	13	12	2.88126e-10	3.79648e-08
347	293T-BSP-Pr-click-acid-break-3ul-2.73261.73261.4.1.dta	4	3810.23	DFLAGGIAAAISKTAVAPIER(13)-VKLLLQVQHASK(2)	Cross-Linked	BSP-en-acid	3810.2	null	2.74959e-06	0.0293165	0.034751	9.12052	sp|P12236|ADT3_HUMAN (23)-sp|P05141|ADT2_HUMAN (33)/sp|P12236|ADT3_HUMAN (23)-sp|P12236|ADT3_HUMAN (33)/sp|P12236|ADT3_HUMAN (23)-sp|P12235|ADT1_HUMAN (33)/	Intra-Protein	2	1	28	9	3.44122e-09	4.06303e-07
348	293T-BSP-Pr-click-acid-break-3ul-3.56371.56371.4.0.dta	4	2304.38	LYKALSLLK(3)-KEFELSK(1)	Cross-Linked	BSP-en-acid	2304.36	null	1.8235e-05	0.0293515	0.019217	8.33942	sp|P36776|LONM_HUMAN (361)-sp|P36776|LONM_HUMAN (368)/	Intra-Protein	3	1	11.5	8.5	6.6182e-07	3.08597e-05
349	293T-BSP-Pr-click-acid-break-3ul-3.54482.54482.5.0.dta	5	2769.52	TKPHLFYIPGR(2)-KMNALFEGR(1)	Cross-Linked	BSP-en-acid	2769.5	null	1.05812e-09	0.0293877	0.018986	6.85538	sp|Q9H307|PININ_HUMAN (238)-sp|Q9H307|PININ_HUMAN (262)/	Intra-Protein	3	1	13	11	1.17004e-13	6.73329e-10
350	293T-BSP-Pr-click-acid-break-3ul-2.70255.70255.5.0.dta	5	3796.22	DFLAGGVAAAISKTAVAPIER(13)-VKLLLQVQHASK(2)	Cross-Linked	BSP-en-acid	3796.18	null	9.98131e-08	0.0294383	0.032099	8.4556	sp|P05141|ADT2_HUMAN (23)-sp|P05141|ADT2_HUMAN (33)/sp|P05141|ADT2_HUMAN (23)-sp|P12236|ADT3_HUMAN (33)/sp|P05141|ADT2_HUMAN (23)-sp|P12235|ADT1_HUMAN (33)/	Intra-Protein	2	1	26	11	1.58329e-11	6.0606e-07
351	293T-BSP-Pr-click-acid-break-3ul.44524.44524.3.0.dta	3	2314.36	YQKSTELLIR(3)-KQLATK(1)	Cross-Linked	BSP-en-acid	2314.35	null	2.65552e-06	0.0294791	0.011795	5.09647	sp|Q16695|H31T_HUMAN (57)-sp|Q16695|H31T_HUMAN (19)/sp|Q16695|H31T_HUMAN (57)-sp|Q6NXT2|H3C_HUMAN (19)/sp|Q16695|H31T_HUMAN (57)-sp|P68431|H31_HUMAN (19)/sp|Q16695|H31T_HUMAN (57)-sp|Q71DI3|H32_HUMAN (19)/sp|Q16695|H31T_HUMAN (57)-sp|Q5TEC6|H37_HUMAN (19)/sp|Q16695|H31T_HUMAN (57)-sp|P84243|H33_HUMAN (19)/sp|Q6NXT2|H3C_HUMAN (56)-sp|Q16695|H31T_HUMAN (19)/sp|Q6NXT2|H3C_HUMAN (56)-sp|Q6NXT2|H3C_HU…	Intra-Protein	1	1	13	9	4.02619e-06	2.5987e-06
352	293T-BSP-Pr-click-acid-break-3ul-3.51380.51380.5.0.dta	5	4726.39	VGTVIGSNKLEQMPSKEDAIEHFMK(9)-LYEEKTGNAWHSK(5)	Cross-Linked	BSP-en-acid	4726.36	null	1.1215e-05	0.0294943	0.028549	6.04037	sp|P09874|PARP1_HUMAN (600)-sp|P09874|PARP1_HUMAN (621)/	Intra-Protein	3	1	21	13	4.282e-06	3.3779e-06
353	293T-BSP-Pr-click-acid-break-3ul.37752.37752.3.0.dta	3	2442.35	KALAAAGYDVEK(1)-AVAASKER(6)	Cross-Linked	BSP-en-acid	2442.33	null	5.3369e-09	0.0294966	0.012241	5.01201	sp|P16402|H13_HUMAN (65)-sp|P16402|H13_HUMAN (53)/sp|P16402|H13_HUMAN (65)-sp|P10412|H14_HUMAN (52)/sp|P16402|H13_HUMAN (65)-sp|P16403|H12_HUMAN (52)/sp|P16402|H13_HUMAN (65)-sp|P16401|H15_HUMAN (55)/sp|Q02539|H11_HUMAN (67)-sp|P16402|H13_HUMAN (53)/sp|Q02539|H11_HUMAN (67)-sp|P10412|H14_HUMAN (52)/sp|Q02539|H11_HUMAN (67)-sp|P16403|H12_HUMAN (52)/sp|Q02539|H11_HUMAN (67)-sp|P16401|H15_HUMAN (55)…	Intra-Protein	1	1	21	12	3.60422e-13	8.94508e-10
354	293T-BSP-Pr-click-acid-break-3ul.44700.44700.3.0.dta	3	3229.74	HYGGLTGLNKAETAAK(10)-HGEAQVKIWR(7)	Cross-Linked	BSP-en-acid	3229.72	null	3.49035e-09	0.0296076	0.01726	5.34411	sp|P18669|PGAM1_HUMAN (100)-sp|P18669|PGAM1_HUMAN (113)/sp|P18669|PGAM1_HUMAN (100)-sp|Q8N0Y7|PGAM4_HUMAN (113)/sp|P15259|PGAM2_HUMAN (100)-sp|P18669|PGAM1_HUMAN (113)/sp|P15259|PGAM2_HUMAN (100)-sp|Q8N0Y7|PGAM4_HUMAN (113)/sp|Q8N0Y7|PGAM4_HUMAN (100)-sp|P18669|PGAM1_HUMAN (113)/sp|Q8N0Y7|PGAM4_HUMAN (100)-sp|Q8N0Y7|PGAM4_HUMAN (113)/	Intra-Protein	1	1	24.5	14.5	1.72913e-09	2.24491e-09
355	293T-BSP-Pr-click-acid-break-3ul-2.52990.52990.6.0.dta	6	4726.4	VGTVIGSNKLEQMPSKEDAIEHFMK(9)-LYEEKTGNAWHSK(5)	Cross-Linked	BSP-en-acid	4726.36	null	7.36055e-12	0.0296378	0.037811	8.00002	sp|P09874|PARP1_HUMAN (600)-sp|P09874|PARP1_HUMAN (621)/	Intra-Protein	2	1	18	11	0.0324976	1.12586e-08
356	293T-BSP-Pr-click-acid-break-3ul-2.58823.58823.3.2.dta	3	3474.93	VIIVVKDGPGFYTTR(6)-TSKDTSASAVAVGLK(3)	Cross-Linked	BSP-en-acid	3474.92	null	0.00106591	0.0296737	0.006419	1.84724	sp|P40939|ECHA_HUMAN (540)-sp|P40939|ECHA_HUMAN (519)/	Intra-Protein	2	1	12	13	0.00200234	0.884481
357	293T-BSP-Pr-click-acid-break-3ul-2.36209.36209.5.0.dta	5	3310.7	EGQEDQGLTKDYGNSPLHR(10)-FKKPGSK(2)	Cross-Linked	BSP-en-acid	3310.68	null	0.00107639	0.0298131	0.022024	6.65241	sp|P26599|PTBP1_HUMAN (428)-sp|Q9UKA9|PTBP2_HUMAN (440)/sp|P26599|PTBP1_HUMAN (428)-sp|P26599|PTBP1_HUMAN (439)/sp|P26599|PTBP1_HUMAN (428)-sp|O95758|PTBP3_HUMAN (460)/	Intra-Protein	2	1	17	7	1	0.0653439
358	293T-BSP-Pr-click-acid-break-3ul-2.47418.47418.4.0.dta	4	2156.24	IHFFLSKK(7)-KTDELR(1)	Cross-Linked	BSP-en-acid	2156.22	null	4.42309e-06	0.0298157	0.016749	7.76775	sp|P35659|DEK_HUMAN (100)-sp|P35659|DEK_HUMAN (102)/	Intra-Protein	2	1	17	9	5.25651e-08	1.60723e-07
359	293T-BSP-Pr-click-acid-break-3ul.22084.22084.4.0.dta	4	1904.14	KAAVTPGK(1)-KAAATPAK(1)	Cross-Linked	BSP-en-acid	1904.13	null	1.1821e-05	0.0298166	0.006591	3.46142	sp|P19338|NUCL_HUMAN (80)-sp|P19338|NUCL_HUMAN (88)/	Intra-Protein	1	1	12.5	11.5	0.000241316	6.31941e-05
360	293T-BSP-Pr-click-acid-break-3ul-2.26738.26738.5.0.dta	5	2089.19	KASDVHEVR(1)-KVLGEK(1)	Cross-Linked	BSP-en-acid	2089.18	null	0.000532908	0.0298432	0.011916	5.70368	sp|P14618|KPYM_HUMAN (247)-sp|P14618|KPYM_HUMAN (256)/sp|P14618|KPYM_HUMAN (247)-sp|P09466|PAEP_HUMAN (88)/sp|P14618|KPYM_HUMAN (247)-sp|Q15431|SYCP1_HUMAN (438)/	Intra-Protein	2	1	16	9	3.88576e-09	0.000394075
361	293T-BSP-Pr-click-acid-break-3ul-3.25148.25148.3.0.dta	3	1462.87	KAVTK(1)-PEPAK(1)	Cross-Linked	BSP-en-acid	1462.86	null	0.00049251	0.0298965	0.008353	5.71004	sp|P23527|H2B1O_HUMAN (17)-sp|Q6DN03|H2B2C_HUMAN (2)/sp|P23527|H2B1O_HUMAN (17)-sp|Q16778|H2B2E_HUMAN (2)/sp|P23527|H2B1O_HUMAN (17)-sp|Q6DRA6|H2B2D_HUMAN (2)/sp|P23527|H2B1O_HUMAN (17)-sp|O60814|H2B1K_HUMAN (2)/sp|P23527|H2B1O_HUMAN (17)-sp|P62807|H2B1C_HUMAN (2)/sp|P23527|H2B1O_HUMAN (17)-sp|P06899|H2B1J_HUMAN (2)/sp|P23527|H2B1O_HUMAN (17)-sp|P57053|H2BFS_HUMAN (2)/sp|Q99880|H2B1L_HUMAN (17)-s…	Intra-Protein	3	1	10.5	12.5	9.45581e-05	0.000999854
362	293T-BSP-Pr-click-acid-break-3ul-2.22396.22396.5.0.dta	5	2763.42	SHYKVGENADSQIK(4)-KSTDHPK(1)	Cross-Linked	BSP-en-acid	2763.41	null	2.06257e-05	0.0300486	0.01827	6.61141	sp|P07305|H10_HUMAN (59)-sp|P07305|H10_HUMAN (21)/	Intra-Protein	2	1	15.5	8.5	8.28917e-08	1.06445e-06
363	293T-BSP-Pr-click-acid-break-3ul.55802.55802.5.0.dta	5	2769.52	TKPHLFYIPGR(2)-KMNALFEGR(1)	Cross-Linked	BSP-en-acid	2769.5	null	2.31883e-08	0.0301476	0.014426	5.20888	sp|Q9H307|PININ_HUMAN (238)-sp|Q9H307|PININ_HUMAN (262)/	Intra-Protein	1	1	14	10	9.83246e-12	1.32261e-06
364	293T-BSP-Pr-click-acid-break-3ul-3.77489.77489.3.0.dta	3	3719.08	ALMLQGVDLLADAVAVTMGPKGR(21)-VTKDGVTVAK(3)	Cross-Linked	BSP-en-acid	3719.06	null	6.48317e-08	0.0301633	0.019903	5.35162	sp|P10809|CH60_HUMAN (58)-sp|P10809|CH60_HUMAN (75)/	Intra-Protein	3	1	32	8	1.56536e-12	3.90362e-06
365	293T-BSP-Pr-click-acid-break-3ul-2.62320.62320.4.0.dta	4	3008.72	AGGKILTFDQLALDSPK(4)-LKVCALR(2)	Cross-Linked	BSP-en-acid	3008.7	Carbamidomethyl[C](24)	0.00039981	0.0302618	0.025241	8.38935	sp|Q07020|RL18_HUMAN (119)-sp|Q07020|RL18_HUMAN (99)/	Intra-Protein	2	1	22	5	1.29434e-17	6.63141e-05
366	293T-BSP-Pr-click-acid-break-3ul-2.45382.45382.5.0.dta	5	2339.45	LIKDGLIIR(3)-KPVTVHSR(1)	Cross-Linked	BSP-en-acid	2339.43	null	0.106985	0.0303067	0.016905	7.22612	sp|P84098|RL19_HUMAN (46)-sp|P84098|RL19_HUMAN (53)/	Intra-Protein	2	1	9.5	11.5	0.163807	2.00537e-08
367	293T-BSP-Pr-click-acid-break-3ul-3.76563.76563.4.0.dta	4	3200.88	KTVTAMDVVYALK(1)-GVLKVFLENVIR(4)	Cross-Linked	BSP-en-acid	3200.85	null	5.72055e-17	0.0303214	0.032111	10.032	sp|P62805|H4_HUMAN (80)-sp|P62805|H4_HUMAN (60)/	Intra-Protein	3	1	12	12	0.00163148	0.00017435
368	293T-BSP-Pr-click-acid-break-3ul.74016.74016.5.0.dta	5	3356.97	KTVTAMDVVYALKR(1)-GVLKVFLENVIR(4)	Cross-Linked	BSP-en-acid	3356.95	null	4.54e-12	0.0303229	0.023908	7.12194	sp|P62805|H4_HUMAN (80)-sp|P62805|H4_HUMAN (60)/	Intra-Protein	1	1	18.5	10.5	4.44958e-05	0.000136085
369	293T-BSP-Pr-click-acid-break-3ul-3.75275.75275.5.1.dta	5	4592.65	LVNLQHLDLLNNKLVTLPVSFAQLK(13)-NKLQQLPADFGR(2)	Cross-Linked	BSP-en-acid	4592.61	null	1.88396e-07	0.030342	0.039073	8.5078	sp|Q96AG4|LRC59_HUMAN (96)-sp|Q96AG4|LRC59_HUMAN (73)/	Intra-Protein	3	1	31	13	1.01976e-08	4.90887e-07
370	293T-BSP-Pr-click-acid-break-3ul-3.58975.58975.5.0.dta	5	3956.23	TSLSAKVNNASLIGLGYTQTLRPGVK(6)-AAKDVFNK(3)	Cross-Linked	BSP-en-acid	3956.2	null	0.00066467	0.0303909	0.037789	9.55185	sp|Q9Y277|VDAC3_HUMAN (236)-sp|Q9Y277|VDAC3_HUMAN (15)/	Intra-Protein	3	1	23.5	9.5	3.80768e-08	0.010484
371	293T-BSP-Pr-click-acid-break-3ul-3.59731.59731.5.0.dta	5	5552.84	NRPPLPAGTNSKGPPDFSSDEEREPTPVLGSGAAAAGR(12)-PEFLEDPSVLTK(1)	Cross-Linked	BSP-en-acid	5552.79	null	1.77405e-20	0.0304236	0.051067	9.19663	sp|P42166|LAP2A_HUMAN (60)-sp|P42166|LAP2A_HUMAN (2)/sp|P42166|LAP2A_HUMAN (60)-sp|P42167|LAP2B_HUMAN (2)/sp|P42167|LAP2B_HUMAN (60)-sp|P42166|LAP2A_HUMAN (2)/sp|P42167|LAP2B_HUMAN (60)-sp|P42167|LAP2B_HUMAN (2)/	Intra-Protein	3	1	28	10	1	0.00577502
372	293T-BSP-Pr-click-acid-break-3ul-2.51699.51699.4.0.dta	4	2867.53	KIADDKYNDTFWK(1)-KTLDMIK(1)	Cross-Linked	BSP-en-acid	2867.5	null	9.66112e-10	0.0305475	0.027253	9.50409	sp|P14625|ENPL_HUMAN (474)-sp|P14625|ENPL_HUMAN (467)/	Intra-Protein	2	1	21.5	9.5	2.15688e-13	1.02398e-09
373	293T-BSP-Pr-click-acid-break-3ul-2.74563.74563.4.1.dta	4	3356.98	KTVTAMDVVYALKR(1)-GVLKVFLENVIR(4)	Cross-Linked	BSP-en-acid	3356.95	null	1.16898e-06	0.0305635	0.032537	9.69243	sp|P62805|H4_HUMAN (80)-sp|P62805|H4_HUMAN (60)/	Intra-Protein	2	1	16.5	11.5	1.47641e-07	3.09132e-10
374	293T-BSP-Pr-click-acid-break-3ul-2.52982.52982.6.0.dta	6	4726.41	VGTVIGSNKLEQMPSKEDAIEHFMK(9)-LYEEKTGNAWHSK(5)	Cross-Linked	BSP-en-acid	4726.36	null	2.42036e-08	0.0305744	0.046133	9.76078	sp|P09874|PARP1_HUMAN (600)-sp|P09874|PARP1_HUMAN (621)/	Intra-Protein	2	1	21	11	2.40153e-05	3.56312e-10
375	293T-BSP-Pr-click-acid-break-3ul-2.61681.61681.3.0.dta	3	3396.77	TEWLDGKHVVFGK(7)-VKEGMNIVEAMER(2)	Cross-Linked	BSP-en-acid	3396.74	null	2.80301e-12	0.0306278	0.025569	7.5275	sp|P62937|PPIA_HUMAN (125)-sp|P62937|PPIA_HUMAN (133)/	Intra-Protein	2	1	18	14	4.51574e-13	4.27978e-15
376	293T-BSP-Pr-click-acid-break-3ul.66635.66635.4.0.dta	4	2886.63	VGDKVLLPEYGGTK(4)-KFLPLFDR(1)	Cross-Linked	BSP-en-acid	2886.61	null	0.000205907	0.0307343	0.01794	6.2149	sp|P61604|CH10_HUMAN (70)-sp|P61604|CH10_HUMAN (8)/	Intra-Protein	1	1	21	11	2.4277e-10	2.71779e-06
377	293T-BSP-Pr-click-acid-break-3ul.54504.54504.4.0.dta	4	3724.9	LKDLNSQADSLMTSSAFDTSQVK(2)-IKSMAASR(2)	Cross-Linked	BSP-en-acid	3724.89	null	9.6501e-07	0.0307718	0.013824	3.71125	sp|Q13813|SPTN1_HUMAN (1715)-sp|Q13813|SPTN1_HUMAN (1750)/	Intra-Protein	1	1	23	6	2.91864e-13	1.58815e-06
378	293T-BSP-Pr-click-acid-break-3ul-3.56763.56763.4.2.dta	4	2992.66	IPKEQGVLSFWR(3)-LAADVGKAGAER(7)	Cross-Linked	BSP-en-acid	2992.64	null	0.000128017	0.0307918	0.023684	7.91409	sp|P05141|ADT2_HUMAN (63)-sp|P05141|ADT2_HUMAN (147)/sp|P12236|ADT3_HUMAN (63)-sp|P05141|ADT2_HUMAN (147)/	Intra-Protein	3	1	11	12	3.25377e-06	2.35873e-05
379	293T-BSP-Pr-click-acid-break-3ul.78673.78673.5.0.dta	5	5691.18	KDGNASGTTLLEALDCILPPTRPTDKPLR(1)-EHALLAYTLGVKQLIVGVNK(12)	Cross-Linked	BSP-en-acid	5691.13	Carbamidomethyl[C](16)	1	0.0308074	0.051877	9.11541	sp|P68104|EF1A1_HUMAN (219)-sp|P68104|EF1A1_HUMAN (146)/sp|P68104|EF1A1_HUMAN (219)-sp|Q5VTE0|EF1A3_HUMAN (146)/sp|P68104|EF1A1_HUMAN (219)-sp|Q05639|EF1A2_HUMAN (146)/sp|Q5VTE0|EF1A3_HUMAN (219)-sp|P68104|EF1A1_HUMAN (146)/sp|Q5VTE0|EF1A3_HUMAN (219)-sp|Q5VTE0|EF1A3_HUMAN (146)/sp|Q5VTE0|EF1A3_HUMAN (219)-sp|Q05639|EF1A2_HUMAN (146)/	Intra-Protein	1	1	15	16	1	1
380	293T-BSP-Pr-click-acid-break-3ul.88882.88882.4.1.dta	4	4819.5	AVVISGAGKMFTAGIDLMDMASDILQPK(9)-KMMADEALGSGLVSR(1)	Cross-Linked	BSP-en-acid	4819.46	null	0.0102298	0.0308701	0.042693	8.85847	sp|Q13011|ECH1_HUMAN (112)-sp|Q13011|ECH1_HUMAN (231)/	Intra-Protein	1	1	16	14	1	2.41005e-10
381	293T-BSP-Pr-click-acid-break-3ul-3.43542.43542.5.0.dta	5	2339.44	LIKDGLIIR(3)-KPVTVHSR(1)	Cross-Linked	BSP-en-acid	2339.43	null	0.000695696	0.0308998	0.0137	5.85613	sp|P84098|RL19_HUMAN (46)-sp|P84098|RL19_HUMAN (53)/	Intra-Protein	3	1	8.5	12.5	0.00308729	7.09753e-08
382	293T-BSP-Pr-click-acid-break-3ul-3.33188.33188.6.0.dta	6	2728.53	KRHFNAPSHIR(1)-KIMSSPLSK(1)	Cross-Linked	BSP-en-acid	2728.52	null	1.64173e-08	0.0309525	0.012595	4.61606	sp|P61254|RL26_HUMAN (16)-sp|P61254|RL26_HUMAN (28)/sp|P61254|RL26_HUMAN (16)-sp|Q9UNX3|RL26L_HUMAN (28)/	Intra-Protein	3	1	14	10	2.56741e-07	1.77402e-08
383	293T-BSP-Pr-click-acid-break-3ul-2.63703.63703.6.1.dta	6	4153.07	KYFDFLSSYSAVNQGHCHPK(1)-GKGIYLWDVEGR(2)	Cross-Linked	BSP-en-acid	4153.04	Carbamidomethyl[C](17)	2.26751e-06	0.0309537	0.033187	7.99102	sp|P04181|OAT_HUMAN (77)-sp|P04181|OAT_HUMAN (66)/	Intra-Protein	2	1	19	9	4.38383e-16	3.1166e-08
384	293T-BSP-Pr-click-acid-break-3ul.23394.23394.3.0.dta	3	2106.16	KAYGQALAK(1)-KEHPDR(1)	Cross-Linked	BSP-en-acid	2106.15	null	1.14985e-09	0.0310586	0.009743	4.62599	sp|P29401|TKT_HUMAN (319)-sp|P29401|TKT_HUMAN (353)/	Intra-Protein	1	1	19.5	10.5	1.38304e-09	2.10569e-11
385	293T-BSP-Pr-click-acid-break-3ul-2.59643.59643.3.0.dta	3	2600.43	FEELGVKFVK(7)-KSLDFYTR(1)	Cross-Linked	BSP-en-acid	2600.41	null	2.63629e-11	0.0311906	0.022621	8.69901	sp|Q04760|LGUL_HUMAN (148)-sp|Q04760|LGUL_HUMAN (44)/	Intra-Protein	2	1	16	9	4.42337e-10	3.99577e-14
386	293T-BSP-Pr-click-acid-break-3ul-3.33364.33364.3.0.dta	3	2586.38	ALAAAGYDVEKNNSR(11)-KSAGAAK(1)	Cross-Linked	BSP-en-acid	2586.36	null	1.53692e-06	0.0312054	0.016005	6.18823	sp|P16402|H13_HUMAN (76)-sp|P10412|H14_HUMAN (26)/sp|Q02539|H11_HUMAN (78)-sp|P10412|H14_HUMAN (26)/sp|P10412|H14_HUMAN (75)-sp|P10412|H14_HUMAN (26)/sp|P16403|H12_HUMAN (75)-sp|P10412|H14_HUMAN (26)/sp|P22492|H1T_HUMAN (79)-sp|P10412|H14_HUMAN (26)/	Intra-Protein	3	1	23	7	1.08735e-06	2.05553e-08
387	293T-BSP-Pr-click-acid-break-3ul-3.76437.76437.6.3.dta	6	5691.17	KDGNASGTTLLEALDCILPPTRPTDKPLR(1)-EHALLAYTLGVKQLIVGVNK(12)	Cross-Linked	BSP-en-acid	5691.13	Carbamidomethyl[C](16)	2.37361e-08	0.0312212	0.035849	6.2991	sp|P68104|EF1A1_HUMAN (219)-sp|P68104|EF1A1_HUMAN (146)/sp|P68104|EF1A1_HUMAN (219)-sp|Q5VTE0|EF1A3_HUMAN (146)/sp|P68104|EF1A1_HUMAN (219)-sp|Q05639|EF1A2_HUMAN (146)/sp|Q5VTE0|EF1A3_HUMAN (219)-sp|P68104|EF1A1_HUMAN (146)/sp|Q5VTE0|EF1A3_HUMAN (219)-sp|Q5VTE0|EF1A3_HUMAN (146)/sp|Q5VTE0|EF1A3_HUMAN (219)-sp|Q05639|EF1A2_HUMAN (146)/	Intra-Protein	3	1	14	19	1.20187e-08	1.78816e-12
388	293T-BSP-Pr-click-acid-break-3ul-2.64016.64016.5.0.dta	5	3342.83	TLNDELEIIEGMKFDR(13)-KGVITVKDGK(7)	Cross-Linked	BSP-en-acid	3342.8	null	0.000323183	0.0312321	0.0296	8.85486	sp|P10809|CH60_HUMAN (218)-sp|P10809|CH60_HUMAN (202)/	Intra-Protein	2	1	25	11	2.4632e-13	9.1158e-06
389	293T-BSP-Pr-click-acid-break-3ul-2.68548.68548.3.0.dta	3	3167.79	TVTAMDVVYALKR(12)-DNIQGITKPAIR(8)	Cross-Linked	BSP-en-acid	3167.76	null	2.79908e-16	0.0312387	0.028669	9.05024	sp|P62805|H4_HUMAN (92)-sp|P62805|H4_HUMAN (32)/	Intra-Protein	2	1	17.5	9.5	2.83164e-23	1.49808e-16
390	293T-BSP-Pr-click-acid-break-3ul.26617.26617.3.0.dta	3	1848.02	LAHYNKR(6)-PEPTK(1)	Cross-Linked	BSP-en-acid	1848.01	null	4.69131e-08	0.0312848	0.007859	4.25268	sp|P23527|H2B1O_HUMAN (86)-sp|P58876|H2B1D_HUMAN (2)/sp|P23527|H2B1O_HUMAN (86)-sp|Q8N3V7|SYNPO_HUMAN (801)/sp|P23527|H2B1O_HUMAN (86)-sp|Q5T0J7|TEX35_HUMAN (26)/sp|P23527|H2B1O_HUMAN (86)-sp|Q00872|MYPC1_HUMAN (2)/sp|Q99880|H2B1L_HUMAN (86)-sp|P58876|H2B1D_HUMAN (2)/sp|Q99880|H2B1L_HUMAN (86)-sp|Q8N3V7|SYNPO_HUMAN (801)/sp|Q99880|H2B1L_HUMAN (86)-sp|Q5T0J7|TEX35_HUMAN (26)/sp|Q99880|H2B1L_HUMAN …	Intra-Protein	1	1	13.5	9.5	7.70779e-11	5.81383e-06
391	293T-BSP-Pr-click-acid-break-3ul.64044.64044.4.0.dta	4	3629.88	SKGYAFIEFASFEDAK(2)-ATFIKVPQNQNGK(5)	Cross-Linked	BSP-en-acid	3629.86	null	1.3695e-14	0.0313066	0.020408	5.62225	sp|P19338|NUCL_HUMAN (523)-sp|P19338|NUCL_HUMAN (513)/	Intra-Protein	1	1	12.5	12.5	1.52687e-11	9.32771e-09
392	293T-BSP-Pr-click-acid-break-3ul-2.57246.57246.4.0.dta	4	3553.87	KFGYVDFESAEDLEK(1)-VFGNEIKLEKPK(7)	Cross-Linked	BSP-en-acid	3553.85	null	3.42217e-06	0.0313114	0.028379	7.98543	sp|P19338|NUCL_HUMAN (348)-sp|P19338|NUCL_HUMAN (377)/	Intra-Protein	2	1	17.5	11.5	1.50684e-17	1.89522e-06
393	293T-BSP-Pr-click-acid-break-3ul-3.36638.36638.3.0.dta	3	2442.35	KALAAAGYDVEK(1)-AVAASKER(6)	Cross-Linked	BSP-en-acid	2442.33	null	7.21591e-06	0.0313576	0.014713	6.02415	sp|P16402|H13_HUMAN (65)-sp|P16402|H13_HUMAN (53)/sp|P16402|H13_HUMAN (65)-sp|P10412|H14_HUMAN (52)/sp|P16402|H13_HUMAN (65)-sp|P16403|H12_HUMAN (52)/sp|P16402|H13_HUMAN (65)-sp|P16401|H15_HUMAN (55)/sp|Q02539|H11_HUMAN (67)-sp|P16402|H13_HUMAN (53)/sp|Q02539|H11_HUMAN (67)-sp|P10412|H14_HUMAN (52)/sp|Q02539|H11_HUMAN (67)-sp|P16403|H12_HUMAN (52)/sp|Q02539|H11_HUMAN (67)-sp|P16401|H15_HUMAN (55)…	Intra-Protein	3	1	17	14	1.1438e-10	2.24709e-06
394	293T-BSP-Pr-click-acid-break-3ul-2.53470.53470.5.0.dta	5	2785.52	TKPHLFYIPGR(2)-KMNALFEGR(1)	Cross-Linked	BSP-en-acid	2785.5	Oxidation[M](16)	1.2834e-07	0.0314555	0.025037	8.98834	sp|Q9H307|PININ_HUMAN (238)-sp|Q9H307|PININ_HUMAN (262)/	Intra-Protein	2	1	11	12	9.31015e-09	1.08893e-07
395	293T-BSP-Pr-click-acid-break-3ul.54408.54408.6.2.dta	6	3602.93	QMADTGKLNTLLQR(7)-HLYTKDIDIHEVR(5)	Cross-Linked	BSP-en-acid	3602.91	null	1.85673e-05	0.0314988	0.022639	6.28353	sp|Q00839|HNRPU_HUMAN (551)-sp|Q00839|HNRPU_HUMAN (352)/	Intra-Protein	1	1	10.5	19.5	6.44463e-06	3.88644e-08
396	293T-BSP-Pr-click-acid-break-3ul.54370.54370.4.1.dta	4	3367.84	LIKNNASTDYDLSDK(3)-IYKIGQGYLIK(3)	Cross-Linked	BSP-en-acid	3367.81	null	1.83435e-07	0.0315153	0.025764	7.65006	sp|P39023|RL3_HUMAN (300)-sp|P39023|RL3_HUMAN (286)/	Intra-Protein	1	1	14.5	11.5	2.0866e-09	6.21047e-06
397	293T-BSP-Pr-click-acid-break-3ul-3.65048.65048.4.0.dta	4	4501.42	YVASYLLAALGGNSSPSAKDIK(19)-KILDSVGIEADDDRLNK(1)	Cross-Linked	BSP-en-acid	4501.38	null	1.25289e-06	0.031555	0.036351	8.07552	sp|P05387|RLA2_HUMAN (21)-sp|P05387|RLA2_HUMAN (25)/	Intra-Protein	3	1	27.5	16.5	3.27485e-09	5.42198e-11
398	293T-BSP-Pr-click-acid-break-3ul.43216.43216.4.0.dta	4	3149.71	VLKQVHPDTGISSK(3)-KESYSVYVYK(1)	Cross-Linked	BSP-en-acid	3149.69	null	7.11498e-11	0.0316894	0.017918	5.68882	sp|P23527|H2B1O_HUMAN (47)-sp|Q99880|H2B1L_HUMAN (35)/sp|P23527|H2B1O_HUMAN (47)-sp|Q99879|H2B1M_HUMAN (35)/sp|P23527|H2B1O_HUMAN (47)-sp|Q93079|H2B1H_HUMAN (35)/sp|P23527|H2B1O_HUMAN (47)-sp|P58876|H2B1D_HUMAN (35)/sp|P23527|H2B1O_HUMAN (47)-sp|O60814|H2B1K_HUMAN (35)/sp|P23527|H2B1O_HUMAN (47)-sp|Q99877|H2B1N_HUMAN (35)/sp|P23527|H2B1O_HUMAN (47)-sp|P62807|H2B1C_HUMAN (35)/sp|P23527|H2B1O_HUMAN…	Intra-Protein	1	1	24.5	14.5	6.41893e-12	4.78052e-11
399	293T-BSP-Pr-click-acid-break-3ul-3.28088.28088.4.0.dta	4	2156.25	KPFSQHVR(1)-KLLSHGK(1)	Cross-Linked	BSP-en-acid	2156.24	null	4.27536e-06	0.0317011	0.009536	4.4225	sp|Q02878|RL6_HUMAN (131)-sp|Q02878|RL6_HUMAN (124)/	Intra-Protein	3	1	15	14	6.40564e-07	1.86532e-05
400	293T-BSP-Pr-click-acid-break-3ul-3.83118.83118.5.1.dta	5	4773.56	DLLVQQASQCLSKLVQIASR(13)-YGGQPLFSEKFPTLWSGAR(10)	Cross-Linked	BSP-en-acid	4773.52	Carbamidomethyl[C](10)	0.00014019	0.0317924	0.037362	7.82693	sp|Q1KMD3|HNRL2_HUMAN (521)-sp|Q1KMD3|HNRL2_HUMAN (273)/	Intra-Protein	3	1	12.5	15.5	8.72667e-05	5.25819e-08
401	293T-BSP-Pr-click-acid-break-3ul-3.60553.60553.3.0.dta	3	2830.5	FYEAFSKNLK(7)-APFDLFENKK(9)	Cross-Linked	BSP-en-acid	2830.48	null	1.50015e-08	0.0318035	0.021071	7.44432	sp|P08238|HS90B_HUMAN (435)-sp|P08238|HS90B_HUMAN (347)/sp|P08238|HS90B_HUMAN (435)-sp|Q58FF7|H90B3_HUMAN (289)/	Intra-Protein	3	1	12.5	11.5	1.03416e-12	9.14914e-10
402	293T-BSP-Pr-click-acid-break-3ul-3.78428.78428.4.0.dta	4	3809.93	QVHPDTGISSKAMGIMNSFVNDIFER(11)-PEPAK(1)	Cross-Linked	BSP-en-acid	3809.9	null	0.0567739	0.0318035	0.035826	9.4034	sp|P23527|H2B1O_HUMAN (58)-sp|Q6DN03|H2B2C_HUMAN (2)/sp|P23527|H2B1O_HUMAN (58)-sp|Q16778|H2B2E_HUMAN (2)/sp|P23527|H2B1O_HUMAN (58)-sp|Q6DRA6|H2B2D_HUMAN (2)/sp|P23527|H2B1O_HUMAN (58)-sp|O60814|H2B1K_HUMAN (2)/sp|P23527|H2B1O_HUMAN (58)-sp|P62807|H2B1C_HUMAN (2)/sp|P23527|H2B1O_HUMAN (58)-sp|P06899|H2B1J_HUMAN (2)/sp|P23527|H2B1O_HUMAN (58)-sp|P57053|H2BFS_HUMAN (2)/sp|Q99880|H2B1L_HUMAN (58)-s…	Intra-Protein	3	1	33	6	2.21111e-16	0.0103982
403	293T-BSP-Pr-click-acid-break-3ul-3.77565.77565.4.0.dta	4	4281.32	VAPEEHPVLLTEAPLNPKANR(18)-DLTDYLMKILTER(8)	Cross-Linked	BSP-en-acid	4281.29	null	1.37818e-07	0.0318355	0.0238	5.55907	sp|P63261|ACTG_HUMAN (113)-sp|Q562R1|ACTBL_HUMAN (192)/sp|P63261|ACTG_HUMAN (113)-sp|P68133|ACTS_HUMAN (193)/sp|P63261|ACTG_HUMAN (113)-sp|P63261|ACTG_HUMAN (191)/sp|P63261|ACTG_HUMAN (113)-sp|P62736|ACTA_HUMAN (193)/sp|P63261|ACTG_HUMAN (113)-sp|P68032|ACTC_HUMAN (193)/sp|P63261|ACTG_HUMAN (113)-sp|P63267|ACTH_HUMAN (192)/sp|P63261|ACTG_HUMAN (113)-sp|P60709|ACTB_HUMAN (191)/sp|P60709|ACTB_HUMAN…	Intra-Protein	3	1	26.5	16.5	5.51653e-12	1.23284e-08
404	293T-BSP-Pr-click-acid-break-3ul-2.48861.48861.3.0.dta	3	3214.77	ALAAAGYDVEKNNSR(11)-SLVSKGTLVQTK(5)	Cross-Linked	BSP-en-acid	3214.74	null	1.05676e-05	0.0318377	0.031595	9.82816	sp|P16402|H13_HUMAN (76)-sp|P16402|H13_HUMAN (91)/sp|P16402|H13_HUMAN (76)-sp|Q02539|H11_HUMAN (93)/sp|P16402|H13_HUMAN (76)-sp|P10412|H14_HUMAN (90)/sp|P16402|H13_HUMAN (76)-sp|P16403|H12_HUMAN (90)/sp|P16402|H13_HUMAN (76)-sp|P16401|H15_HUMAN (93)/sp|Q02539|H11_HUMAN (78)-sp|P16402|H13_HUMAN (91)/sp|Q02539|H11_HUMAN (78)-sp|Q02539|H11_HUMAN (93)/sp|Q02539|H11_HUMAN (78)-sp|P10412|H14_HUMAN (90)…	Intra-Protein	2	1	21	10	2.17169e-10	9.37154e-06
405	293T-BSP-Pr-click-acid-break-3ul.65246.65246.4.0.dta	4	3928.19	FLEQQNKILLAELEQLKGQGK(7)-FANYIDKVR(7)	Cross-Linked	BSP-en-acid	3928.17	null	1	0.0319228	0.025674	6.53587	sp|P08670|VIME_HUMAN (129)-sp|P08670|VIME_HUMAN (120)/	Intra-Protein	1	1	25.5	11.5	3.13928e-09	0.0652567
406	293T-BSP-Pr-click-acid-break-3ul.50557.50557.3.0.dta	3	2927.61	ALAAAGYDVEKNNSR(11)-SGVSLAALKK(9)	Cross-Linked	BSP-en-acid	2927.59	null	8.92139e-12	0.0320337	0.012207	4.16963	sp|P16402|H13_HUMAN (76)-sp|P16402|H13_HUMAN (64)/sp|P16402|H13_HUMAN (76)-sp|P10412|H14_HUMAN (63)/sp|P16402|H13_HUMAN (76)-sp|P16403|H12_HUMAN (63)/sp|Q02539|H11_HUMAN (78)-sp|P16402|H13_HUMAN (64)/sp|Q02539|H11_HUMAN (78)-sp|P10412|H14_HUMAN (63)/sp|Q02539|H11_HUMAN (78)-sp|P16403|H12_HUMAN (63)/sp|P10412|H14_HUMAN (75)-sp|P16402|H13_HUMAN (64)/sp|P10412|H14_HUMAN (75)-sp|P10412|H14_HUMAN (63)…	Intra-Protein	1	1	23	16	3.24253e-16	1.25757e-10
407	293T-BSP-Pr-click-acid-break-3ul-3.70445.70445.5.0.dta	5	3857.04	SAALPIFSSFVSNWDEATKR(19)-KAVDALLTHCK(1)	Cross-Linked	BSP-en-acid	3857.01	Carbamidomethyl[C](33)	0.00138787	0.0321259	0.034228	8.87424	sp|O76021|RL1D1_HUMAN (276)-sp|O76021|RL1D1_HUMAN (38)/	Intra-Protein	3	1	17	9	3.77577e-05	2.29103e-15
408	293T-BSP-Pr-click-acid-break-3ul.52735.52735.5.0.dta	5	4726.38	VGTVIGSNKLEQMPSKEDAIEHFMK(9)-LYEEKTGNAWHSK(5)	Cross-Linked	BSP-en-acid	4726.36	null	1.25459e-05	0.0321576	0.020069	4.24618	sp|P09874|PARP1_HUMAN (600)-sp|P09874|PARP1_HUMAN (621)/	Intra-Protein	1	1	20	11	1.18158e-05	7.58774e-05
409	293T-BSP-Pr-click-acid-break-3ul.59011.59011.5.0.dta	5	2668.54	VSFELFADKVPK(9)-HVVFGKVK(6)	Cross-Linked	BSP-en-acid	2668.52	null	7.3682e-07	0.0321617	0.015827	5.931	sp|P62937|PPIA_HUMAN (28)-sp|P62937|PPIA_HUMAN (131)/	Intra-Protein	1	1	19.5	11.5	3.71124e-09	3.58118e-06
410	293T-BSP-Pr-click-acid-break-3ul-2.32679.32679.3.0.dta	3	2578.39	GHYKGQQIGK(4)-KDDEVQVVR(1)	Cross-Linked	BSP-en-acid	2578.37	null	0.000529417	0.0323574	0.01905	7.38838	sp|P61254|RL26_HUMAN (63)-sp|P61254|RL26_HUMAN (51)/sp|P61254|RL26_HUMAN (63)-sp|Q9UNX3|RL26L_HUMAN (51)/sp|Q9UNX3|RL26L_HUMAN (63)-sp|P61254|RL26_HUMAN (51)/sp|Q9UNX3|RL26L_HUMAN (63)-sp|Q9UNX3|RL26L_HUMAN (51)/	Intra-Protein	2	1	15	10	0.0411297	4.10749e-08
411	293T-BSP-Pr-click-acid-break-3ul-2.56428.56428.4.0.dta	4	3140.85	VFSGLVSTGLKVR(11)-KEDLYLKPIQR(1)	Cross-Linked	BSP-en-acid	3140.82	null	4.58014e-11	0.0323702	0.030247	9.63029	sp|P13639|EF2_HUMAN (426)-sp|P13639|EF2_HUMAN (439)/	Intra-Protein	2	1	27.5	9.5	6.95895e-13	5.64732e-13
412	293T-BSP-Pr-click-acid-break-3ul.47354.47354.6.0.dta	6	4134.12	KLGEMWNNTAADDKQPYEK(1)-IKGEHPGLSIGDVAK(2)	Cross-Linked	BSP-en-acid	4134.1	null	0.000148558	0.0324075	0.021853	5.28604	sp|P09429|HMGB1_HUMAN (128)-sp|P09429|HMGB1_HUMAN (114)/sp|P09429|HMGB1_HUMAN (128)-sp|B2RPK0|HGB1A_HUMAN (114)/	Intra-Protein	1	1	26.5	11.5	4.51989e-16	4.83308e-05
413	293T-BSP-Pr-click-acid-break-3ul.63294.63294.3.0.dta	3	3488.8	GFGFVTFDDHDPVDKIVLQK(15)-EKEQFR(2)	Cross-Linked	BSP-en-acid	3488.78	null	2.387e-05	0.0324355	0.011386	3.2636	sp|P22626|ROA2_HUMAN (168)-sp|P22626|ROA2_HUMAN (17)/	Intra-Protein	1	1	28	4	4.04055e-12	2.43136e-06
414	293T-BSP-Pr-click-acid-break-3ul-2.60429.60429.3.1.dta	3	3588.85	TVDNFVALATGEKGFGYK(13)-GDGTGGKSIYGER(7)	Cross-Linked	BSP-en-acid	3588.8	null	0.0189366	0.0324424	0.05598	15.5985	sp|P23284|PPIB_HUMAN (84)-sp|P23284|PPIB_HUMAN (116)/	Intra-Protein	2	1	21	7	1.71947e-16	1.13037e-05
415	293T-BSP-Pr-click-acid-break-3ul-3.71229.71229.4.1.dta	4	3810.22	DFLAGGIAAAISKTAVAPIER(13)-VKLLLQVQHASK(2)	Cross-Linked	BSP-en-acid	3810.2	null	3.43157e-10	0.0325115	0.023983	6.29442	sp|P12236|ADT3_HUMAN (23)-sp|P05141|ADT2_HUMAN (33)/sp|P12236|ADT3_HUMAN (23)-sp|P12236|ADT3_HUMAN (33)/sp|P12236|ADT3_HUMAN (23)-sp|P12235|ADT1_HUMAN (33)/	Intra-Protein	3	1	26	9	2.76006e-11	2.18891e-09
416	293T-BSP-Pr-click-acid-break-3ul-3.59927.59927.4.0.dta	4	4245.26	KYVATLGVEVHPLVFHTNR(1)-GPIKFNVWDTAGQEK(4)	Cross-Linked	BSP-en-acid	4245.26	null	4.3777e-07	0.0325222	0.002237	0.526941	sp|P62826|RAN_HUMAN (38)-sp|P62826|RAN_HUMAN (60)/	Intra-Protein	3	1	23	14	4.89098e-09	3.05288e-05
417	293T-BSP-Pr-click-acid-break-3ul.80509.80509.4.0.dta	4	3809.93	QVHPDTGISSKAMGIMNSFVNDIFER(11)-PEPAK(1)	Cross-Linked	BSP-en-acid	3809.9	null	1	0.0326006	0.028886	7.58183	sp|P23527|H2B1O_HUMAN (58)-sp|Q6DN03|H2B2C_HUMAN (2)/sp|P23527|H2B1O_HUMAN (58)-sp|Q16778|H2B2E_HUMAN (2)/sp|P23527|H2B1O_HUMAN (58)-sp|Q6DRA6|H2B2D_HUMAN (2)/sp|P23527|H2B1O_HUMAN (58)-sp|O60814|H2B1K_HUMAN (2)/sp|P23527|H2B1O_HUMAN (58)-sp|P62807|H2B1C_HUMAN (2)/sp|P23527|H2B1O_HUMAN (58)-sp|P06899|H2B1J_HUMAN (2)/sp|P23527|H2B1O_HUMAN (58)-sp|P57053|H2BFS_HUMAN (2)/sp|Q99880|H2B1L_HUMAN (58)-s…	Intra-Protein	1	1	26	5	5.27849e-11	0.157039
418	293T-BSP-Pr-click-acid-break-3ul.76545.76545.4.0.dta	4	4178.31	VIQCFAETGQVQKIVLYAK(13)-KVGYTPDWIFLLR(1)	Cross-Linked	BSP-en-acid	4178.29	Carbamidomethyl[C](4)	1	0.0326938	0.023699	5.67194	sp|Q00610|CLH1_HUMAN (500)-sp|Q00610|CLH1_HUMAN (507)/sp|Q00610|CLH1_HUMAN (500)-sp|P53675|CLH2_HUMAN (507)/	Intra-Protein	1	1	18	12	1	1.52437e-05
419	293T-BSP-Pr-click-acid-break-3ul-3.76910.76910.4.0.dta	4	3428.97	LQTYKTAVETAVLLLR(5)-ALDDMISTLKK(10)	Cross-Linked	BSP-en-acid	3428.94	null	0.000619703	0.0327178	0.029404	8.57524	sp|P49368|TCPG_HUMAN (507)-sp|P49368|TCPG_HUMAN (138)/	Intra-Protein	3	1	15	11	8.11874e-13	2.44315e-05
420	293T-BSP-Pr-click-acid-break-3ul-2.53024.53024.6.3.dta	6	4726.41	VGTVIGSNKLEQMPSKEDAIEHFMK(9)-LYEEKTGNAWHSK(5)	Cross-Linked	BSP-en-acid	4726.36	null	2.29705e-07	0.0327939	0.042197	8.928	sp|P09874|PARP1_HUMAN (600)-sp|P09874|PARP1_HUMAN (621)/	Intra-Protein	2	1	22.5	12.5	1.45229e-06	4.54578e-05
421	293T-BSP-Pr-click-acid-break-3ul-3.53404.53404.3.0.dta	3	3104.68	KTVTAMDVVYALK(1)-DAVTYTEHAKR(10)	Cross-Linked	BSP-en-acid	3104.64	null	8.46241e-17	0.0328609	0.030989	9.9815	sp|P62805|H4_HUMAN (80)-sp|P62805|H4_HUMAN (78)/	Intra-Protein	3	1	15	14	7.67472e-12	2.1755e-14
422	293T-BSP-Pr-click-acid-break-3ul-2.57453.57453.3.0.dta	3	2474.41	GIVEFASKPAAR(8)-GKGFGFIK(2)	Cross-Linked	BSP-en-acid	2474.39	null	2.57352e-07	0.0328656	0.022744	9.19175	sp|P23246|SFPQ_HUMAN (421)-sp|P23246|SFPQ_HUMAN (332)/	Intra-Protein	2	1	14	7	1.30669e-10	3.92577e-08
423	293T-BSP-Pr-click-acid-break-3ul.15904.15904.3.0.dta	3	2264.28	AASGEAKPKAK(9)-AVAASKER(6)	Cross-Linked	BSP-en-acid	2264.27	null	3.78192e-13	0.0329146	0.012057	5.32489	sp|P10412|H14_HUMAN (119)-sp|P16402|H13_HUMAN (53)/sp|P10412|H14_HUMAN (119)-sp|P10412|H14_HUMAN (52)/sp|P10412|H14_HUMAN (119)-sp|P16403|H12_HUMAN (52)/sp|P10412|H14_HUMAN (119)-sp|P16401|H15_HUMAN (55)/sp|P16401|H15_HUMAN (122)-sp|P16402|H13_HUMAN (53)/sp|P16401|H15_HUMAN (122)-sp|P10412|H14_HUMAN (52)/sp|P16401|H15_HUMAN (122)-sp|P16403|H12_HUMAN (52)/sp|P16401|H15_HUMAN (122)-sp|P16401|H15_HU…	Intra-Protein	1	1	17	9	2.4494e-17	1.95145e-19
424	293T-BSP-Pr-click-acid-break-3ul-2.46503.46503.4.0.dta	4	2772.55	GRPCKIVEMSTSK(5)-KNGFVVLK(1)	Cross-Linked	BSP-en-acid	2772.53	Carbamidomethyl[C](4)	1.13711e-13	0.0329822	0.025466	9.18512	sp|P63241|IF5A1_HUMAN (39)-sp|P63241|IF5A1_HUMAN (27)/sp|P63241|IF5A1_HUMAN (39)-sp|Q9GZV4|IF5A2_HUMAN (27)/sp|P63241|IF5A1_HUMAN (39)-sp|Q6IS14|IF5AL_HUMAN (27)/sp|Q9GZV4|IF5A2_HUMAN (39)-sp|P63241|IF5A1_HUMAN (27)/sp|Q9GZV4|IF5A2_HUMAN (39)-sp|Q9GZV4|IF5A2_HUMAN (27)/sp|Q9GZV4|IF5A2_HUMAN (39)-sp|Q6IS14|IF5AL_HUMAN (27)/	Intra-Protein	2	1	16.5	13.5	3.76731e-09	1.87654e-12
425	293T-BSP-Pr-click-acid-break-3ul-2.65212.65212.3.0.dta	3	3330.64	GYFEYIEENKYSR(10)-KMCLFAGFQR(1)	Cross-Linked	BSP-en-acid	3330.61	Carbamidomethyl[C](19)	2.68953e-09	0.0330083	0.034908	10.481	sp|Q00839|HNRPU_HUMAN (265)-sp|Q00839|HNRPU_HUMAN (592)/	Intra-Protein	2	1	17.5	6.5	8.70448e-09	2.06373e-14
426	293T-BSP-Pr-click-acid-break-3ul-2.58849.58849.4.0.dta	4	3418.71	LQDEIQNMKEEMAR(9)-SKFADLSEAANR(2)	Cross-Linked	BSP-en-acid	3418.67	null	4.3164e-06	0.0330198	0.032263	9.43729	sp|P08670|VIME_HUMAN (373)-sp|P08670|VIME_HUMAN (294)/	Intra-Protein	2	1	13.5	8.5	9.55142e-11	1.78874e-09
427	293T-BSP-Pr-click-acid-break-3ul-3.59771.59771.6.3.dta	6	2879.64	GLAPDLPEDLYHLIKK(15)-KHLER(1)	Cross-Linked	BSP-en-acid	2879.61	null	8.24408e-09	0.0330515	0.021996	7.63852	sp|P62277|RS13_HUMAN (93)-sp|P62277|RS13_HUMAN (100)/	Intra-Protein	3	1	17	7	6.28195e-07	9.3359e-08
428	293T-BSP-Pr-click-acid-break-3ul.23876.23876.4.0.dta	4	1803.17	KPVVGKK(6)-KAAVGVK(1)	Cross-Linked	BSP-en-acid	1803.16	null	0.000186279	0.0330697	0.00796	4.41448	sp|P36578|RL4_HUMAN (380)-sp|P36578|RL4_HUMAN (384)/	Intra-Protein	1	1	11	15	0.000584428	2.43882e-06
429	293T-BSP-Pr-click-acid-break-3ul-3.20077.20077.3.0.dta	3	1995.15	KSAPATGGVK(1)-TKQTAR(2)	Cross-Linked	BSP-en-acid	1995.13	null	2.68853e-06	0.0330716	0.010744	5.3851	sp|Q16695|H31T_HUMAN (28)-sp|Q16695|H31T_HUMAN (5)/sp|Q16695|H31T_HUMAN (28)-sp|P0DPK2|H3Y1_HUMAN (5)/sp|Q16695|H31T_HUMAN (28)-sp|Q6NXT2|H3C_HUMAN (5)/sp|Q16695|H31T_HUMAN (28)-sp|P68431|H31_HUMAN (5)/sp|Q16695|H31T_HUMAN (28)-sp|Q71DI3|H32_HUMAN (5)/sp|Q16695|H31T_HUMAN (28)-sp|Q5TEC6|H37_HUMAN (5)/sp|Q16695|H31T_HUMAN (28)-sp|P0DPK5|H3Y2_HUMAN (5)/sp|Q16695|H31T_HUMAN (28)-sp|P84243|H33_HUMAN …	Intra-Protein	3	1	21.5	11.5	2.91749e-12	6.62165e-06
430	293T-BSP-Pr-click-acid-break-3ul.51798.51798.5.0.dta	5	3184.7	SEGKSMFAGVPTMR(4)-VTKQYLPHVAR(3)	Cross-Linked	BSP-en-acid	3184.68	null	1.88091e-07	0.0330889	0.022709	7.13071	sp|O15260|SURF4_HUMAN (139)-sp|O15260|SURF4_HUMAN (22)/	Intra-Protein	1	1	11.5	12.5	8.11707e-08	3.13324e-06
431	293T-BSP-Pr-click-acid-break-3ul-3.56688.56688.3.0.dta	3	3474.96	VIIVVKDGPGFYTTR(6)-TSKDTSASAVAVGLK(3)	Cross-Linked	BSP-en-acid	3474.92	null	4.95485e-08	0.0331455	0.034625	9.96426	sp|P40939|ECHA_HUMAN (540)-sp|P40939|ECHA_HUMAN (519)/	Intra-Protein	3	1	14	12	6.10551e-07	1.83657e-07
432	293T-BSP-Pr-click-acid-break-3ul-3.72821.72821.5.1.dta	5	3356.98	KTVTAMDVVYALKR(1)-GVLKVFLENVIR(4)	Cross-Linked	BSP-en-acid	3356.95	null	1.27503e-05	0.0332402	0.027803	8.28222	sp|P62805|H4_HUMAN (80)-sp|P62805|H4_HUMAN (60)/	Intra-Protein	3	1	18.5	9.5	6.62359e-07	1.50332e-08
433	293T-BSP-Pr-click-acid-break-3ul.71599.71599.5.2.dta	5	5278.7	DCVGPEVEKACANPAAGSVILLENLR(9)-ASLSKLGDVYVNDAFGTAHR(5)	Cross-Linked	BSP-en-acid	5278.66	Carbamidomethyl[C](2);Carbamidomethyl[C](11)	1	0.0333055	0.035301	6.68749	sp|P00558|PGK1_HUMAN (106)-sp|P00558|PGK1_HUMAN (156)/sp|P00558|PGK1_HUMAN (106)-sp|P07205|PGK2_HUMAN (156)/	Intra-Protein	1	1	14.5	13.5	1	1
434	293T-BSP-Pr-click-acid-break-3ul-3.13893.13893.3.0.dta	3	1832.12	KAGGTKPK(1)-KPVGAAK(1)	Cross-Linked	BSP-en-acid	1832.11	null	0.000379502	0.0333171	0.009346	5.10122	sp|P16403|H12_HUMAN (122)-sp|P16403|H12_HUMAN (130)/	Intra-Protein	3	1	17	15	0.000128416	2.38574e-07
435	293T-BSP-Pr-click-acid-break-3ul-3.49431.49431.3.0.dta	3	3060.6	GCGVVKFESPEVAER(6)-KACQIFVR(1)	Cross-Linked	BSP-en-acid	3060.58	Carbamidomethyl[C](2);Carbamidomethyl[C](21)	1.8997e-14	0.0333438	0.023781	7.77011	sp|P52272|HNRPM_HUMAN (698)-sp|P52272|HNRPM_HUMAN (651)/	Intra-Protein	3	1	19.5	8.5	7.19186e-10	1.33741e-15
436	293T-BSP-Pr-click-acid-break-3ul-3.53215.53215.4.0.dta	4	3349.69	KGTDIMYTGTLDCWR(1)-LAADVGKAGAER(7)	Cross-Linked	BSP-en-acid	3349.67	Carbamidomethyl[C](13)	0.000902481	0.0334766	0.024078	7.18818	sp|P05141|ADT2_HUMAN (245)-sp|P05141|ADT2_HUMAN (147)/	Intra-Protein	3	1	18.5	12.5	4.99752e-13	0.000505395
437	293T-BSP-Pr-click-acid-break-3ul-3.60806.60806.4.0.dta	4	2855.65	SLKFATEAAITILR(3)-LACKEAVR(4)	Cross-Linked	BSP-en-acid	2855.62	Carbamidomethyl[C](20)	1.92991e-05	0.0334979	0.028497	9.97928	sp|P17987|TCPA_HUMAN (515)-sp|P17987|TCPA_HUMAN (126)/	Intra-Protein	3	1	19.5	9.5	1.45365e-09	4.8323e-05
438	293T-BSP-Pr-click-acid-break-3ul-2.77783.77783.4.0.dta	4	4534.28	QVHPDTGISSKAMGIMNSFVNDIFER(11)-KESYSVYVYK(1)	Cross-Linked	BSP-en-acid	4534.24	null	1.14804e-05	0.0335235	0.040373	8.90402	sp|P23527|H2B1O_HUMAN (58)-sp|Q99880|H2B1L_HUMAN (35)/sp|P23527|H2B1O_HUMAN (58)-sp|Q99879|H2B1M_HUMAN (35)/sp|P23527|H2B1O_HUMAN (58)-sp|Q93079|H2B1H_HUMAN (35)/sp|P23527|H2B1O_HUMAN (58)-sp|P58876|H2B1D_HUMAN (35)/sp|P23527|H2B1O_HUMAN (58)-sp|O60814|H2B1K_HUMAN (35)/sp|P23527|H2B1O_HUMAN (58)-sp|Q99877|H2B1N_HUMAN (35)/sp|P23527|H2B1O_HUMAN (58)-sp|P62807|H2B1C_HUMAN (35)/sp|P23527|H2B1O_HUMAN…	Intra-Protein	2	1	27	11	4.89976e-10	1.27484e-10
439	293T-BSP-Pr-click-acid-break-3ul.4065.4065.4.0.dta	4	2103.13	KHKENVK(3)-KTHCSGR(1)	Cross-Linked	BSP-en-acid	2103.12	Carbamidomethyl[C](14)	0.000929847	0.0335533	0.007039	3.34693	sp|P09234|RU1C_HUMAN (31)-sp|P09234|RU1C_HUMAN (22)/	Intra-Protein	1	1	11	12	0.000522665	8.15497e-17
440	293T-BSP-Pr-click-acid-break-3ul-3.21481.21481.3.0.dta	3	2065.15	AASGEAKPK(7)-AVAASKER(6)	Cross-Linked	BSP-en-acid	2065.14	null	7.11158e-21	0.0335669	0.008689	4.20746	sp|P10412|H14_HUMAN (117)-sp|P16402|H13_HUMAN (53)/sp|P10412|H14_HUMAN (117)-sp|P10412|H14_HUMAN (52)/sp|P10412|H14_HUMAN (117)-sp|P16403|H12_HUMAN (52)/sp|P10412|H14_HUMAN (117)-sp|P16401|H15_HUMAN (55)/sp|P16403|H12_HUMAN (117)-sp|P16402|H13_HUMAN (53)/sp|P16403|H12_HUMAN (117)-sp|P10412|H14_HUMAN (52)/sp|P16403|H12_HUMAN (117)-sp|P16403|H12_HUMAN (52)/sp|P16403|H12_HUMAN (117)-sp|P16401|H15_HU…	Intra-Protein	3	1	14.5	14.5	9.71502e-19	4.11554e-22
441	293T-BSP-Pr-click-acid-break-3ul-3.66284.66284.3.0.dta	3	3583.88	TTLTAAITKILAEGGGAK(9)-KYEEIDNAPEER(1)	Cross-Linked	BSP-en-acid	3583.89	null	0.00469988	0.0335705	-0.00456	-1.27236	sp|P49411|EFTU_HUMAN (79)-sp|P49411|EFTU_HUMAN (91)/	Intra-Protein	3	1	17	8	0.0378761	4.04999e-11
442	293T-BSP-Pr-click-acid-break-3ul-2.55086.55086.3.0.dta	3	3349.7	KGTDIMYTGTLDCWR(1)-LAADVGKAGAER(7)	Cross-Linked	BSP-en-acid	3349.67	Carbamidomethyl[C](13)	0.290712	0.0336023	0.031553	9.41974	sp|P05141|ADT2_HUMAN (245)-sp|P05141|ADT2_HUMAN (147)/	Intra-Protein	2	1	10.5	11.5	0.0254748	0.0476663
443	293T-BSP-Pr-click-acid-break-3ul-2.62273.62273.3.0.dta	3	3008.71	AGGKILTFDQLALDSPK(4)-LKVCALR(2)	Cross-Linked	BSP-en-acid	3008.7	Carbamidomethyl[C](24)	1.13563e-06	0.0336085	0.018137	6.02819	sp|Q07020|RL18_HUMAN (119)-sp|Q07020|RL18_HUMAN (99)/	Intra-Protein	2	1	23	6	1.18263e-14	1.16198e-06
444	293T-BSP-Pr-click-acid-break-3ul.61431.61431.3.0.dta	3	3396.75	TEWLDGKHVVFGK(7)-VKEGMNIVEAMER(2)	Cross-Linked	BSP-en-acid	3396.74	null	1.83653e-08	0.0336183	0.009132	2.68846	sp|P62937|PPIA_HUMAN (125)-sp|P62937|PPIA_HUMAN (133)/	Intra-Protein	1	1	15	13	4.56654e-11	3.4391e-12
445	293T-BSP-Pr-click-acid-break-3ul.58561.58561.4.0.dta	4	3474.94	VIIVVKDGPGFYTTR(6)-TSKDTSASAVAVGLK(3)	Cross-Linked	BSP-en-acid	3474.92	null	4.97976e-15	0.033667	0.023843	6.86145	sp|P40939|ECHA_HUMAN (540)-sp|P40939|ECHA_HUMAN (519)/	Intra-Protein	1	1	19	16	8.42269e-08	1.70437e-12
446	293T-BSP-Pr-click-acid-break-3ul-2.68387.68387.5.0.dta	5	5806.91	TEFKVDSDDQWGEYSCVFLPEPMGTANIQLHGPPR(4)-GGVVLKEDALPGQK(6)	Cross-Linked	BSP-en-acid	5806.85	Carbamidomethyl[C](16)	1	0.0336826	0.060837	10.4768	sp|P35613|BASI_HUMAN (191)-sp|P35613|BASI_HUMAN (179)/	Intra-Protein	2	1	21	10	1	1
447	293T-BSP-Pr-click-acid-break-3ul.61577.61577.5.0.dta	5	4245.28	KYVATLGVEVHPLVFHTNR(1)-GPIKFNVWDTAGQEK(4)	Cross-Linked	BSP-en-acid	4245.26	null	3.34969e-10	0.0337902	0.023682	5.57846	sp|P62826|RAN_HUMAN (38)-sp|P62826|RAN_HUMAN (60)/	Intra-Protein	1	1	22	16	1.5397e-09	1.8383e-10
448	293T-BSP-Pr-click-acid-break-3ul-2.43488.43488.5.0.dta	5	2803.58	KKNLQYYDISAK(1)-AKSIVFHR(2)	Cross-Linked	BSP-en-acid	2803.56	null	1.10617e-07	0.0338082	0.020806	7.42127	sp|P62826|RAN_HUMAN (141)-sp|P62826|RAN_HUMAN (134)/	Intra-Protein	2	1	11	14	9.36357e-06	3.68995e-07
449	293T-BSP-Pr-click-acid-break-3ul-3.73310.73310.4.0.dta	4	4065.16	SDKLPYKVADIGLAAWGR(7)-KALDIAENEMPGLMR(1)	Cross-Linked	BSP-en-acid	4065.13	Acetyl[ProteinN-term](0)	1.09013e-05	0.0338448	0.027622	6.79486	sp|P23526|SAHH_HUMAN (8)-sp|P23526|SAHH_HUMAN (20)/	Intra-Protein	3	1	16.5	14.5	2.1027e-10	4.55829e-08
450	293T-BSP-Pr-click-acid-break-3ul-3.63637.63637.5.0.dta	5	5312.68	GILTLKYPIEHGIITNWDDMEK(6)-HQGVMVGMGQKDSYVGDEAQSK(11)	Cross-Linked	BSP-en-acid	5312.61	null	0.0177575	0.0339129	0.069483	13.0789	sp|P68133|ACTS_HUMAN (70)-sp|P68133|ACTS_HUMAN (52)/sp|P68133|ACTS_HUMAN (70)-sp|P63261|ACTG_HUMAN (50)/sp|P68133|ACTS_HUMAN (70)-sp|P62736|ACTA_HUMAN (52)/sp|P68133|ACTS_HUMAN (70)-sp|P68032|ACTC_HUMAN (52)/sp|P68133|ACTS_HUMAN (70)-sp|P63267|ACTH_HUMAN (51)/sp|P68133|ACTS_HUMAN (70)-sp|P60709|ACTB_HUMAN (50)/sp|P62736|ACTA_HUMAN (70)-sp|P68133|ACTS_HUMAN (52)/sp|P62736|ACTA_HUMAN (70)-sp|P63261…	Intra-Protein	3	1	13.5	17.5	1.33013e-05	7.16067e-14
451	293T-BSP-Pr-click-acid-break-3ul-2.55220.55220.4.0.dta	4	3349.69	KGTDIMYTGTLDCWR(1)-LAADVGKAGAER(7)	Cross-Linked	BSP-en-acid	3349.67	Carbamidomethyl[C](13)	0.0511771	0.0339151	0.020574	6.1421	sp|P05141|ADT2_HUMAN (245)-sp|P05141|ADT2_HUMAN (147)/	Intra-Protein	2	1	15.5	10.5	9.57838e-18	0.00249298
452	293T-BSP-Pr-click-acid-break-3ul.14766.14766.3.0.dta	3	1463.86	KGSKK(4)-PEPAK(1)	Cross-Linked	BSP-en-acid	1463.86	null	8.22285e-06	0.0339174	0.005934	4.05367	sp|P23527|H2B1O_HUMAN (16)-sp|Q6DN03|H2B2C_HUMAN (2)/sp|P23527|H2B1O_HUMAN (16)-sp|Q16778|H2B2E_HUMAN (2)/sp|P23527|H2B1O_HUMAN (16)-sp|Q6DRA6|H2B2D_HUMAN (2)/sp|P23527|H2B1O_HUMAN (16)-sp|O60814|H2B1K_HUMAN (2)/sp|P23527|H2B1O_HUMAN (16)-sp|P62807|H2B1C_HUMAN (2)/sp|P23527|H2B1O_HUMAN (16)-sp|P06899|H2B1J_HUMAN (2)/sp|P23527|H2B1O_HUMAN (16)-sp|P57053|H2BFS_HUMAN (2)/sp|Q99880|H2B1L_HUMAN (16)-s…	Intra-Protein	1	1	9.5	11.5	7.0463e-07	2.50022e-08
453	293T-BSP-Pr-click-acid-break-3ul-2.33080.33080.3.0.dta	3	1901.05	AVTKYTSSK(4)-PEPAK(1)	Cross-Linked	BSP-en-acid	1901.04	null	1.07988e-05	0.0339476	0.015393	8.09716	sp|P23527|H2B1O_HUMAN (121)-sp|Q6DN03|H2B2C_HUMAN (2)/sp|P23527|H2B1O_HUMAN (121)-sp|Q16778|H2B2E_HUMAN (2)/sp|P23527|H2B1O_HUMAN (121)-sp|Q6DRA6|H2B2D_HUMAN (2)/sp|P23527|H2B1O_HUMAN (121)-sp|O60814|H2B1K_HUMAN (2)/sp|P23527|H2B1O_HUMAN (121)-sp|P62807|H2B1C_HUMAN (2)/sp|P23527|H2B1O_HUMAN (121)-sp|P06899|H2B1J_HUMAN (2)/sp|P23527|H2B1O_HUMAN (121)-sp|P57053|H2BFS_HUMAN (2)/sp|Q99880|H2B1L_HUMAN…	Intra-Protein	2	1	13.5	7.5	3.45399e-07	0.000245925
454	293T-BSP-Pr-click-acid-break-3ul.44670.44670.5.0.dta	5	3229.74	HYGGLTGLNKAETAAK(10)-HGEAQVKIWR(7)	Cross-Linked	BSP-en-acid	3229.72	null	7.00434e-05	0.0340896	0.019581	6.06275	sp|P18669|PGAM1_HUMAN (100)-sp|P18669|PGAM1_HUMAN (113)/sp|P18669|PGAM1_HUMAN (100)-sp|Q8N0Y7|PGAM4_HUMAN (113)/sp|P15259|PGAM2_HUMAN (100)-sp|P18669|PGAM1_HUMAN (113)/sp|P15259|PGAM2_HUMAN (100)-sp|Q8N0Y7|PGAM4_HUMAN (113)/sp|Q8N0Y7|PGAM4_HUMAN (100)-sp|P18669|PGAM1_HUMAN (113)/sp|Q8N0Y7|PGAM4_HUMAN (100)-sp|Q8N0Y7|PGAM4_HUMAN (113)/	Intra-Protein	1	1	20	10	1.9804e-07	0.000214047
455	293T-BSP-Pr-click-acid-break-3ul-2.56996.56996.5.0.dta	5	3140.85	VFSGLVSTGLKVR(11)-KEDLYLKPIQR(7)	Cross-Linked	BSP-en-acid	3140.82	null	1.72033e-10	0.0342883	0.02711	8.63151	sp|P13639|EF2_HUMAN (426)-sp|P13639|EF2_HUMAN (445)/	Intra-Protein	2	1	22.5	16.5	2.91033e-09	2.05387e-09
456	293T-BSP-Pr-click-acid-break-3ul-2.57387.57387.3.0.dta	3	2271.34	LTLDKLDVK(5)-AGGFLMKK(7)	Cross-Linked	BSP-en-acid	2271.31	null	1.48166e-08	0.0342943	0.020838	9.17442	sp|P00558|PGK1_HUMAN (11)-sp|P00558|PGK1_HUMAN (191)/	Intra-Protein	2	1	12.5	12.5	6.50668e-09	2.24481e-10
457	293T-BSP-Pr-click-acid-break-3ul.17629.17629.3.0.dta	3	2686.42	AKKDDTDDEIAK(3)-AKHHAISAK(2)	Cross-Linked	BSP-en-acid	2686.42	null	0.000494151	0.0342956	0.005321	1.98071	sp|P27824|CALX_HUMAN (90)-sp|P27824|CALX_HUMAN (127)/	Intra-Protein	1	1	16.5	15.5	6.92524e-05	2.61869e-15
458	293T-BSP-Pr-click-acid-break-3ul-3.60337.60337.4.0.dta	4	3787.11	TLSDYNIQKESTLHLVLR(9)-MQIFVKTLTGK(6)	Cross-Linked	BSP-en-acid	3787.08	Oxidation[M](22)	6.1572e-07	0.0343238	0.026886	7.0994	sp|P62987|RL40_HUMAN (63)-sp|P62987|RL40_HUMAN (6)/sp|P62987|RL40_HUMAN (63)-sp|P62979|RS27A_HUMAN (6)/sp|P62987|RL40_HUMAN (63)-sp|P0CG48|UBC_HUMAN (6)/sp|P62987|RL40_HUMAN (63)-sp|P0CG47|UBB_HUMAN (6)/sp|P62979|RS27A_HUMAN (63)-sp|P62987|RL40_HUMAN (6)/sp|P62979|RS27A_HUMAN (63)-sp|P62979|RS27A_HUMAN (6)/sp|P62979|RS27A_HUMAN (63)-sp|P0CG48|UBC_HUMAN (6)/sp|P62979|RS27A_HUMAN (63)-sp|P0CG47|UBB…	Intra-Protein	3	1	23	21	8.17054e-10	9.41117e-09
459	293T-BSP-Pr-click-acid-break-3ul.73455.73455.4.0.dta	4	4695.53	TIIPLISQCTPKVDFPQDQLTALTGR(12)-NLGIGKVSSFEEK(6)	Cross-Linked	BSP-en-acid	4695.51	Carbamidomethyl[C](9)	0.047191	0.034338	0.02639	5.62027	sp|P40926|MDHM_HUMAN (215)-sp|P40926|MDHM_HUMAN (307)/	Intra-Protein	1	1	23	9	1	0.159364
460	293T-BSP-Pr-click-acid-break-3ul-3.71417.71417.4.0.dta	4	4695.55	TIIPLISQCTPKVDFPQDQLTALTGR(12)-NLGIGKVSSFEEK(6)	Cross-Linked	BSP-en-acid	4695.51	Carbamidomethyl[C](9)	0.00401918	0.0343493	0.041178	8.76966	sp|P40926|MDHM_HUMAN (215)-sp|P40926|MDHM_HUMAN (307)/	Intra-Protein	3	1	24	11	5.13551e-07	0.000675673
461	293T-BSP-Pr-click-acid-break-3ul.12494.12494.4.1.dta	4	1942.02	KGNYAER(1)-KTESHK(1)	Cross-Linked	BSP-en-acid	1942.01	null	0.00177414	0.0343739	0.005918	3.04735	sp|Q8IUE6|H2A2B_HUMAN (37)-sp|Q8IUE6|H2A2B_HUMAN (120)/sp|Q8IUE6|H2A2B_HUMAN (37)-sp|Q16777|H2A2C_HUMAN (120)/sp|Q93077|H2A1C_HUMAN (37)-sp|Q8IUE6|H2A2B_HUMAN (120)/sp|Q93077|H2A1C_HUMAN (37)-sp|Q16777|H2A2C_HUMAN (120)/sp|Q96KK5|H2A1H_HUMAN (37)-sp|Q8IUE6|H2A2B_HUMAN (120)/sp|Q96KK5|H2A1H_HUMAN (37)-sp|Q16777|H2A2C_HUMAN (120)/sp|Q99878|H2A1J_HUMAN (37)-sp|Q8IUE6|H2A2B_HUMAN (120)/sp|Q99878|H2A1…	Intra-Protein	1	1	10	8	3.00394e-08	0.0266577
462	293T-BSP-Pr-click-acid-break-3ul-2.71255.71255.4.2.dta	4	3902.04	KNNFSDTGNFGFGIQEHIDLGIK(1)-YDGIILPGK(9)	Cross-Linked	BSP-en-acid	3902.01	null	4.7932e-09	0.0343855	0.026411	6.76856	sp|P62913|RL11_HUMAN (96)-sp|P62913|RL11_HUMAN (178)/	Intra-Protein	2	1	19	11	8.84854e-08	1.77458e-07
463	293T-BSP-Pr-click-acid-break-3ul-2.46440.46440.5.0.dta	5	2772.55	GRPCKIVEMSTSK(5)-KNGFVVLK(1)	Cross-Linked	BSP-en-acid	2772.53	Carbamidomethyl[C](4)	8.86577e-06	0.0343951	0.025586	9.22841	sp|P63241|IF5A1_HUMAN (39)-sp|P63241|IF5A1_HUMAN (27)/sp|P63241|IF5A1_HUMAN (39)-sp|Q9GZV4|IF5A2_HUMAN (27)/sp|P63241|IF5A1_HUMAN (39)-sp|Q6IS14|IF5AL_HUMAN (27)/sp|Q9GZV4|IF5A2_HUMAN (39)-sp|P63241|IF5A1_HUMAN (27)/sp|Q9GZV4|IF5A2_HUMAN (39)-sp|Q9GZV4|IF5A2_HUMAN (27)/sp|Q9GZV4|IF5A2_HUMAN (39)-sp|Q6IS14|IF5AL_HUMAN (27)/	Intra-Protein	2	1	12.5	12.5	4.12522e-05	6.06727e-08
464	293T-BSP-Pr-click-acid-break-3ul-3.83119.83119.4.0.dta	4	4773.54	DLLVQQASQCLSKLVQIASR(13)-YGGQPLFSEKFPTLWSGAR(10)	Cross-Linked	BSP-en-acid	4773.52	Carbamidomethyl[C](10)	0.200615	0.0344008	0.024325	5.09582	sp|Q1KMD3|HNRL2_HUMAN (521)-sp|Q1KMD3|HNRL2_HUMAN (273)/	Intra-Protein	3	1	13.5	14.5	0.0583672	0.000981289
465	293T-BSP-Pr-click-acid-break-3ul-3.76499.76499.5.0.dta	5	4787.76	KPLVIIAEDVDGEALSTLVLNR(1)-KISSIQSIVPALEIANAHR(1)	Cross-Linked	BSP-en-acid	4787.7	null	7.60585e-09	0.0344177	0.052868	11.0425	sp|P10809|CH60_HUMAN (269)-sp|P10809|CH60_HUMAN (250)/	Intra-Protein	3	1	16.5	16.5	0.000291749	2.0767e-11
466	293T-BSP-Pr-click-acid-break-3ul-2.68571.68571.3.0.dta	3	3167.79	TVTAMDVVYALKR(12)-DNIQGITKPAIR(8)	Cross-Linked	BSP-en-acid	3167.76	null	1.66326e-12	0.0345345	0.026737	8.44035	sp|P62805|H4_HUMAN (92)-sp|P62805|H4_HUMAN (32)/	Intra-Protein	2	1	15.5	10.5	2.95352e-20	2.63152e-17
467	293T-BSP-Pr-click-acid-break-3ul-2.62186.62186.4.0.dta	4	3755.06	KDLYANTVLSGGTTMYPGIADR(1)-IKIIAPPER(2)	Cross-Linked	BSP-en-acid	3755.02	null	6.40987e-13	0.0345893	0.035446	9.43963	sp|P63261|ACTG_HUMAN (291)-sp|Q562R1|ACTBL_HUMAN (329)/sp|P63261|ACTG_HUMAN (291)-sp|P68133|ACTS_HUMAN (330)/sp|P63261|ACTG_HUMAN (291)-sp|P63261|ACTG_HUMAN (328)/sp|P63261|ACTG_HUMAN (291)-sp|P62736|ACTA_HUMAN (330)/sp|P63261|ACTG_HUMAN (291)-sp|P68032|ACTC_HUMAN (330)/sp|P63261|ACTG_HUMAN (291)-sp|P63267|ACTH_HUMAN (329)/sp|P63261|ACTG_HUMAN (291)-sp|P60709|ACTB_HUMAN (328)/sp|P60709|ACTB_HUMAN…	Intra-Protein	2	1	31.5	8.5	4.74758e-20	2.15526e-10
468	293T-BSP-Pr-click-acid-break-3ul-2.43654.43654.5.0.dta	5	2756.49	MVNHFIAEFKR(10)-KDISENKR(1)	Cross-Linked	BSP-en-acid	2756.47	null	7.24389e-11	0.0347379	0.019529	7.08479	sp|P11142|HSP7C_HUMAN (246)-sp|P11142|HSP7C_HUMAN (251)/	Intra-Protein	2	1	16.5	10.5	3.16982e-06	2.31389e-05
469	293T-BSP-Pr-click-acid-break-3ul.70635.70635.3.0.dta	3	3557.99	FLEQQNKILLAELEQLK(7)-FANYIDKVR(7)	Cross-Linked	BSP-en-acid	3557.97	null	6.09184e-06	0.0347613	0.012945	3.63831	sp|P08670|VIME_HUMAN (129)-sp|P08670|VIME_HUMAN (120)/	Intra-Protein	1	1	21.5	14.5	1.47673e-09	4.2277e-07
470	293T-BSP-Pr-click-acid-break-3ul-3.45400.45400.4.1.dta	4	2675.49	KNLQYYDISAK(1)-AKSIVFHR(2)	Cross-Linked	BSP-en-acid	2675.47	null	2.70355e-07	0.0348009	0.022946	8.57645	sp|P62826|RAN_HUMAN (142)-sp|P62826|RAN_HUMAN (134)/	Intra-Protein	3	1	15	9	5.8114e-08	2.26747e-07
471	293T-BSP-Pr-click-acid-break-3ul.48045.48045.5.0.dta	5	2442.35	LEKHELIEFR(3)-KDSLYK(1)	Cross-Linked	BSP-en-acid	2442.34	null	0.000378378	0.0348349	0.012286	5.03042	sp|Q00610|CLH1_HUMAN (1501)-sp|Q00610|CLH1_HUMAN (1530)/	Intra-Protein	1	1	13	10	3.18781e-05	0.000242725
472	293T-BSP-Pr-click-acid-break-3ul.28333.28333.3.0.dta	3	2501.4	GTGASGSFKLNKK(9)-AVAASKER(6)	Cross-Linked	BSP-en-acid	2501.38	null	2.69636e-13	0.0348423	0.012668	5.0644	sp|P16402|H13_HUMAN (107)-sp|P16402|H13_HUMAN (53)/sp|P16402|H13_HUMAN (107)-sp|P10412|H14_HUMAN (52)/sp|P16402|H13_HUMAN (107)-sp|P16403|H12_HUMAN (52)/sp|P16402|H13_HUMAN (107)-sp|P16401|H15_HUMAN (55)/sp|Q02539|H11_HUMAN (109)-sp|P16402|H13_HUMAN (53)/sp|Q02539|H11_HUMAN (109)-sp|P10412|H14_HUMAN (52)/sp|Q02539|H11_HUMAN (109)-sp|P16403|H12_HUMAN (52)/sp|Q02539|H11_HUMAN (109)-sp|P16401|H15_HU…	Intra-Protein	1	1	17	10	4.28618e-15	2.6859e-11
473	293T-BSP-Pr-click-acid-break-3ul-3.86070.86070.5.0.dta	5	4227.18	HNIMDFAMPYFIQVMKEYLTK(16)-VDKLDASESLR(3)	Cross-Linked	BSP-en-acid	4227.13	null	9.31885e-06	0.0349612	0.042552	10.0664	sp|Q00610|CLH1_HUMAN (1604)-sp|Q00610|CLH1_HUMAN (1612)/	Intra-Protein	3	1	24	8	0.000103466	2.23866e-08
474	293T-BSP-Pr-click-acid-break-3ul-3.64100.64100.3.0.dta	3	2862.61	PGGDTIFGKIIR(9)-ADEIAKAQVAR(6)	Cross-Linked	BSP-en-acid	2862.58	Acetyl[ProteinN-term](15)	1.59279e-10	0.0349845	0.024177	8.44587	sp|P49773|HINT1_HUMAN (21)-sp|P49773|HINT1_HUMAN (7)/	Intra-Protein	3	1	17.5	11.5	6.69033e-12	1.30444e-15
475	293T-BSP-Pr-click-acid-break-3ul-3.71259.71259.4.0.dta	4	3810.23	DFLAGGIAAAISKTAVAPIER(13)-VKLLLQVQHASK(2)	Cross-Linked	BSP-en-acid	3810.2	null	4.47232e-10	0.0351059	0.025771	6.76369	sp|P12236|ADT3_HUMAN (23)-sp|P05141|ADT2_HUMAN (33)/sp|P12236|ADT3_HUMAN (23)-sp|P12236|ADT3_HUMAN (33)/sp|P12236|ADT3_HUMAN (23)-sp|P12235|ADT1_HUMAN (33)/	Intra-Protein	3	1	25	9	6.80066e-06	4.14538e-09
476	293T-BSP-Pr-click-acid-break-3ul-2.68372.68372.4.0.dta	4	3926.14	VINLNDNTFTEKGAVAMAETLK(12)-SKGAVAIADAIR(2)	Cross-Linked	BSP-en-acid	3926.11	null	0.0515596	0.0351492	0.035536	9.05121	sp|P46060|RAGP1_HUMAN (251)-sp|P46060|RAGP1_HUMAN (279)/	Intra-Protein	2	1	17	9	1	3.71367e-05
477	293T-BSP-Pr-click-acid-break-3ul.33837.33837.3.0.dta	3	1885.05	AVTKYTSAK(4)-PEPAK(1)	Cross-Linked	BSP-en-acid	1885.04	null	6.37815e-05	0.0352029	0.007488	3.97232	sp|O60814|H2B1K_HUMAN (121)-sp|Q6DN03|H2B2C_HUMAN (2)/sp|O60814|H2B1K_HUMAN (121)-sp|Q16778|H2B2E_HUMAN (2)/sp|O60814|H2B1K_HUMAN (121)-sp|Q6DRA6|H2B2D_HUMAN (2)/sp|O60814|H2B1K_HUMAN (121)-sp|O60814|H2B1K_HUMAN (2)/sp|O60814|H2B1K_HUMAN (121)-sp|P62807|H2B1C_HUMAN (2)/sp|O60814|H2B1K_HUMAN (121)-sp|P06899|H2B1J_HUMAN (2)/sp|O60814|H2B1K_HUMAN (121)-sp|P57053|H2BFS_HUMAN (2)/sp|P06899|H2B1J_HUMAN…	Intra-Protein	1	1	12.5	9.5	1.62065e-10	0.000935511
478	293T-BSP-Pr-click-acid-break-3ul-2.58886.58886.4.0.dta	4	3057.71	AGVNTVTTLVENKK(13)-KMGVPYCIIK(1)	Cross-Linked	BSP-en-acid	3057.68	Carbamidomethyl[C](24)	2.64636e-12	0.035262	0.026352	8.61829	sp|P62424|RL7A_HUMAN (150)-sp|P62424|RL7A_HUMAN (176)/	Intra-Protein	2	1	17.5	9.5	0.000123181	1.98305e-25
479	293T-BSP-Pr-click-acid-break-3ul-2.76773.76773.4.0.dta	4	4178.33	VIQCFAETGQVQKIVLYAK(13)-KVGYTPDWIFLLR(1)	Cross-Linked	BSP-en-acid	4178.29	Carbamidomethyl[C](4)	0.281038	0.0352855	0.041039	9.82197	sp|Q00610|CLH1_HUMAN (500)-sp|Q00610|CLH1_HUMAN (507)/sp|Q00610|CLH1_HUMAN (500)-sp|P53675|CLH2_HUMAN (507)/	Intra-Protein	2	1	12	12	1	2.0777e-10
480	293T-BSP-Pr-click-acid-break-3ul-3.63766.63766.6.3.dta	6	5670.94	SVVLMSHLGRPDGVPMPDKYSLEPVAVELK(19)-VDFNVPMKNNQITNNQR(8)	Cross-Linked	BSP-en-acid	5670.92	null	0.000857639	0.0353366	0.020901	3.68564	sp|P00558|PGK1_HUMAN (75)-sp|P00558|PGK1_HUMAN (30)/	Intra-Protein	3	1	16.5	13.5	7.01263e-06	1.81561e-07
481	293T-BSP-Pr-click-acid-break-3ul.17657.17657.3.0.dta	3	2686.43	AKKDDTDDEIAK(3)-AKHHAISAK(2)	Cross-Linked	BSP-en-acid	2686.42	null	7.59995e-11	0.0353383	0.010784	4.01427	sp|P27824|CALX_HUMAN (90)-sp|P27824|CALX_HUMAN (127)/	Intra-Protein	1	1	13	15	1.72843e-06	2.01035e-09
482	293T-BSP-Pr-click-acid-break-3ul.56744.56744.5.0.dta	5	3140.84	VFSGLVSTGLKVR(11)-KEDLYLKPIQR(7)	Cross-Linked	BSP-en-acid	3140.82	null	5.27269e-07	0.0353618	0.018715	5.95864	sp|P13639|EF2_HUMAN (426)-sp|P13639|EF2_HUMAN (445)/	Intra-Protein	1	1	20.5	16.5	1.78372e-06	5.28384e-05
483	293T-BSP-Pr-click-acid-break-3ul-3.68254.68254.5.0.dta	5	3796.21	DFLAGGVAAAISKTAVAPIER(13)-VKLLLQVQHASK(2)	Cross-Linked	BSP-en-acid	3796.18	null	5.38787e-05	0.035479	0.027894	7.3479	sp|P05141|ADT2_HUMAN (23)-sp|P05141|ADT2_HUMAN (33)/sp|P05141|ADT2_HUMAN (23)-sp|P12236|ADT3_HUMAN (33)/sp|P05141|ADT2_HUMAN (23)-sp|P12235|ADT1_HUMAN (33)/	Intra-Protein	3	1	21	11	4.40438e-08	8.97432e-06
484	293T-BSP-Pr-click-acid-break-3ul.55288.55288.5.0.dta	5	4969.57	IISANGCKVDNSSLTGESEPQTR(8)-IVEIPFNSTNKYQLSIHK(11)	Cross-Linked	BSP-en-acid	4969.54	Carbamidomethyl[C](7)	0.669588	0.035515	0.035468	7.13708	sp|P05023|AT1A1_HUMAN (212)-sp|P05023|AT1A1_HUMAN (487)/	Intra-Protein	1	1	17.5	14.5	0.000269145	0.257509
485	293T-BSP-Pr-click-acid-break-3ul-3.21525.21525.3.0.dta	3	1991.15	KPAAAAGAK(1)-AVAASKER(6)	Cross-Linked	BSP-en-acid	1991.14	null	7.34007e-09	0.0356148	0.009265	4.65311	sp|P10412|H14_HUMAN (160)-sp|P16402|H13_HUMAN (53)/sp|P10412|H14_HUMAN (160)-sp|P10412|H14_HUMAN (52)/sp|P10412|H14_HUMAN (160)-sp|P16403|H12_HUMAN (52)/sp|P10412|H14_HUMAN (160)-sp|P16401|H15_HUMAN (55)/	Intra-Protein	3	1	22.5	14.5	6.61993e-12	1.2229e-09
486	293T-BSP-Pr-click-acid-break-3ul-2.78126.78126.5.0.dta	5	4889.67	TIIPLISQCTPKVDFPQDQLTALTGR(12)-ANTFVAELKGLDPAR(9)	Cross-Linked	BSP-en-acid	4889.62	Carbamidomethyl[C](9)	0.0058221	0.035644	0.043082	8.8109	sp|P40926|MDHM_HUMAN (215)-sp|P40926|MDHM_HUMAN (185)/	Intra-Protein	2	1	22.5	14.5	4.97983e-07	0.000471277
487	293T-BSP-Pr-click-acid-break-3ul-3.58897.58897.5.0.dta	5	3956.23	TSLSAKVNNASLIGLGYTQTLRPGVK(6)-AAKDVFNK(3)	Cross-Linked	BSP-en-acid	3956.2	null	8.61922e-05	0.0356842	0.032544	8.22608	sp|Q9Y277|VDAC3_HUMAN (236)-sp|Q9Y277|VDAC3_HUMAN (15)/	Intra-Protein	3	1	27.5	10.5	2.44311e-15	0.000217401
488	293T-BSP-Pr-click-acid-break-3ul-2.68010.68010.3.0.dta	3	3583.91	TTLTAAITKILAEGGGAK(9)-KYEEIDNAPEER(1)	Cross-Linked	BSP-en-acid	3583.89	null	0.00011239	0.0357183	0.022539	6.28899	sp|P49411|EFTU_HUMAN (79)-sp|P49411|EFTU_HUMAN (91)/	Intra-Protein	2	1	15	9	0.208018	3.64694e-06
489	293T-BSP-Pr-click-acid-break-3ul-2.35219.35219.3.0.dta	3	2641.42	VVSSIEQKTEGAEK(8)-KQQMAR(1)	Cross-Linked	BSP-en-acid	2641.4	null	5.30036e-12	0.0357828	0.020246	7.66488	sp|P63104|1433Z_HUMAN (68)-sp|P63104|1433Z_HUMAN (75)/	Intra-Protein	2	1	22	8	7.95551e-15	1.46011e-12
490	293T-BSP-Pr-click-acid-break-3ul-2.74318.74318.3.0.dta	3	3087.82	GVLKVFLENVIR(4)-DNIQGITKPAIR(8)	Cross-Linked	BSP-en-acid	3087.8	null	1.82673e-09	0.0357952	0.01927	6.24068	sp|P62805|H4_HUMAN (60)-sp|P62805|H4_HUMAN (32)/	Intra-Protein	2	1	8	14	1.40797e-11	5.81682e-09
491	293T-BSP-Pr-click-acid-break-3ul-3.36223.36223.5.0.dta	5	3706.01	IVLQKYHTINGHNAEVR(5)-EESGKPGAHVTVK(5)	Cross-Linked	BSP-en-acid	3705.98	null	0.00359515	0.0358049	0.027068	7.30387	sp|P22626|ROA2_HUMAN (173)-sp|P22626|ROA2_HUMAN (104)/	Intra-Protein	3	1	17	11	0.000681904	0.000395123
492	293T-BSP-Pr-click-acid-break-3ul.46960.46960.4.0.dta	4	2156.24	IHFFLSKK(7)-KTDELR(1)	Cross-Linked	BSP-en-acid	2156.22	null	9.38396e-09	0.0358605	0.012617	5.85144	sp|P35659|DEK_HUMAN (100)-sp|P35659|DEK_HUMAN (102)/	Intra-Protein	1	1	15	10	5.1681e-08	2.38735e-09
493	293T-BSP-Pr-click-acid-break-3ul.27538.27538.3.0.dta	3	2156.26	KPFSQHVR(1)-KLLSHGK(1)	Cross-Linked	BSP-en-acid	2156.24	null	1.17466e-08	0.0360015	0.01036	4.80465	sp|Q02878|RL6_HUMAN (131)-sp|Q02878|RL6_HUMAN (124)/	Intra-Protein	1	1	10.5	14.5	5.98341e-11	7.95375e-11
494	293T-BSP-Pr-click-acid-break-3ul-2.20200.20200.3.0.dta	3	2190.31	KAAGGATPKK(9)-KPAAATVTK(1)	Cross-Linked	BSP-en-acid	2190.3	null	2.54056e-11	0.0360199	0.016536	7.54966	sp|P16403|H12_HUMAN (148)-sp|P16403|H12_HUMAN (160)/	Intra-Protein	2	1	15	14	3.83289e-13	2.78122e-26
495	293T-BSP-Pr-click-acid-break-3ul-2.51680.51680.5.0.dta	5	2867.53	KIADDKYNDTFWK(1)-KTLDMIK(1)	Cross-Linked	BSP-en-acid	2867.5	null	3.56383e-13	0.0360227	0.026178	9.1292	sp|P14625|ENPL_HUMAN (474)-sp|P14625|ENPL_HUMAN (467)/	Intra-Protein	2	1	16.5	10.5	7.49857e-15	1.14408e-11
496	293T-BSP-Pr-click-acid-break-3ul-3.55062.55062.3.0.dta	3	3140.86	VFSGLVSTGLKVR(11)-KEDLYLKPIQR(7)	Cross-Linked	BSP-en-acid	3140.82	null	7.53716e-21	0.0360936	0.038087	12.1265	sp|P13639|EF2_HUMAN (426)-sp|P13639|EF2_HUMAN (445)/	Intra-Protein	3	1	15.5	10.5	1.09372e-15	8.29584e-11
497	293T-BSP-Pr-click-acid-break-3ul-3.36597.36597.4.0.dta	4	2647.31	KHPDSSVNFAEFSK(1)-KCSER(1)	Cross-Linked	BSP-en-acid	2647.29	Carbamidomethyl[C](19)	3.97593e-05	0.0361085	0.016225	6.1289	sp|P26583|HMGB2_HUMAN (30)-sp|P26583|HMGB2_HUMAN (44)/sp|P26583|HMGB2_HUMAN (30)-sp|P09429|HMGB1_HUMAN (44)/sp|P26583|HMGB2_HUMAN (30)-sp|O15347|HMGB3_HUMAN (44)/	Intra-Protein	3	1	22.5	6.5	5.80911e-14	4.59519e-05
498	293T-BSP-Pr-click-acid-break-3ul-3.77500.77500.5.0.dta	5	3719.08	ALMLQGVDLLADAVAVTMGPKGR(21)-VTKDGVTVAK(3)	Cross-Linked	BSP-en-acid	3719.06	null	1.43487e-06	0.0361284	0.024767	6.65948	sp|P10809|CH60_HUMAN (58)-sp|P10809|CH60_HUMAN (75)/	Intra-Protein	3	1	31	9	1.94582e-06	1.343e-07
499	293T-BSP-Pr-click-acid-break-3ul-3.66478.66478.4.0.dta	4	3926.13	VINLNDNTFTEKGAVAMAETLK(12)-SKGAVAIADAIR(2)	Cross-Linked	BSP-en-acid	3926.11	null	0.0138702	0.0362323	0.026824	6.83222	sp|P46060|RAGP1_HUMAN (251)-sp|P46060|RAGP1_HUMAN (279)/	Intra-Protein	3	1	18	11	4.35732e-05	0.00191019
500	293T-BSP-Pr-click-acid-break-3ul-2.62310.62310.4.0.dta	4	3008.72	AGGKILTFDQLALDSPK(4)-LKVCALR(2)	Cross-Linked	BSP-en-acid	3008.7	Carbamidomethyl[C](24)	0.000172257	0.036249	0.024693	8.20721	sp|Q07020|RL18_HUMAN (119)-sp|Q07020|RL18_HUMAN (99)/	Intra-Protein	2	1	18	5	1.39289e-12	0.000322131
501	293T-BSP-Pr-click-acid-break-3ul.18864.18864.3.0.dta	3	2292.31	AASGEAKPKVK(9)-AVAASKER(6)	Cross-Linked	BSP-en-acid	2292.3	null	2.87407e-21	0.0363933	0.006137	2.67722	sp|P16403|H12_HUMAN (119)-sp|P16402|H13_HUMAN (53)/sp|P16403|H12_HUMAN (119)-sp|P10412|H14_HUMAN (52)/sp|P16403|H12_HUMAN (119)-sp|P16403|H12_HUMAN (52)/sp|P16403|H12_HUMAN (119)-sp|P16401|H15_HUMAN (55)/	Intra-Protein	1	1	18.5	11.5	3.6039e-10	7.62511e-22
502	293T-BSP-Pr-click-acid-break-3ul-3.52760.52760.4.0.dta	4	3367.84	LIKNNASTDYDLSDK(3)-IYKIGQGYLIK(3)	Cross-Linked	BSP-en-acid	3367.81	null	1.76633e-06	0.0364944	0.028092	8.34131	sp|P39023|RL3_HUMAN (300)-sp|P39023|RL3_HUMAN (286)/	Intra-Protein	3	1	14	12	1.86117e-06	0.000447512
503	293T-BSP-Pr-click-acid-break-3ul.56889.56889.3.0.dta	3	2961.62	EIAQDFKTDLR(7)-YQKSTELLIR(3)	Cross-Linked	BSP-en-acid	2961.6	null	0.000132108	0.0365595	0.018519	6.25303	sp|Q16695|H31T_HUMAN (80)-sp|Q16695|H31T_HUMAN (57)/sp|Q16695|H31T_HUMAN (80)-sp|Q6NXT2|H3C_HUMAN (56)/sp|Q16695|H31T_HUMAN (80)-sp|P68431|H31_HUMAN (57)/sp|Q16695|H31T_HUMAN (80)-sp|Q71DI3|H32_HUMAN (57)/sp|Q16695|H31T_HUMAN (80)-sp|Q5TEC6|H37_HUMAN (57)/sp|Q16695|H31T_HUMAN (80)-sp|P84243|H33_HUMAN (57)/sp|P68431|H31_HUMAN (80)-sp|Q16695|H31T_HUMAN (57)/sp|P68431|H31_HUMAN (80)-sp|Q6NXT2|H3C_HU…	Intra-Protein	1	1	12	10	1.08271e-06	5.07987e-13
504	293T-BSP-Pr-click-acid-break-3ul.17498.17498.3.0.dta	3	1862.09	KATGAATPK(1)-KPAGAAK(1)	Cross-Linked	BSP-en-acid	1862.09	null	2.21193e-07	0.0365725	0.005869	3.15184	sp|P10412|H14_HUMAN (140)-sp|P16402|H13_HUMAN (131)/sp|P10412|H14_HUMAN (140)-sp|P10412|H14_HUMAN (130)/	Intra-Protein	1	1	17	16	1.43196e-09	1.70163e-06
505	293T-BSP-Pr-click-acid-break-3ul-3.38906.38906.3.0.dta	3	2556.38	KESYSIYVYK(1)-LAHYNKR(6)	Cross-Linked	BSP-en-acid	2556.36	null	3.82357e-09	0.0367682	0.016891	6.60744	sp|P23527|H2B1O_HUMAN (35)-sp|P23527|H2B1O_HUMAN (86)/sp|P23527|H2B1O_HUMAN (35)-sp|Q99880|H2B1L_HUMAN (86)/sp|P23527|H2B1O_HUMAN (35)-sp|Q6DN03|H2B2C_HUMAN (86)/sp|P23527|H2B1O_HUMAN (35)-sp|Q99879|H2B1M_HUMAN (86)/sp|P23527|H2B1O_HUMAN (35)-sp|Q16778|H2B2E_HUMAN (86)/sp|P23527|H2B1O_HUMAN (35)-sp|Q8N257|H2B3B_HUMAN (86)/sp|P23527|H2B1O_HUMAN (35)-sp|Q93079|H2B1H_HUMAN (86)/sp|P23527|H2B1O_HUMAN…	Intra-Protein	3	1	19	12	4.72166e-07	9.28501e-08
506	293T-BSP-Pr-click-acid-break-3ul-3.71439.71439.4.0.dta	4	4695.54	TIIPLISQCTPKVDFPQDQLTALTGR(12)-NLGIGKVSSFEEK(6)	Cross-Linked	BSP-en-acid	4695.51	Carbamidomethyl[C](9)	0.27389	0.0368956	0.031286	6.66297	sp|P40926|MDHM_HUMAN (215)-sp|P40926|MDHM_HUMAN (307)/	Intra-Protein	3	1	22	9	1	0.625832
507	293T-BSP-Pr-click-acid-break-3ul.35266.35266.4.0.dta	4	2976.66	VLKQVHPDTGISSK(3)-PEPAKSAPAPK(5)	Cross-Linked	BSP-en-acid	2976.65	null	2.7149e-09	0.0369006	0.010943	3.67628	sp|P23527|H2B1O_HUMAN (47)-sp|Q16778|H2B2E_HUMAN (6)/sp|P23527|H2B1O_HUMAN (47)-sp|O60814|H2B1K_HUMAN (6)/sp|P23527|H2B1O_HUMAN (47)-sp|P62807|H2B1C_HUMAN (6)/sp|P23527|H2B1O_HUMAN (47)-sp|P06899|H2B1J_HUMAN (6)/sp|P23527|H2B1O_HUMAN (47)-sp|P57053|H2BFS_HUMAN (6)/sp|Q99880|H2B1L_HUMAN (47)-sp|Q16778|H2B2E_HUMAN (6)/sp|Q99880|H2B1L_HUMAN (47)-sp|O60814|H2B1K_HUMAN (6)/sp|Q99880|H2B1L_HUMAN (47)-s…	Intra-Protein	1	1	22.5	14.5	1.38414e-17	2.56672e-07
508	293T-BSP-Pr-click-acid-break-3ul-2.80106.80106.4.0.dta	4	4281.33	VAPEEHPVLLTEAPLNPKANR(18)-DLTDYLMKILTER(8)	Cross-Linked	BSP-en-acid	4281.29	null	6.88978e-07	0.03694	0.033588	7.84529	sp|P63261|ACTG_HUMAN (113)-sp|Q562R1|ACTBL_HUMAN (192)/sp|P63261|ACTG_HUMAN (113)-sp|P68133|ACTS_HUMAN (193)/sp|P63261|ACTG_HUMAN (113)-sp|P63261|ACTG_HUMAN (191)/sp|P63261|ACTG_HUMAN (113)-sp|P62736|ACTA_HUMAN (193)/sp|P63261|ACTG_HUMAN (113)-sp|P68032|ACTC_HUMAN (193)/sp|P63261|ACTG_HUMAN (113)-sp|P63267|ACTH_HUMAN (192)/sp|P63261|ACTG_HUMAN (113)-sp|P60709|ACTB_HUMAN (191)/sp|P60709|ACTB_HUMAN…	Intra-Protein	2	1	22.5	11.5	9.30167e-11	8.96582e-08
509	293T-BSP-Pr-click-acid-break-3ul-2.43635.43635.5.0.dta	5	3149.71	VLKQVHPDTGISSK(3)-KESYSVYVYK(1)	Cross-Linked	BSP-en-acid	3149.69	null	3.64025e-14	0.0369991	0.022928	7.27945	sp|P23527|H2B1O_HUMAN (47)-sp|Q99880|H2B1L_HUMAN (35)/sp|P23527|H2B1O_HUMAN (47)-sp|Q99879|H2B1M_HUMAN (35)/sp|P23527|H2B1O_HUMAN (47)-sp|Q93079|H2B1H_HUMAN (35)/sp|P23527|H2B1O_HUMAN (47)-sp|P58876|H2B1D_HUMAN (35)/sp|P23527|H2B1O_HUMAN (47)-sp|O60814|H2B1K_HUMAN (35)/sp|P23527|H2B1O_HUMAN (47)-sp|Q99877|H2B1N_HUMAN (35)/sp|P23527|H2B1O_HUMAN (47)-sp|P62807|H2B1C_HUMAN (35)/sp|P23527|H2B1O_HUMAN…	Intra-Protein	2	1	18.5	12.5	8.88219e-13	3.86923e-12
510	293T-BSP-Pr-click-acid-break-3ul-2.14865.14865.4.0.dta	4	2061.23	KATGAATPK(1)-AKKPAGAAK(2)	Cross-Linked	BSP-en-acid	2061.22	null	9.0967e-08	0.0370298	0.012512	6.0702	sp|P10412|H14_HUMAN (140)-sp|P10412|H14_HUMAN (129)/	Intra-Protein	2	1	18	13	1.28782e-10	2.21998e-07
511	293T-BSP-Pr-click-acid-break-3ul-3.51167.51167.5.0.dta	5	3618.94	QMADTGKLNTLLQR(7)-HLYTKDIDIHEVR(5)	Cross-Linked	BSP-en-acid	3618.91	Oxidation[M](2)	0.00365323	0.0370298	0.031421	8.68246	sp|Q00839|HNRPU_HUMAN (551)-sp|Q00839|HNRPU_HUMAN (352)/	Intra-Protein	3	1	10.5	15.5	0.000408857	4.03254e-08
512	293T-BSP-Pr-click-acid-break-3ul-2.69200.69200.3.0.dta	3	3270.81	TLSDYNIQKESTLHLVLR(9)-MQIFVK(1)	Cross-Linked	BSP-en-acid	3270.79	null	0.000383085	0.0370704	0.018198	5.56379	sp|P62987|RL40_HUMAN (63)-sp|P62987|RL40_HUMAN (1)/sp|P62987|RL40_HUMAN (63)-sp|P62979|RS27A_HUMAN (1)/sp|P62987|RL40_HUMAN (63)-sp|P0CG48|UBC_HUMAN (1)/sp|P62987|RL40_HUMAN (63)-sp|P0CG47|UBB_HUMAN (1)/sp|P62979|RS27A_HUMAN (63)-sp|P62987|RL40_HUMAN (1)/sp|P62979|RS27A_HUMAN (63)-sp|P62979|RS27A_HUMAN (1)/sp|P62979|RS27A_HUMAN (63)-sp|P0CG48|UBC_HUMAN (1)/sp|P62979|RS27A_HUMAN (63)-sp|P0CG47|UBB…	Intra-Protein	2	1	15	6	2.66314e-08	0.00028022
513	293T-BSP-Pr-click-acid-break-3ul.54880.54880.3.0.dta	3	3104.66	KTVTAMDVVYALK(1)-DAVTYTEHAKR(10)	Cross-Linked	BSP-en-acid	3104.64	null	2.26646e-25	0.0371008	0.016988	5.4718	sp|P62805|H4_HUMAN (80)-sp|P62805|H4_HUMAN (78)/	Intra-Protein	1	1	18	14	9.95762e-10	3.91698e-08
514	293T-BSP-Pr-click-acid-break-3ul.51800.51800.5.0.dta	5	3184.7	SEGKSMFAGVPTMR(4)-VTKQYLPHVAR(3)	Cross-Linked	BSP-en-acid	3184.68	null	5.95669e-07	0.0371351	0.022709	7.13071	sp|O15260|SURF4_HUMAN (139)-sp|O15260|SURF4_HUMAN (22)/	Intra-Protein	1	1	10.5	12.5	1.91941e-06	1.38846e-06
515	293T-BSP-Pr-click-acid-break-3ul.63440.63440.5.1.dta	5	3362.8	APQCLGKFIEIAAR(7)-RKMCLFAGFQR(2)	Cross-Linked	BSP-en-acid	3362.78	Carbamidomethyl[C](4);Carbamidomethyl[C](21)	5.02637e-08	0.0371494	0.02347	6.97935	sp|Q00839|HNRPU_HUMAN (565)-sp|Q00839|HNRPU_HUMAN (592)/	Intra-Protein	1	1	12.5	14.5	3.15428e-10	1.12987e-07
516	293T-BSP-Pr-click-acid-break-3ul.58485.58485.4.3.dta	4	3418.7	LQDEIQNMKEEMAR(9)-SKFADLSEAANR(2)	Cross-Linked	BSP-en-acid	3418.67	null	0.000262267	0.037173	0.024355	7.12411	sp|P08670|VIME_HUMAN (373)-sp|P08670|VIME_HUMAN (294)/	Intra-Protein	1	1	13.5	8.5	0.000707515	4.87798e-12
517	293T-BSP-Pr-click-acid-break-3ul-2.66398.66398.3.1.dta	3	3646.84	APQCLGKFIEIAAR(7)-GYFEYIEENKYSR(10)	Cross-Linked	BSP-en-acid	3646.84	Carbamidomethyl[C](4)	3.90062e-27	0.0372476	0.006594	1.80814	sp|Q00839|HNRPU_HUMAN (565)-sp|Q00839|HNRPU_HUMAN (265)/	Intra-Protein	2	1	10.5	15.5	3.43653e-15	0.000569026
518	293T-BSP-Pr-click-acid-break-3ul.45240.45240.4.0.dta	4	2777.54	VAVEAKNPADLPK(6)-KSDPVVSYR(1)	Cross-Linked	BSP-en-acid	2777.52	null	5.21424e-05	0.0373866	0.018877	6.79635	sp|P13639|EF2_HUMAN (512)-sp|P13639|EF2_HUMAN (572)/	Intra-Protein	1	1	15	10	0.000163648	5.70237e-05
519	293T-BSP-Pr-click-acid-break-3ul.51427.51427.4.0.dta	4	3341.86	IVAPGKGILAADESTGSIAK(6)-KELSDIAHR(1)	Cross-Linked	BSP-en-acid	3341.84	null	0.0370029	0.0373963	0.019278	5.76867	sp|P04075|ALDOA_HUMAN (28)-sp|P04075|ALDOA_HUMAN (14)/	Intra-Protein	1	1	19	8	4.87161e-08	0.0302039
520	293T-BSP-Pr-click-acid-break-3ul-3.37187.37187.3.0.dta	3	2245.27	TKEIEQVYR(2)-SKAIASK(2)	Cross-Linked	BSP-en-acid	2245.25	null	1.20267e-05	0.0373992	0.015677	6.98228	sp|Q8NEY8|PPHLN_HUMAN (299)-sp|Q8NEY8|PPHLN_HUMAN (292)/	Intra-Protein	3	1	12	11	4.95394e-06	0.000248371
521	293T-BSP-Pr-click-acid-break-3ul-2.61588.61588.5.0.dta	5	2879.64	GLAPDLPEDLYHLIKK(15)-KHLER(1)	Cross-Linked	BSP-en-acid	2879.61	null	1.02748e-16	0.0375221	0.026656	9.2568	sp|P62277|RS13_HUMAN (93)-sp|P62277|RS13_HUMAN (100)/	Intra-Protein	2	1	26	6	1.74051e-13	3.2564e-18
522	293T-BSP-Pr-click-acid-break-3ul.37469.37469.4.1.dta	4	2278.3	KLYDIDVAK(1)-ANKHQIK(3)	Cross-Linked	BSP-en-acid	2278.29	null	0.00280224	0.0375554	0.005282	2.3184	sp|P62750|RL23A_HUMAN (115)-sp|P62750|RL23A_HUMAN (106)/	Intra-Protein	1	1	12.5	9.5	1.20018e-10	0.000126965
523	293T-BSP-Pr-click-acid-break-3ul-3.77552.77552.5.0.dta	5	4281.32	VAPEEHPVLLTEAPLNPKANR(18)-DLTDYLMKILTER(8)	Cross-Linked	BSP-en-acid	4281.29	null	4.3689e-06	0.0375984	0.027378	6.39479	sp|P63261|ACTG_HUMAN (113)-sp|Q562R1|ACTBL_HUMAN (192)/sp|P63261|ACTG_HUMAN (113)-sp|P68133|ACTS_HUMAN (193)/sp|P63261|ACTG_HUMAN (113)-sp|P63261|ACTG_HUMAN (191)/sp|P63261|ACTG_HUMAN (113)-sp|P62736|ACTA_HUMAN (193)/sp|P63261|ACTG_HUMAN (113)-sp|P68032|ACTC_HUMAN (193)/sp|P63261|ACTG_HUMAN (113)-sp|P63267|ACTH_HUMAN (192)/sp|P63261|ACTG_HUMAN (113)-sp|P60709|ACTB_HUMAN (191)/sp|P60709|ACTB_HUMAN…	Intra-Protein	3	1	23.5	12.5	3.79099e-06	0.000240034
524	293T-BSP-Pr-click-acid-break-3ul-3.78308.78308.5.0.dta	5	6258.4	VTLATLKMSVQPTVSLGGFEITPPVVLR(7)-TVSLGAGAKDELHIVEAEAMNYEGSPIK(9)	Cross-Linked	BSP-en-acid	6258.34	null	1	0.0376524	0.052423	8.3765	sp|P06748|NPM_HUMAN (80)-sp|P06748|NPM_HUMAN (54)/	Intra-Protein	3	1	17.5	16.5	1	1
525	293T-BSP-Pr-click-acid-break-3ul-2.71142.71142.4.0.dta	4	4591.37	YGGQPLFSEKFPTLWSGAR(10)-VTQNLPMKEGCTEVSLLR(8)	Cross-Linked	BSP-en-acid	4591.35	Carbamidomethyl[C](33)	4.14467e-05	0.0376563	0.026975	5.87518	sp|Q1KMD3|HNRL2_HUMAN (273)-sp|Q1KMD3|HNRL2_HUMAN (305)/	Intra-Protein	2	1	17	18	6.56423e-06	3.13383e-05
526	293T-BSP-Pr-click-acid-break-3ul.22098.22098.3.0.dta	3	2762.35	NDKSEEEQSSSSVK(3)-KDETNVK(1)	Cross-Linked	BSP-en-acid	2762.33	null	4.05975e-11	0.0376592	0.013625	4.93243	sp|P07910|HNRPC_HUMAN (232)-sp|P07910|HNRPC_HUMAN (244)/	Intra-Protein	1	1	14.5	8.5	4.65441e-09	3.65151e-12
527	293T-BSP-Pr-click-acid-break-3ul.78677.78677.5.0.dta	5	5691.15	KDGNASGTTLLEALDCILPPTRPTDKPLR(1)-EHALLAYTLGVKQLIVGVNK(12)	Cross-Linked	BSP-en-acid	5691.13	Carbamidomethyl[C](16)	2.40598e-08	0.0377325	0.017117	3.00766	sp|P68104|EF1A1_HUMAN (219)-sp|P68104|EF1A1_HUMAN (146)/sp|P68104|EF1A1_HUMAN (219)-sp|Q5VTE0|EF1A3_HUMAN (146)/sp|P68104|EF1A1_HUMAN (219)-sp|Q05639|EF1A2_HUMAN (146)/sp|Q5VTE0|EF1A3_HUMAN (219)-sp|P68104|EF1A1_HUMAN (146)/sp|Q5VTE0|EF1A3_HUMAN (219)-sp|Q5VTE0|EF1A3_HUMAN (146)/sp|Q5VTE0|EF1A3_HUMAN (219)-sp|Q05639|EF1A2_HUMAN (146)/	Intra-Protein	1	1	19	23	8.39335e-12	6.90464e-09
528	293T-BSP-Pr-click-acid-break-3ul.26599.26599.3.0.dta	3	1848.02	LAHYNKR(6)-PEPTK(1)	Cross-Linked	BSP-en-acid	1848.01	null	6.24357e-05	0.0377638	0.007769	4.20398	sp|P23527|H2B1O_HUMAN (86)-sp|P58876|H2B1D_HUMAN (2)/sp|P23527|H2B1O_HUMAN (86)-sp|Q8N3V7|SYNPO_HUMAN (801)/sp|P23527|H2B1O_HUMAN (86)-sp|Q5T0J7|TEX35_HUMAN (26)/sp|P23527|H2B1O_HUMAN (86)-sp|Q00872|MYPC1_HUMAN (2)/sp|Q99880|H2B1L_HUMAN (86)-sp|P58876|H2B1D_HUMAN (2)/sp|Q99880|H2B1L_HUMAN (86)-sp|Q8N3V7|SYNPO_HUMAN (801)/sp|Q99880|H2B1L_HUMAN (86)-sp|Q5T0J7|TEX35_HUMAN (26)/sp|Q99880|H2B1L_HUMAN …	Intra-Protein	1	1	12	8	6.55933e-13	0.000149759
529	293T-BSP-Pr-click-acid-break-3ul-2.51382.51382.3.0.dta	3	3060.6	GCGVVKFESPEVAER(6)-KACQIFVR(1)	Cross-Linked	BSP-en-acid	3060.58	Carbamidomethyl[C](2);Carbamidomethyl[C](21)	1.5371e-16	0.0377761	0.026886	8.78462	sp|P52272|HNRPM_HUMAN (698)-sp|P52272|HNRPM_HUMAN (651)/	Intra-Protein	2	1	18.5	9.5	2.89055e-10	1.57192e-14
530	293T-BSP-Pr-click-acid-break-3ul.69056.69056.3.0.dta	3	3270.82	TLSDYNIQKESTLHLVLR(9)-MQIFVK(1)	Cross-Linked	BSP-en-acid	3270.79	null	7.8569e-07	0.0378318	0.023922	7.31383	sp|P62987|RL40_HUMAN (63)-sp|P62987|RL40_HUMAN (1)/sp|P62987|RL40_HUMAN (63)-sp|P62979|RS27A_HUMAN (1)/sp|P62987|RL40_HUMAN (63)-sp|P0CG48|UBC_HUMAN (1)/sp|P62987|RL40_HUMAN (63)-sp|P0CG47|UBB_HUMAN (1)/sp|P62979|RS27A_HUMAN (63)-sp|P62987|RL40_HUMAN (1)/sp|P62979|RS27A_HUMAN (63)-sp|P62979|RS27A_HUMAN (1)/sp|P62979|RS27A_HUMAN (63)-sp|P0CG48|UBC_HUMAN (1)/sp|P62979|RS27A_HUMAN (63)-sp|P0CG47|UBB…	Intra-Protein	1	1	14	6	1	0.0134743
531	293T-BSP-Pr-click-acid-break-3ul-3.53531.53531.5.0.dta	5	4969.59	IISANGCKVDNSSLTGESEPQTR(8)-IVEIPFNSTNKYQLSIHK(11)	Cross-Linked	BSP-en-acid	4969.54	Carbamidomethyl[C](7)	1.97857e-15	0.0378562	0.049583	9.97739	sp|P05023|AT1A1_HUMAN (212)-sp|P05023|AT1A1_HUMAN (487)/	Intra-Protein	3	1	15.5	12.5	3.95534e-15	1.61777e-07
532	293T-BSP-Pr-click-acid-break-3ul-2.65121.65121.3.0.dta	3	3771.11	TLSDYNIQKESTLHLVLR(9)-MQIFVKTLTGK(6)	Cross-Linked	BSP-en-acid	3771.09	null	1.70456e-08	0.0378747	0.018438	4.88931	sp|P62987|RL40_HUMAN (63)-sp|P62987|RL40_HUMAN (6)/sp|P62987|RL40_HUMAN (63)-sp|P62979|RS27A_HUMAN (6)/sp|P62987|RL40_HUMAN (63)-sp|P0CG48|UBC_HUMAN (6)/sp|P62987|RL40_HUMAN (63)-sp|P0CG47|UBB_HUMAN (6)/sp|P62979|RS27A_HUMAN (63)-sp|P62987|RL40_HUMAN (6)/sp|P62979|RS27A_HUMAN (63)-sp|P62979|RS27A_HUMAN (6)/sp|P62979|RS27A_HUMAN (63)-sp|P0CG48|UBC_HUMAN (6)/sp|P62979|RS27A_HUMAN (63)-sp|P0CG47|UBB…	Intra-Protein	2	1	18	14	1	6.42728e-07
533	293T-BSP-Pr-click-acid-break-3ul-2.67078.67078.4.0.dta	4	4501.42	YVASYLLAALGGNSSPSAKDIK(19)-KILDSVGIEADDDRLNK(1)	Cross-Linked	BSP-en-acid	4501.38	null	0.00151587	0.0379112	0.034227	7.60366	sp|P05387|RLA2_HUMAN (21)-sp|P05387|RLA2_HUMAN (25)/	Intra-Protein	2	1	32.5	12.5	7.7676e-13	5.79818e-06
534	293T-BSP-Pr-click-acid-break-3ul-2.59108.59108.3.1.dta	3	3515.95	YGVKVGLTNYAAAYCTGLLLAR(4)-KAHAAIR(1)	Cross-Linked	BSP-en-acid	3515.93	Carbamidomethyl[C](15)	7.25571e-09	0.0379371	0.018937	5.38606	sp|P46777|RL5_HUMAN (89)-sp|P46777|RL5_HUMAN (242)/	Intra-Protein	2	1	19	6	0.000250164	1.35778e-12
535	293T-BSP-Pr-click-acid-break-3ul-2.8564.8564.5.0.dta	5	2148.26	KAASGEAKPK(1)-KAGGTKPK(1)	Cross-Linked	BSP-en-acid	2148.25	null	4.49011e-05	0.0379952	0.013757	6.40382	sp|P10412|H14_HUMAN (110)-sp|P16403|H12_HUMAN (122)/sp|P16403|H12_HUMAN (110)-sp|P16403|H12_HUMAN (122)/sp|P16401|H15_HUMAN (113)-sp|P16403|H12_HUMAN (122)/	Intra-Protein	2	1	19	13	2.74824e-06	0.000260689
536	293T-BSP-Pr-click-acid-break-3ul.28327.28327.3.0.dta	3	2501.4	GTGASGSFKLNKK(9)-AVAASKER(6)	Cross-Linked	BSP-en-acid	2501.38	null	3.4064e-08	0.0380307	0.01226	4.90129	sp|P16402|H13_HUMAN (107)-sp|P16402|H13_HUMAN (53)/sp|P16402|H13_HUMAN (107)-sp|P10412|H14_HUMAN (52)/sp|P16402|H13_HUMAN (107)-sp|P16403|H12_HUMAN (52)/sp|P16402|H13_HUMAN (107)-sp|P16401|H15_HUMAN (55)/sp|Q02539|H11_HUMAN (109)-sp|P16402|H13_HUMAN (53)/sp|Q02539|H11_HUMAN (109)-sp|P10412|H14_HUMAN (52)/sp|Q02539|H11_HUMAN (109)-sp|P16403|H12_HUMAN (52)/sp|Q02539|H11_HUMAN (109)-sp|P16401|H15_HU…	Intra-Protein	1	1	16	9	4.72595e-10	1.74111e-27
537	293T-BSP-Pr-click-acid-break-3ul-3.63637.63637.5.2.dta	5	5314.65	GILTLKYPIEHGIVTNWDDMEK(6)-HQGVMVGMGQKDSYVGDEAQSK(11)	Cross-Linked	BSP-en-acid	5314.59	Oxidation[M](33)	0.000219053	0.0380599	0.065648	12.3524	sp|P63261|ACTG_HUMAN (68)-sp|P68133|ACTS_HUMAN (52)/sp|P63261|ACTG_HUMAN (68)-sp|P63261|ACTG_HUMAN (50)/sp|P63261|ACTG_HUMAN (68)-sp|P62736|ACTA_HUMAN (52)/sp|P63261|ACTG_HUMAN (68)-sp|P68032|ACTC_HUMAN (52)/sp|P63261|ACTG_HUMAN (68)-sp|P63267|ACTH_HUMAN (51)/sp|P63261|ACTG_HUMAN (68)-sp|P60709|ACTB_HUMAN (50)/sp|P60709|ACTB_HUMAN (68)-sp|P68133|ACTS_HUMAN (52)/sp|P60709|ACTB_HUMAN (68)-sp|P63261…	Intra-Protein	3	1	13.5	16.5	1.25483e-05	5.73605e-09
538	293T-BSP-Pr-click-acid-break-3ul.72995.72995.4.0.dta	4	3544.99	NVNVFKFIIPQIVK(6)-IVADKDYSVTANSK(5)	Cross-Linked	BSP-en-acid	3544.98	null	1.16183e-06	0.0380944	0.015776	4.45024	sp|P07195|LDHB_HUMAN (119)-sp|P07195|LDHB_HUMAN (82)/	Intra-Protein	1	1	12.5	11.5	1.88804e-10	2.86622e-06
539	293T-BSP-Pr-click-acid-break-3ul.57063.57063.3.0.dta	3	3065.66	FDVSGYPTIKILK(10)-KGQAVDYEGSR(1)	Cross-Linked	BSP-en-acid	3065.63	null	1.39005e-12	0.038142	0.030135	9.82995	sp|P13667|PDIA4_HUMAN (141)-sp|P13667|PDIA4_HUMAN (145)/	Intra-Protein	1	1	21	11	7.93095e-14	2.43609e-14
540	293T-BSP-Pr-click-acid-break-3ul.11159.11159.3.0.dta	3	1696.02	AVTKAQK(4)-KDGKK(1)	Cross-Linked	BSP-en-acid	1696.01	null	7.36436e-13	0.0381464	0.007545	4.44867	sp|P23527|H2B1O_HUMAN (21)-sp|P23527|H2B1O_HUMAN (25)/sp|P23527|H2B1O_HUMAN (21)-sp|Q99880|H2B1L_HUMAN (25)/sp|P23527|H2B1O_HUMAN (21)-sp|Q6DN03|H2B2C_HUMAN (25)/sp|P23527|H2B1O_HUMAN (21)-sp|Q99879|H2B1M_HUMAN (25)/sp|P23527|H2B1O_HUMAN (21)-sp|Q16778|H2B2E_HUMAN (25)/sp|P23527|H2B1O_HUMAN (21)-sp|Q8N257|H2B3B_HUMAN (25)/sp|P23527|H2B1O_HUMAN (21)-sp|Q93079|H2B1H_HUMAN (25)/sp|P23527|H2B1O_HUMAN…	Intra-Protein	1	1	14	9	6.84307e-10	8.33704e-13
541	293T-BSP-Pr-click-acid-break-3ul-2.73440.73440.4.1.dta	4	3055.69	FLDKALELNMLSLK(4)-KFLEMHQL(1)	Cross-Linked	BSP-en-acid	3055.67	null	5.1658e-06	0.0381758	0.02174	7.11464	sp|Q9Y617|SERC_HUMAN (323)-sp|Q9Y617|SERC_HUMAN (363)/	Intra-Protein	2	1	19	7	6.17925e-09	5.71479e-05
542	293T-BSP-Pr-click-acid-break-3ul-3.56647.56647.4.0.dta	4	4748.57	AVIVKNIDDGTSDRPYSHALVAGIDR(5)-YSVDIPLDKTVVNK(9)	Cross-Linked	BSP-en-acid	4748.53	null	3.71856e-06	0.0382114	0.043333	9.12557	sp|P61353|RL27_HUMAN (27)-sp|P61353|RL27_HUMAN (93)/	Intra-Protein	3	1	17	17	1	2.64097e-07
543	293T-BSP-Pr-click-acid-break-3ul-2.58761.58761.4.0.dta	4	2758.57	KIEDNNTLVFIVDVK(1)-KAYVR(1)	Cross-Linked	BSP-en-acid	2758.55	null	5.30236e-10	0.0382832	0.021365	7.74501	sp|P62750|RL23A_HUMAN (89)-sp|P62750|RL23A_HUMAN (135)/sp|P62750|RL23A_HUMAN (89)-sp|Q8IWR0|Z3H7A_HUMAN (176)/sp|P62750|RL23A_HUMAN (89)-sp|O95185|UNC5C_HUMAN (157)/	Intra-Protein	2	1	26	6	1.02648e-11	1.51055e-06
544	293T-BSP-Pr-click-acid-break-3ul.77645.77645.4.2.dta	4	4592.64	LVNLQHLDLLNNKLVTLPVSFAQLK(13)-NKLQQLPADFGR(2)	Cross-Linked	BSP-en-acid	4592.61	null	6.05622e-06	0.0383602	0.027612	6.01227	sp|Q96AG4|LRC59_HUMAN (96)-sp|Q96AG4|LRC59_HUMAN (73)/	Intra-Protein	1	1	27	11	4.94352e-11	4.85578e-09
545	293T-BSP-Pr-click-acid-break-3ul.70129.70129.5.0.dta	5	3796.21	DFLAGGVAAAISKTAVAPIER(13)-VKLLLQVQHASK(2)	Cross-Linked	BSP-en-acid	3796.18	null	0.00810903	0.0383653	0.023494	6.18885	sp|P05141|ADT2_HUMAN (23)-sp|P05141|ADT2_HUMAN (33)/sp|P05141|ADT2_HUMAN (23)-sp|P12236|ADT3_HUMAN (33)/sp|P05141|ADT2_HUMAN (23)-sp|P12235|ADT1_HUMAN (33)/	Intra-Protein	1	1	19	9	2.12293e-09	0.000284151
546	293T-BSP-Pr-click-acid-break-3ul.61710.61710.4.4.dta	4	4426.43	GLTSVINQKLKDDEVAQLK(9)-EKLIAPVAEEEATVPNNK(2)	Cross-Linked	BSP-en-acid	4426.41	null	1.06713e-06	0.0383812	0.018005	4.06763	sp|P07195|LDHB_HUMAN (308)-sp|P07195|LDHB_HUMAN (7)/	Intra-Protein	1	1	16.5	16.5	3.38656e-06	1.34201e-12
547	293T-BSP-Pr-click-acid-break-3ul-2.52467.52467.3.0.dta	3	2554.37	GFPTIYFSPANKK(12)-KYEGGR(1)	Cross-Linked	BSP-en-acid	2554.35	null	9.46458e-17	0.0385013	0.02324	9.09822	sp|P30101|PDIA3_HUMAN (460)-sp|P30101|PDIA3_HUMAN (466)/	Intra-Protein	2	1	15	5	1.1061e-13	1.99268e-18
548	293T-BSP-Pr-click-acid-break-3ul-3.58175.58175.3.0.dta	3	3132.67	TVTAMDVVYALKR(12)-DAVTYTEHAKR(10)	Cross-Linked	BSP-en-acid	3132.65	null	3.08212e-22	0.038528	0.016864	5.3833	sp|P62805|H4_HUMAN (92)-sp|P62805|H4_HUMAN (78)/	Intra-Protein	3	1	13.5	10.5	5.32808e-40	1.22992e-15
549	293T-BSP-Pr-click-acid-break-3ul-3.50233.50233.4.1.dta	4	2737.57	LKVSELKEELK(2)-GLKAELMER(3)	Cross-Linked	BSP-en-acid	2737.55	null	2.93639e-06	0.0386077	0.021915	8.00532	sp|Q00839|HNRPU_HUMAN (12)-sp|Q00839|HNRPU_HUMAN (31)/	Intra-Protein	3	1	16	12	1.65127e-06	5.00883e-07
550	293T-BSP-Pr-click-acid-break-3ul-3.14565.14565.4.0.dta	4	2061.23	KATGAATPK(1)-AKKPAGAAK(2)	Cross-Linked	BSP-en-acid	2061.22	null	6.48907e-10	0.0386556	0.008724	4.23245	sp|P10412|H14_HUMAN (140)-sp|P10412|H14_HUMAN (129)/	Intra-Protein	3	1	16	14	3.65591e-10	1.93446e-08
551	293T-BSP-Pr-click-acid-break-3ul-2.70271.70271.4.0.dta	4	4460.3	LLQDSVDFSLADAINTEFKNTR(19)-TNEKVELQELNDR(4)	Cross-Linked	BSP-en-acid	4460.26	null	5.98329e-14	0.0386616	0.039023	8.74905	sp|P08670|VIME_HUMAN (97)-sp|P08670|VIME_HUMAN (104)/sp|P08670|VIME_HUMAN (97)-sp|P17661|DESM_HUMAN (109)/	Intra-Protein	2	1	21.5	10.5	1	1.5231e-12
552	293T-BSP-Pr-click-acid-break-3ul-3.81412.81412.4.0.dta	4	3368.91	NAIDKLFVLFGAEILK(5)-KLGGSQEDQIK(1)	Cross-Linked	BSP-en-acid	3368.88	null	0.00010695	0.0386988	0.029407	8.72901	sp|P37837|TALDO_HUMAN (86)-sp|P37837|TALDO_HUMAN (71)/	Intra-Protein	3	1	19	8	5.3296e-13	6.12048e-05
553	293T-BSP-Pr-click-acid-break-3ul-3.58433.58433.3.0.dta	3	3132.67	TVTAMDVVYALKR(12)-DAVTYTEHAKR(10)	Cross-Linked	BSP-en-acid	3132.65	null	1.10784e-08	0.0387852	0.022207	7.08888	sp|P62805|H4_HUMAN (92)-sp|P62805|H4_HUMAN (78)/	Intra-Protein	3	1	16.5	10.5	7.60766e-30	3.7958e-11
554	293T-BSP-Pr-click-acid-break-3ul.26541.26541.3.0.dta	3	2245.25	AVTKYTSAK(4)-LAHYNKR(6)	Cross-Linked	BSP-en-acid	2245.25	null	8.88142e-09	0.0388243	0.008906	3.9666	sp|O60814|H2B1K_HUMAN (121)-sp|P23527|H2B1O_HUMAN (86)/sp|O60814|H2B1K_HUMAN (121)-sp|Q99880|H2B1L_HUMAN (86)/sp|O60814|H2B1K_HUMAN (121)-sp|Q6DN03|H2B2C_HUMAN (86)/sp|O60814|H2B1K_HUMAN (121)-sp|Q99879|H2B1M_HUMAN (86)/sp|O60814|H2B1K_HUMAN (121)-sp|Q16778|H2B2E_HUMAN (86)/sp|O60814|H2B1K_HUMAN (121)-sp|Q8N257|H2B3B_HUMAN (86)/sp|O60814|H2B1K_HUMAN (121)-sp|Q93079|H2B1H_HUMAN (86)/sp|O60814|H2B1…	Intra-Protein	1	1	10	12	7.58961e-09	1.79012e-06
555	293T-BSP-Pr-click-acid-break-3ul-3.54414.54414.4.0.dta	4	3140.84	VFSGLVSTGLKVR(11)-KEDLYLKPIQR(1)	Cross-Linked	BSP-en-acid	3140.82	null	4.5154e-06	0.0389155	0.018111	5.76633	sp|P13639|EF2_HUMAN (426)-sp|P13639|EF2_HUMAN (439)/	Intra-Protein	3	1	20.5	8.5	4.2542e-06	9.56721e-14
556	293T-BSP-Pr-click-acid-break-3ul.47960.47960.5.0.dta	5	2865.66	LKVSELKEELKK(2)-GLKAELMER(3)	Cross-Linked	BSP-en-acid	2865.65	null	2.8992e-06	0.0389615	0.013138	4.58465	sp|Q00839|HNRPU_HUMAN (12)-sp|Q00839|HNRPU_HUMAN (31)/	Intra-Protein	1	1	17	10	2.18035e-06	5.93333e-07
557	293T-BSP-Pr-click-acid-break-3ul.65236.65236.4.0.dta	4	3928.19	FLEQQNKILLAELEQLKGQGK(7)-FANYIDKVR(7)	Cross-Linked	BSP-en-acid	3928.17	null	0.131982	0.0389821	0.02257	5.74568	sp|P08670|VIME_HUMAN (129)-sp|P08670|VIME_HUMAN (120)/	Intra-Protein	1	1	23.5	10.5	0.000114974	0.00471946
558	293T-BSP-Pr-click-acid-break-3ul.55550.55550.5.0.dta	5	3915.07	KHNNCMASHLTPAVYAR(1)-VVVDALSGLKGDLAGR(10)	Cross-Linked	BSP-en-acid	3915.05	Carbamidomethyl[C](5)	1.29804e-07	0.03899	0.018245	4.66022	sp|P12532|KCRU_HUMAN (58)-sp|P12532|KCRU_HUMAN (199)/	Intra-Protein	1	1	17.5	17.5	2.16362e-07	0.000162868
559	293T-BSP-Pr-click-acid-break-3ul-3.56864.56864.3.0.dta	3	3057.71	AGVNTVTTLVENKK(13)-KMGVPYCIIK(1)	Cross-Linked	BSP-en-acid	3057.68	Carbamidomethyl[C](24)	2.85681e-06	0.039121	0.024955	8.16141	sp|P62424|RL7A_HUMAN (150)-sp|P62424|RL7A_HUMAN (176)/	Intra-Protein	3	1	15.5	7.5	6.54857e-05	9.38156e-14
560	293T-BSP-Pr-click-acid-break-3ul-3.35249.35249.3.0.dta	3	2469.35	VLKQVHPDTGISSK(3)-YTSSK(5)	Cross-Linked	BSP-en-acid	2469.33	null	6.71406e-05	0.0391277	0.012888	5.21922	sp|P23527|H2B1O_HUMAN (47)-sp|P23527|H2B1O_HUMAN (126)/sp|P23527|H2B1O_HUMAN (47)-sp|Q99880|H2B1L_HUMAN (126)/sp|P23527|H2B1O_HUMAN (47)-sp|Q99879|H2B1M_HUMAN (126)/sp|P23527|H2B1O_HUMAN (47)-sp|Q16778|H2B2E_HUMAN (126)/sp|P23527|H2B1O_HUMAN (47)-sp|Q96A08|H2B1A_HUMAN (127)/sp|P23527|H2B1O_HUMAN (47)-sp|Q8N257|H2B3B_HUMAN (126)/sp|P23527|H2B1O_HUMAN (47)-sp|Q93079|H2B1H_HUMAN (126)/sp|P23527|H2B1…	Intra-Protein	3	1	14	7	1.40198e-12	0.000103554
561	293T-BSP-Pr-click-acid-break-3ul-3.73301.73301.4.0.dta	4	4065.16	SDKLPYKVADIGLAAWGR(7)-KALDIAENEMPGLMR(1)	Cross-Linked	BSP-en-acid	4065.13	Acetyl[ProteinN-term](0)	0.0027385	0.039133	0.02657	6.53608	sp|P23526|SAHH_HUMAN (8)-sp|P23526|SAHH_HUMAN (20)/	Intra-Protein	3	1	16.5	12.5	7.66218e-09	0.00103885
562	293T-BSP-Pr-click-acid-break-3ul-3.57218.57218.3.0.dta	3	3418.7	LQDEIQNMKEEMAR(9)-SKFADLSEAANR(2)	Cross-Linked	BSP-en-acid	3418.67	null	1.58114e-09	0.0392169	0.027363	8.00398	sp|P08670|VIME_HUMAN (373)-sp|P08670|VIME_HUMAN (294)/	Intra-Protein	3	1	13.5	8.5	4.41816e-08	4.6608e-15
563	293T-BSP-Pr-click-acid-break-3ul-2.53143.53143.3.0.dta	3	3088.63	TNEKVELQELNDR(4)-FANYIDKVR(7)	Cross-Linked	BSP-en-acid	3088.61	null	1.44534e-10	0.0392429	0.019921	6.44984	sp|P08670|VIME_HUMAN (104)-sp|P08670|VIME_HUMAN (120)/sp|P17661|DESM_HUMAN (109)-sp|P08670|VIME_HUMAN (120)/	Intra-Protein	2	1	11.5	13.5	3.82471e-13	1.09323e-09
564	293T-BSP-Pr-click-acid-break-3ul.60920.60920.5.0.dta	5	3734.01	NGVKITLPVDFVTADKFDENAK(4)-KYAEAVTR(1)	Cross-Linked	BSP-en-acid	3733.98	null	6.1924e-05	0.0392773	0.033387	8.9414	sp|P00558|PGK1_HUMAN (279)-sp|P00558|PGK1_HUMAN (323)/	Intra-Protein	1	1	21	9	2.37797e-08	2.33041e-05
565	293T-BSP-Pr-click-acid-break-3ul.66896.66896.4.0.dta	4	4501.41	YVASYLLAALGGNSSPSAKDIK(19)-KILDSVGIEADDDRLNK(1)	Cross-Linked	BSP-en-acid	4501.38	null	2.42879e-09	0.0392992	0.026795	5.95262	sp|P05387|RLA2_HUMAN (21)-sp|P05387|RLA2_HUMAN (25)/	Intra-Protein	1	1	32.5	17.5	5.38479e-14	5.64261e-10
566	293T-BSP-Pr-click-acid-break-3ul.62885.62885.5.0.dta	5	5144.71	VVLAYEPVWAIGTGKTATPQQAQEVHEK(15)-GWLKSNVSDAVAQSTR(4)	Cross-Linked	BSP-en-acid	5144.68	null	3.49477e-11	0.0393067	0.025972	5.04832	sp|P60174|TPIS_HUMAN (175)-sp|P60174|TPIS_HUMAN (194)/	Intra-Protein	1	1	17	12	7.86759e-05	1.49677e-06
567	293T-BSP-Pr-click-acid-break-3ul.69982.69982.5.0.dta	5	3513.07	RKTVTAMDVVYALKR(2)-GVLKVFLENVIR(4)	Cross-Linked	BSP-en-acid	3513.05	null	1.63469e-10	0.039343	0.021575	6.14139	sp|P62805|H4_HUMAN (80)-sp|P62805|H4_HUMAN (60)/	Intra-Protein	1	1	14.5	9.5	8.43486e-06	2.6816e-13
568	293T-BSP-Pr-click-acid-break-3ul-3.75630.75630.4.0.dta	4	3894.33	KPLVIIAEDVDGEALSTLVLNR(1)-LKVGLQVVAVK(2)	Cross-Linked	BSP-en-acid	3894.3	null	6.8171e-05	0.0393577	0.024793	6.36648	sp|P10809|CH60_HUMAN (269)-sp|P10809|CH60_HUMAN (292)/	Intra-Protein	3	1	29	5	1.47983e-13	4.3563e-08
569	293T-BSP-Pr-click-acid-break-3ul-3.9875.9875.4.0.dta	4	2146.26	KAASGEGKPK(1)-KAGAAKPR(1)	Cross-Linked	BSP-en-acid	2146.25	null	4.30945e-07	0.0394031	0.014185	6.60922	sp|P16402|H13_HUMAN (111)-sp|P16402|H13_HUMAN (123)/	Intra-Protein	3	1	16	12	5.82015e-14	0.000311526
570	293T-BSP-Pr-click-acid-break-3ul-3.34345.34345.3.0.dta	3	2641.41	VVSSIEQKTEGAEK(8)-KQQMAR(1)	Cross-Linked	BSP-en-acid	2641.4	null	1.03884e-11	0.0394611	0.012737	4.82207	sp|P63104|1433Z_HUMAN (68)-sp|P63104|1433Z_HUMAN (75)/	Intra-Protein	3	1	19	8	1.26754e-13	2.82438e-14
571	293T-BSP-Pr-click-acid-break-3ul-2.55084.55084.3.0.dta	3	3349.7	KGTDIMYTGTLDCWR(1)-LAADVGKAGAER(7)	Cross-Linked	BSP-en-acid	3349.67	Carbamidomethyl[C](13)	0.523279	0.0395221	0.031937	9.53438	sp|P05141|ADT2_HUMAN (245)-sp|P05141|ADT2_HUMAN (147)/	Intra-Protein	2	1	14	10	7.53583e-10	0.0806108
572	293T-BSP-Pr-click-acid-break-3ul.56931.56931.3.0.dta	3	2674.55	TLLIKTVETR(5)-FANYIDKVR(7)	Cross-Linked	BSP-en-acid	2674.53	null	1.7622e-10	0.0396255	0.019154	7.16164	sp|P08670|VIME_HUMAN (445)-sp|P08670|VIME_HUMAN (120)/	Intra-Protein	1	1	10.5	13.5	5.49692e-11	1.13047e-11
573	293T-BSP-Pr-click-acid-break-3ul.55976.55976.4.0.dta	4	2769.52	TKPHLFYIPGR(2)-KMNALFEGR(1)	Cross-Linked	BSP-en-acid	2769.5	null	0.000258593	0.0396461	0.018358	6.62863	sp|Q9H307|PININ_HUMAN (238)-sp|Q9H307|PININ_HUMAN (262)/	Intra-Protein	1	1	11	9	3.43028e-06	0.000225555
574	293T-BSP-Pr-click-acid-break-3ul-2.59541.59541.4.0.dta	4	3414.89	IQEIIEQLDVTTSEYEKEK(17)-KGVITVK(1)	Cross-Linked	BSP-en-acid	3414.86	null	1.53158e-13	0.0396876	0.024568	7.19444	sp|P10809|CH60_HUMAN (387)-sp|P10809|CH60_HUMAN (196)/	Intra-Protein	2	1	25.5	5.5	5.31804e-12	2.57283e-13
575	293T-BSP-Pr-click-acid-break-3ul-3.25577.25577.4.0.dta	4	2528.4	GTGASGSFKLNK(9)-KAASGEAKPK(1)	Cross-Linked	BSP-en-acid	2528.38	null	1.24887e-06	0.0397131	0.012876	5.09258	sp|P16402|H13_HUMAN (107)-sp|P10412|H14_HUMAN (110)/sp|P16402|H13_HUMAN (107)-sp|P16403|H12_HUMAN (110)/sp|P16402|H13_HUMAN (107)-sp|P16401|H15_HUMAN (113)/sp|Q02539|H11_HUMAN (109)-sp|P10412|H14_HUMAN (110)/sp|Q02539|H11_HUMAN (109)-sp|P16403|H12_HUMAN (110)/sp|Q02539|H11_HUMAN (109)-sp|P16401|H15_HUMAN (113)/sp|P10412|H14_HUMAN (106)-sp|P10412|H14_HUMAN (110)/sp|P10412|H14_HUMAN (106)-sp|P16403…	Intra-Protein	3	1	19.5	14.5	2.16234e-06	3.71218e-10
576	293T-BSP-Pr-click-acid-break-3ul.51926.51926.4.0.dta	4	2609.5	TLLIKTVETR(5)-KLLEGEESR(1)	Cross-Linked	BSP-en-acid	2609.49	null	6.34945e-05	0.0397582	0.013404	5.13664	sp|P08670|VIME_HUMAN (445)-sp|P41219|PERI_HUMAN (398)/sp|P08670|VIME_HUMAN (445)-sp|P08670|VIME_HUMAN (402)/sp|P08670|VIME_HUMAN (445)-sp|P17661|DESM_HUMAN (407)/sp|P08670|VIME_HUMAN (445)-sp|P08729|K2C7_HUMAN (394)/sp|P08670|VIME_HUMAN (445)-sp|P05787|K2C8_HUMAN (393)/	Intra-Protein	1	1	13.5	11.5	0.00018142	1.0388e-08
577	293T-BSP-Pr-click-acid-break-3ul-2.54689.54689.6.1.dta	6	3602.94	QMADTGKLNTLLQR(7)-HLYTKDIDIHEVR(5)	Cross-Linked	BSP-en-acid	3602.91	null	1.73894e-06	0.0397658	0.030895	8.57501	sp|Q00839|HNRPU_HUMAN (551)-sp|Q00839|HNRPU_HUMAN (352)/	Intra-Protein	2	1	12.5	18.5	2.32445e-06	1.15872e-07
578	293T-BSP-Pr-click-acid-break-3ul-3.68979.68979.4.0.dta	4	4257.35	FLEQQNKILLAELEQLK(7)-ETNLDSLPLVDTHSKR(15)	Cross-Linked	BSP-en-acid	4257.31	null	0.0608833	0.0398304	0.035565	8.35386	sp|P08670|VIME_HUMAN (129)-sp|P08670|VIME_HUMAN (439)/	Intra-Protein	3	1	14	14	0.000366598	0.0944873
579	293T-BSP-Pr-click-acid-break-3ul.21140.21140.3.0.dta	3	2051.17	KATGAATPK(1)-AVAASKER(6)	Cross-Linked	BSP-en-acid	2051.16	null	6.35129e-10	0.0398614	0.008863	4.32097	sp|P10412|H14_HUMAN (140)-sp|P16402|H13_HUMAN (53)/sp|P10412|H14_HUMAN (140)-sp|P10412|H14_HUMAN (52)/sp|P10412|H14_HUMAN (140)-sp|P16403|H12_HUMAN (52)/sp|P10412|H14_HUMAN (140)-sp|P16401|H15_HUMAN (55)/	Intra-Protein	1	1	15	13	1.38305e-11	1.59391e-10
580	293T-BSP-Pr-click-acid-break-3ul-2.51692.51692.5.0.dta	5	3341.87	IVAPGKGILAADESTGSIAK(6)-KELSDIAHR(1)	Cross-Linked	BSP-en-acid	3341.84	null	1.46287e-05	0.0398629	0.02946	8.8155	sp|P04075|ALDOA_HUMAN (28)-sp|P04075|ALDOA_HUMAN (14)/	Intra-Protein	2	1	16	11	2.78693e-07	0.000169952
581	293T-BSP-Pr-click-acid-break-3ul.17000.17000.4.0.dta	4	1703.01	SKAQVAK(2)-KHVGR(1)	Cross-Linked	BSP-en-acid	1703.01	null	0.000204474	0.0398644	0.004777	2.80504	sp|Q9UBT2|SAE2_HUMAN (72)-sp|Q9UBT2|SAE2_HUMAN (66)/	Intra-Protein	1	1	11	9	3.53825e-05	0.00160167
582	293T-BSP-Pr-click-acid-break-3ul-2.37325.37325.4.0.dta	4	2184.27	KAYGQALAK(1)-VGDKIATR(4)	Cross-Linked	BSP-en-acid	2184.25	null	1.39431e-05	0.0399303	0.016924	7.7482	sp|P29401|TKT_HUMAN (319)-sp|P29401|TKT_HUMAN (314)/sp|P29401|TKT_HUMAN (319)-sp|P51854|TKTL1_HUMAN (288)/	Intra-Protein	2	1	18	15	9.63295e-11	2.198e-05
583	293T-BSP-Pr-click-acid-break-3ul.52007.52007.3.0.dta	3	2204.24	LIKFFIDQSK(3)-KDAEK(1)	Cross-Linked	BSP-en-acid	2204.23	null	2.67113e-05	0.0399664	0.010774	4.88787	sp|Q12931|TRAP1_HUMAN (424)-sp|Q12931|TRAP1_HUMAN (432)/sp|Q12931|TRAP1_HUMAN (424)-sp|Q14093|CYLC2_HUMAN (166)/	Intra-Protein	1	1	15	9	1.15319e-09	1.63832e-05
584	293T-BSP-Pr-click-acid-break-3ul.49654.49654.4.2.dta	4	2498.33	EKLEMEMEAAR(2)-KQLELR(1)	Cross-Linked	BSP-en-acid	2498.31	null	4.1934e-06	0.0399986	0.018418	7.37218	sp|Q15233|NONO_HUMAN (295)-sp|Q15233|NONO_HUMAN (338)/	Intra-Protein	1	1	21.5	8.5	4.1071e-10	8.32341e-06
585	293T-BSP-Pr-click-acid-break-3ul-3.74009.74009.4.0.dta	4	4297.32	VAPEEHPVLLTEAPLNPKANR(18)-DLTDYLMKILTER(8)	Cross-Linked	BSP-en-acid	4297.29	Oxidation[M](31)	9.4811e-06	0.0399998	0.032193	7.49147	sp|P63261|ACTG_HUMAN (113)-sp|Q562R1|ACTBL_HUMAN (192)/sp|P63261|ACTG_HUMAN (113)-sp|P68133|ACTS_HUMAN (193)/sp|P63261|ACTG_HUMAN (113)-sp|P63261|ACTG_HUMAN (191)/sp|P63261|ACTG_HUMAN (113)-sp|P62736|ACTA_HUMAN (193)/sp|P63261|ACTG_HUMAN (113)-sp|P68032|ACTC_HUMAN (193)/sp|P63261|ACTG_HUMAN (113)-sp|P63267|ACTH_HUMAN (192)/sp|P63261|ACTG_HUMAN (113)-sp|P60709|ACTB_HUMAN (191)/sp|P60709|ACTB_HUMAN…	Intra-Protein	3	1	18.5	10.5	6.06314e-06	0.0377889
586	293T-BSP-Pr-click-acid-break-3ul-3.35999.35999.3.0.dta	3	2312.3	VVKQASEGPLK(3)-YDDIKK(5)	Cross-Linked	BSP-en-acid	2312.29	null	4.31603e-10	0.0400025	0.017616	7.61843	sp|P04406|G3P_HUMAN (263)-sp|P04406|G3P_HUMAN (259)/	Intra-Protein	3	1	14.5	12.5	4.92535e-21	5.38293e-09
587	293T-BSP-Pr-click-acid-break-3ul-2.68014.68014.3.0.dta	3	3583.93	TTLTAAITKILAEGGGAK(9)-KYEEIDNAPEER(1)	Cross-Linked	BSP-en-acid	3583.89	null	1.53551e-07	0.0400155	0.044688	12.4691	sp|P49411|EFTU_HUMAN (79)-sp|P49411|EFTU_HUMAN (91)/	Intra-Protein	2	1	13	9	4.04406e-05	8.31119e-08
588	293T-BSP-Pr-click-acid-break-3ul.40578.40578.3.0.dta	3	2612.53	YQKSTELLIR(3)-KQLATKAAR(6)	Cross-Linked	BSP-en-acid	2612.52	null	2.12503e-06	0.0400266	0.009781	3.74389	sp|Q16695|H31T_HUMAN (57)-sp|Q6NXT2|H3C_HUMAN (24)/sp|Q16695|H31T_HUMAN (57)-sp|P68431|H31_HUMAN (24)/sp|Q16695|H31T_HUMAN (57)-sp|Q71DI3|H32_HUMAN (24)/sp|Q16695|H31T_HUMAN (57)-sp|Q5TEC6|H37_HUMAN (24)/sp|Q16695|H31T_HUMAN (57)-sp|P84243|H33_HUMAN (24)/sp|Q6NXT2|H3C_HUMAN (56)-sp|Q6NXT2|H3C_HUMAN (24)/sp|Q6NXT2|H3C_HUMAN (56)-sp|P68431|H31_HUMAN (24)/sp|Q6NXT2|H3C_HUMAN (56)-sp|Q71DI3|H32_HUMAN…	Intra-Protein	1	1	10	13	2.25933e-17	4.79715e-06
589	293T-BSP-Pr-click-acid-break-3ul.68300.68300.3.1.dta	3	3926.12	VINLNDNTFTEKGAVAMAETLK(12)-SKGAVAIADAIR(2)	Cross-Linked	BSP-en-acid	3926.11	null	0.470027	0.040082	0.01649	4.20009	sp|P46060|RAGP1_HUMAN (251)-sp|P46060|RAGP1_HUMAN (279)/	Intra-Protein	1	1	14	8	1	0.0889891
590	293T-BSP-Pr-click-acid-break-3ul.75842.75842.4.1.dta	4	3926.18	TGISDVFAKNDLAVVDVR(9)-ALELTGLKVFGNEIK(8)	Cross-Linked	BSP-en-acid	3926.16	null	0.00449625	0.0401182	0.021241	5.41012	sp|P19338|NUCL_HUMAN (333)-sp|P19338|NUCL_HUMAN (370)/	Intra-Protein	1	1	18	16	0.00247409	1.46459e-06
591	293T-BSP-Pr-click-acid-break-3ul.73815.73815.3.0.dta	3	3087.82	GVLKVFLENVIR(4)-DNIQGITKPAIR(8)	Cross-Linked	BSP-en-acid	3087.8	null	0.0235335	0.0401529	0.015631	5.06217	sp|P62805|H4_HUMAN (60)-sp|P62805|H4_HUMAN (32)/	Intra-Protein	1	1	7	12	2.4705e-06	0.000483436
592	293T-BSP-Pr-click-acid-break-3ul-2.12870.12870.5.0.dta	5	2004.17	KAASGEAKPK(1)-KPAGAAK(1)	Cross-Linked	BSP-en-acid	2004.16	null	0.000607443	0.0402625	0.012877	6.42514	sp|P10412|H14_HUMAN (110)-sp|P16402|H13_HUMAN (131)/sp|P10412|H14_HUMAN (110)-sp|P10412|H14_HUMAN (130)/sp|P16403|H12_HUMAN (110)-sp|P16402|H13_HUMAN (131)/sp|P16403|H12_HUMAN (110)-sp|P10412|H14_HUMAN (130)/sp|P16401|H15_HUMAN (113)-sp|P16402|H13_HUMAN (131)/sp|P16401|H15_HUMAN (113)-sp|P10412|H14_HUMAN (130)/	Intra-Protein	2	1	11.5	8.5	0.000464531	0.00185491
593	293T-BSP-Pr-click-acid-break-3ul.62126.62126.3.0.dta	3	3008.71	AGGKILTFDQLALDSPK(4)-LKVCALR(2)	Cross-Linked	BSP-en-acid	3008.7	Carbamidomethyl[C](24)	5.14385e-07	0.0403081	0.015572	5.17566	sp|Q07020|RL18_HUMAN (119)-sp|Q07020|RL18_HUMAN (99)/	Intra-Protein	1	1	24	7	3.97416e-06	1.1565e-07
594	293T-BSP-Pr-click-acid-break-3ul.76539.76539.4.0.dta	4	4178.31	VIQCFAETGQVQKIVLYAK(13)-KVGYTPDWIFLLR(1)	Cross-Linked	BSP-en-acid	4178.29	Carbamidomethyl[C](4)	1	0.0403611	0.024847	5.9467	sp|Q00610|CLH1_HUMAN (500)-sp|Q00610|CLH1_HUMAN (507)/sp|Q00610|CLH1_HUMAN (500)-sp|P53675|CLH2_HUMAN (507)/	Intra-Protein	1	1	10	11	1	0.228134
595	293T-BSP-Pr-click-acid-break-3ul.35179.35179.5.0.dta	5	3331.82	IVLQKYHTINGHNAEVR(5)-EKEQFRK(2)	Cross-Linked	BSP-en-acid	3331.8	null	0.00109355	0.0404348	0.016754	5.02851	sp|P22626|ROA2_HUMAN (173)-sp|P22626|ROA2_HUMAN (17)/	Intra-Protein	1	1	21	7	5.26325e-18	2.89818e-05
596	293T-BSP-Pr-click-acid-break-3ul-2.50026.50026.4.1.dta	4	2498.34	EKLEMEMEAAR(2)-KQLELR(1)	Cross-Linked	BSP-en-acid	2498.31	null	1.48174e-09	0.0404619	0.02583	10.339	sp|Q15233|NONO_HUMAN (295)-sp|Q15233|NONO_HUMAN (338)/	Intra-Protein	2	1	22.5	6.5	3.95151e-16	1.08988e-09
597	293T-BSP-Pr-click-acid-break-3ul-3.43480.43480.5.0.dta	5	3229.75	HYGGLTGLNKAETAAK(10)-HGEAQVKIWR(7)	Cross-Linked	BSP-en-acid	3229.72	null	2.09737e-05	0.0404635	0.023656	7.32447	sp|P18669|PGAM1_HUMAN (100)-sp|P18669|PGAM1_HUMAN (113)/sp|P18669|PGAM1_HUMAN (100)-sp|Q8N0Y7|PGAM4_HUMAN (113)/sp|P15259|PGAM2_HUMAN (100)-sp|P18669|PGAM1_HUMAN (113)/sp|P15259|PGAM2_HUMAN (100)-sp|Q8N0Y7|PGAM4_HUMAN (113)/sp|Q8N0Y7|PGAM4_HUMAN (100)-sp|P18669|PGAM1_HUMAN (113)/sp|Q8N0Y7|PGAM4_HUMAN (100)-sp|Q8N0Y7|PGAM4_HUMAN (113)/	Intra-Protein	3	1	20	12	4.15672e-07	3.3002e-05
598	293T-BSP-Pr-click-acid-break-3ul-3.80977.80977.3.0.dta	3	3826.96	VNPTVFFDIAVDGEPLGR(1)-VKEGMNIVEAMER(2)	Cross-Linked	BSP-en-acid	3826.95	null	2.48707e-08	0.040479	0.008105	2.11787	sp|P62937|PPIA_HUMAN (2)-sp|P62937|PPIA_HUMAN (133)/	Intra-Protein	3	1	16.5	9.5	2.75538e-15	1.72816e-12
599	293T-BSP-Pr-click-acid-break-3ul.77639.77639.5.0.dta	5	4592.63	LVNLQHLDLLNNKLVTLPVSFAQLK(13)-NKLQQLPADFGR(2)	Cross-Linked	BSP-en-acid	4592.61	null	3.50436e-14	0.040481	0.026623	5.79692	sp|Q96AG4|LRC59_HUMAN (96)-sp|Q96AG4|LRC59_HUMAN (73)/	Intra-Protein	1	1	22	12	7.16651e-07	1.46294e-05
600	293T-BSP-Pr-click-acid-break-3ul-3.42288.42288.4.0.dta	4	2756.49	MVNHFIAEFKR(10)-KDISENKR(1)	Cross-Linked	BSP-en-acid	2756.47	null	9.53159e-13	0.0405101	0.022372	8.11619	sp|P11142|HSP7C_HUMAN (246)-sp|P11142|HSP7C_HUMAN (251)/	Intra-Protein	3	1	18.5	10.5	2.50551e-11	7.24397e-12
601	293T-BSP-Pr-click-acid-break-3ul-2.53256.53256.4.1.dta	4	3207.7	DLGLSESGEDVNAAILDESGKK(21)-KNPVK(1)	Cross-Linked	BSP-en-acid	3207.67	null	1.35928e-11	0.040586	0.028892	9.00715	sp|P13667|PDIA4_HUMAN (484)-sp|P13667|PDIA4_HUMAN (612)/	Intra-Protein	2	1	19.5	3.5	0.0014692	2.33319e-12
602	293T-BSP-Pr-click-acid-break-3ul.59102.59102.3.0.dta	3	2691.57	TLLAKNLPYK(5)-SKGIAYIEFK(2)	Cross-Linked	BSP-en-acid	2691.55	null	2.4291e-05	0.0406117	0.018285	6.79349	sp|P19338|NUCL_HUMAN (398)-sp|P19338|NUCL_HUMAN (429)/	Intra-Protein	1	1	16.5	15.5	1.07317e-05	1.35345e-05
603	293T-BSP-Pr-click-acid-break-3ul-2.10624.10624.5.0.dta	5	1907.12	KAASGEAKPK(1)-KAGAAK(1)	Cross-Linked	BSP-en-acid	1907.11	null	0.0404226	0.0406152	0.012321	6.46057	sp|P10412|H14_HUMAN (110)-sp|P16402|H13_HUMAN (123)/sp|P10412|H14_HUMAN (110)-sp|P10412|H14_HUMAN (122)/sp|P10412|H14_HUMAN (110)-sp|P16401|H15_HUMAN (125)/sp|P16403|H12_HUMAN (110)-sp|P16402|H13_HUMAN (123)/sp|P16403|H12_HUMAN (110)-sp|P10412|H14_HUMAN (122)/sp|P16403|H12_HUMAN (110)-sp|P16401|H15_HUMAN (125)/sp|P16401|H15_HUMAN (113)-sp|P16402|H13_HUMAN (123)/sp|P16401|H15_HUMAN (113)-sp|P10412…	Intra-Protein	2	1	14.5	10.5	2.08575e-06	0.00796627
604	293T-BSP-Pr-click-acid-break-3ul-3.59994.59994.4.0.dta	4	4245.28	KYVATLGVEVHPLVFHTNR(1)-GPIKFNVWDTAGQEK(4)	Cross-Linked	BSP-en-acid	4245.26	null	0.00079141	0.0406963	0.021929	5.16552	sp|P62826|RAN_HUMAN (38)-sp|P62826|RAN_HUMAN (60)/	Intra-Protein	3	1	19	13	2.02604e-06	3.12607e-13
605	293T-BSP-Pr-click-acid-break-3ul-2.53008.53008.4.0.dta	4	3928.07	VDVAVNCAGIAVASKTYNLK(15)-KGQTHTLEDFQR(1)	Cross-Linked	BSP-en-acid	3928.04	Carbamidomethyl[C](7)	1.89507e-17	0.0408571	0.033722	8.58495	sp|Q99714|HCD2_HUMAN (99)-sp|Q99714|HCD2_HUMAN (105)/	Intra-Protein	2	1	22	9	1.96449e-06	4.61035e-12
606	293T-BSP-Pr-click-acid-break-3ul.41197.41197.3.0.dta	3	3180.7	HYGGLTGLNKAETAAK(10)-AMEAVAAQGKAK(12)	Cross-Linked	BSP-en-acid	3180.68	null	6.07385e-07	0.0408971	0.017592	5.53089	sp|P18669|PGAM1_HUMAN (100)-sp|P18669|PGAM1_HUMAN (253)/sp|P18669|PGAM1_HUMAN (100)-sp|P15259|PGAM2_HUMAN (253)/sp|P15259|PGAM2_HUMAN (100)-sp|P18669|PGAM1_HUMAN (253)/sp|P15259|PGAM2_HUMAN (100)-sp|P15259|PGAM2_HUMAN (253)/sp|Q8N0Y7|PGAM4_HUMAN (100)-sp|P18669|PGAM1_HUMAN (253)/sp|Q8N0Y7|PGAM4_HUMAN (100)-sp|P15259|PGAM2_HUMAN (253)/	Intra-Protein	1	1	22	12	2.14154e-10	1.92654e-13
607	293T-BSP-Pr-click-acid-break-3ul.45284.45284.3.0.dta	3	3044.56	VSEMQKLDAQVK(6)-LKTEGSDLCDR(2)	Cross-Linked	BSP-en-acid	3044.54	Carbamidomethyl[C](24)	2.65103e-12	0.0409065	0.017793	5.84424	sp|P04843|RPN1_HUMAN (553)-sp|P04843|RPN1_HUMAN (538)/	Intra-Protein	1	1	11	10	9.57615e-08	3.0942e-11
608	293T-BSP-Pr-click-acid-break-3ul.54749.54749.4.0.dta	4	3349.69	KGTDIMYTGTLDCWR(1)-LAADVGKAGAER(7)	Cross-Linked	BSP-en-acid	3349.67	Carbamidomethyl[C](13)	0.0106902	0.0409626	0.022506	6.71888	sp|P05141|ADT2_HUMAN (245)-sp|P05141|ADT2_HUMAN (147)/	Intra-Protein	1	1	20.5	11.5	1.76634e-13	0.0113679
609	293T-BSP-Pr-click-acid-break-3ul-2.48417.48417.5.0.dta	5	2442.36	LEKHELIEFR(3)-KDSLYK(1)	Cross-Linked	BSP-en-acid	2442.34	null	1.06591e-06	0.0409776	0.019106	7.82283	sp|Q00610|CLH1_HUMAN (1501)-sp|Q00610|CLH1_HUMAN (1530)/	Intra-Protein	2	1	14	10	2.24106e-07	5.87598e-06
610	293T-BSP-Pr-click-acid-break-3ul-3.16657.16657.4.0.dta	4	2132.26	KATGAATPKK(9)-KPAAAAGAK(1)	Cross-Linked	BSP-en-acid	2132.25	null	1.11199e-05	0.0410066	0.00813	3.81286	sp|P10412|H14_HUMAN (148)-sp|P10412|H14_HUMAN (160)/	Intra-Protein	3	1	18	17	6.43876e-05	2.83817e-15
611	293T-BSP-Pr-click-acid-break-3ul-3.36610.36610.3.0.dta	3	2647.31	KHPDSSVNFAEFSK(1)-KCSER(1)	Cross-Linked	BSP-en-acid	2647.29	Carbamidomethyl[C](19)	6.32376e-08	0.0410125	0.013818	5.21967	sp|P26583|HMGB2_HUMAN (30)-sp|P26583|HMGB2_HUMAN (44)/sp|P26583|HMGB2_HUMAN (30)-sp|P09429|HMGB1_HUMAN (44)/sp|P26583|HMGB2_HUMAN (30)-sp|O15347|HMGB3_HUMAN (44)/	Intra-Protein	3	1	21	7	4.94483e-13	2.44714e-07
612	293T-BSP-Pr-click-acid-break-3ul-2.45067.45067.3.0.dta	3	3229.74	HYGGLTGLNKAETAAK(10)-HGEAQVKIWR(7)	Cross-Linked	BSP-en-acid	3229.72	null	0.000103333	0.0410582	0.022036	6.82288	sp|P18669|PGAM1_HUMAN (100)-sp|P18669|PGAM1_HUMAN (113)/sp|P18669|PGAM1_HUMAN (100)-sp|Q8N0Y7|PGAM4_HUMAN (113)/sp|P15259|PGAM2_HUMAN (100)-sp|P18669|PGAM1_HUMAN (113)/sp|P15259|PGAM2_HUMAN (100)-sp|Q8N0Y7|PGAM4_HUMAN (113)/sp|Q8N0Y7|PGAM4_HUMAN (100)-sp|P18669|PGAM1_HUMAN (113)/sp|Q8N0Y7|PGAM4_HUMAN (100)-sp|Q8N0Y7|PGAM4_HUMAN (113)/	Intra-Protein	2	1	20.5	13.5	1.76681e-14	0.00604153
613	293T-BSP-Pr-click-acid-break-3ul-3.74545.74545.3.0.dta	3	4178.33	VIQCFAETGQVQKIVLYAK(13)-KVGYTPDWIFLLR(1)	Cross-Linked	BSP-en-acid	4178.29	Carbamidomethyl[C](4)	1	0.0411031	0.040462	9.68387	sp|Q00610|CLH1_HUMAN (500)-sp|Q00610|CLH1_HUMAN (507)/sp|Q00610|CLH1_HUMAN (500)-sp|P53675|CLH2_HUMAN (507)/	Intra-Protein	3	1	13	8	1	1
614	293T-BSP-Pr-click-acid-break-3ul-3.40986.40986.4.1.dta	4	2781.53	LVNHFVEEFKR(10)-KDISQNKR(1)	Cross-Linked	BSP-en-acid	2781.52	null	2.03362e-06	0.0411414	0.018437	6.6284	sp|P0DMV8|HS71A_HUMAN (246)-sp|P0DMV8|HS71A_HUMAN (251)/sp|P0DMV8|HS71A_HUMAN (246)-sp|P0DMV9|HS71B_HUMAN (251)/sp|P0DMV8|HS71A_HUMAN (246)-sp|P34931|HS71L_HUMAN (253)/sp|P0DMV9|HS71B_HUMAN (246)-sp|P0DMV8|HS71A_HUMAN (251)/sp|P0DMV9|HS71B_HUMAN (246)-sp|P0DMV9|HS71B_HUMAN (251)/sp|P0DMV9|HS71B_HUMAN (246)-sp|P34931|HS71L_HUMAN (253)/	Intra-Protein	3	1	19.5	11.5	1.55644e-06	1.49106e-06
615	293T-BSP-Pr-click-acid-break-3ul.25430.25430.4.1.dta	4	2791.54	GAPAAATAPAPTAHKAK(15)-KAAPGAAGSR(1)	Cross-Linked	BSP-en-acid	2791.53	null	5.60224e-11	0.0412745	0.011924	4.27149	sp|Q92522|H1X_HUMAN (143)-sp|Q92522|H1X_HUMAN (146)/	Intra-Protein	1	1	30	11	1.10921e-07	3.94408e-14
616	293T-BSP-Pr-click-acid-break-3ul-3.57726.57726.3.0.dta	3	2600.42	FEELGVKFVK(7)-KSLDFYTR(1)	Cross-Linked	BSP-en-acid	2600.41	null	4.22466e-09	0.0412749	0.010993	4.22741	sp|Q04760|LGUL_HUMAN (148)-sp|Q04760|LGUL_HUMAN (44)/	Intra-Protein	3	1	14	7	5.09208e-08	2.495e-09
617	293T-BSP-Pr-click-acid-break-3ul-3.36239.36239.6.0.dta	6	3706.01	IVLQKYHTINGHNAEVR(5)-EESGKPGAHVTVK(5)	Cross-Linked	BSP-en-acid	3705.98	null	0.00027736	0.0413391	0.026046	7.0281	sp|P22626|ROA2_HUMAN (173)-sp|P22626|ROA2_HUMAN (104)/	Intra-Protein	3	1	18	13	0.000706797	0.000144796
618	293T-BSP-Pr-click-acid-break-3ul.70769.70769.4.1.dta	4	4257.33	FLEQQNKILLAELEQLK(7)-ETNLDSLPLVDTHSKR(15)	Cross-Linked	BSP-en-acid	4257.31	null	0.0312357	0.041387	0.019889	4.67173	sp|P08670|VIME_HUMAN (129)-sp|P08670|VIME_HUMAN (439)/	Intra-Protein	1	1	16	15	3.7845e-06	0.0224897
619	293T-BSP-Pr-click-acid-break-3ul-2.43663.43663.5.0.dta	5	2756.49	MVNHFIAEFKR(10)-KDISENKR(1)	Cross-Linked	BSP-en-acid	2756.47	null	3.27541e-08	0.0414013	0.019929	7.22991	sp|P11142|HSP7C_HUMAN (246)-sp|P11142|HSP7C_HUMAN (251)/	Intra-Protein	2	1	20.5	11.5	3.06667e-11	4.8727e-08
620	293T-BSP-Pr-click-acid-break-3ul-2.53152.53152.3.0.dta	3	3088.63	TNEKVELQELNDR(4)-FANYIDKVR(7)	Cross-Linked	BSP-en-acid	3088.61	null	1.02845e-07	0.0414033	0.019921	6.44984	sp|P08670|VIME_HUMAN (104)-sp|P08670|VIME_HUMAN (120)/sp|P17661|DESM_HUMAN (109)-sp|P08670|VIME_HUMAN (120)/	Intra-Protein	2	1	9.5	13.5	6.72789e-09	1.32999e-08
621	293T-BSP-Pr-click-acid-break-3ul-2.78103.78103.4.0.dta	4	4889.67	TIIPLISQCTPKVDFPQDQLTALTGR(12)-ANTFVAELKGLDPAR(9)	Cross-Linked	BSP-en-acid	4889.62	Carbamidomethyl[C](9)	9.82143e-08	0.0414354	0.049283	10.0791	sp|P40926|MDHM_HUMAN (215)-sp|P40926|MDHM_HUMAN (185)/	Intra-Protein	2	1	22.5	13.5	1.32312e-08	5.38806e-10
622	293T-BSP-Pr-click-acid-break-3ul.46093.46093.5.0.dta	5	2772.54	GRPCKIVEMSTSK(5)-KNGFVVLK(1)	Cross-Linked	BSP-en-acid	2772.53	Carbamidomethyl[C](4)	5.12499e-05	0.041445	0.014861	5.36009	sp|P63241|IF5A1_HUMAN (39)-sp|P63241|IF5A1_HUMAN (27)/sp|P63241|IF5A1_HUMAN (39)-sp|Q9GZV4|IF5A2_HUMAN (27)/sp|P63241|IF5A1_HUMAN (39)-sp|Q6IS14|IF5AL_HUMAN (27)/sp|Q9GZV4|IF5A2_HUMAN (39)-sp|P63241|IF5A1_HUMAN (27)/sp|Q9GZV4|IF5A2_HUMAN (39)-sp|Q9GZV4|IF5A2_HUMAN (27)/sp|Q9GZV4|IF5A2_HUMAN (39)-sp|Q6IS14|IF5AL_HUMAN (27)/	Intra-Protein	1	1	14.5	11.5	9.47507e-05	2.25434e-07
623	293T-BSP-Pr-click-acid-break-3ul.56788.56788.3.0.dta	3	3140.83	VFSGLVSTGLKVR(11)-KEDLYLKPIQR(7)	Cross-Linked	BSP-en-acid	3140.82	null	1.51179e-08	0.041548	0.014753	4.69718	sp|P13639|EF2_HUMAN (426)-sp|P13639|EF2_HUMAN (445)/	Intra-Protein	1	1	18.5	16.5	9.60377e-15	1.52117e-11
624	293T-BSP-Pr-click-acid-break-3ul-2.58760.58760.4.0.dta	4	3418.71	LQDEIQNMKEEMAR(9)-SKFADLSEAANR(2)	Cross-Linked	BSP-en-acid	3418.67	null	0.010878	0.0415564	0.040155	11.7458	sp|P08670|VIME_HUMAN (373)-sp|P08670|VIME_HUMAN (294)/	Intra-Protein	2	1	9.5	9.5	0.000688667	1.0037e-07
625	293T-BSP-Pr-click-acid-break-3ul.72431.72431.4.0.dta	4	3606.11	FLEQQNKILLAELEQLK(7)-TLLIKTVETR(5)	Cross-Linked	BSP-en-acid	3606.09	null	0.00524059	0.0416748	0.026341	7.30459	sp|P08670|VIME_HUMAN (129)-sp|P08670|VIME_HUMAN (445)/	Intra-Protein	1	1	18	9	1.87069e-11	0.0729511
626	293T-BSP-Pr-click-acid-break-3ul-2.73659.73659.4.0.dta	4	4695.54	TIIPLISQCTPKVDFPQDQLTALTGR(12)-NLGIGKVSSFEEK(6)	Cross-Linked	BSP-en-acid	4695.51	Carbamidomethyl[C](9)	1	0.0417572	0.031314	6.66893	sp|P40926|MDHM_HUMAN (215)-sp|P40926|MDHM_HUMAN (307)/	Intra-Protein	2	1	27	12	3.75621e-05	0.0568245
627	293T-BSP-Pr-click-acid-break-3ul-2.65310.65310.3.0.dta	3	2216.25	KMQGLMFR(1)-EALLSIGK(8)	Cross-Linked	BSP-en-acid	2216.23	null	3.19763e-11	0.0417628	0.018873	8.51582	sp|Q96C01|F136A_HUMAN (27)-sp|Q96C01|F136A_HUMAN (138)/	Intra-Protein	2	1	11	9	5.36756e-21	7.06628e-11
628	293T-BSP-Pr-click-acid-break-3ul.70108.70108.3.0.dta	3	4460.29	LLQDSVDFSLADAINTEFKNTR(19)-TNEKVELQELNDR(4)	Cross-Linked	BSP-en-acid	4460.26	null	1	0.0417672	0.030996	6.94937	sp|P08670|VIME_HUMAN (97)-sp|P08670|VIME_HUMAN (104)/sp|P08670|VIME_HUMAN (97)-sp|P17661|DESM_HUMAN (109)/	Intra-Protein	1	1	19.5	8.5	1	1
629	293T-BSP-Pr-click-acid-break-3ul.37034.37034.3.0.dta	3	2453.35	VLKQVHPDTGISSK(3)-YTSAK(5)	Cross-Linked	BSP-en-acid	2453.34	null	4.45655e-09	0.041816	0.012117	4.93898	sp|P23527|H2B1O_HUMAN (47)-sp|O60814|H2B1K_HUMAN (126)/sp|P23527|H2B1O_HUMAN (47)-sp|P06899|H2B1J_HUMAN (126)/sp|P23527|H2B1O_HUMAN (47)-sp|Q9UQP3|TENN_HUMAN (746)/sp|P23527|H2B1O_HUMAN (47)-sp|P57053|H2BFS_HUMAN (126)/sp|Q99880|H2B1L_HUMAN (47)-sp|O60814|H2B1K_HUMAN (126)/sp|Q99880|H2B1L_HUMAN (47)-sp|P06899|H2B1J_HUMAN (126)/sp|Q99880|H2B1L_HUMAN (47)-sp|Q9UQP3|TENN_HUMAN (746)/sp|Q99880|H2B1L_…	Intra-Protein	1	1	18	8	3.96744e-17	3.03444e-05
630	293T-BSP-Pr-click-acid-break-3ul-3.25754.25754.3.1.dta	3	2369.32	PEPAKSAPAPK(5)-LAHYNKR(6)	Cross-Linked	BSP-en-acid	2369.31	null	2.83707e-09	0.0418585	0.010063	4.24723	sp|Q16778|H2B2E_HUMAN (6)-sp|P23527|H2B1O_HUMAN (86)/sp|Q16778|H2B2E_HUMAN (6)-sp|Q99880|H2B1L_HUMAN (86)/sp|Q16778|H2B2E_HUMAN (6)-sp|Q6DN03|H2B2C_HUMAN (86)/sp|Q16778|H2B2E_HUMAN (6)-sp|Q99879|H2B1M_HUMAN (86)/sp|Q16778|H2B2E_HUMAN (6)-sp|Q16778|H2B2E_HUMAN (86)/sp|Q16778|H2B2E_HUMAN (6)-sp|Q8N257|H2B3B_HUMAN (86)/sp|Q16778|H2B2E_HUMAN (6)-sp|Q93079|H2B1H_HUMAN (86)/sp|Q16778|H2B2E_HUMAN (6)-sp…	Intra-Protein	3	1	21	11	4.76471e-10	2.65078e-08
631	293T-BSP-Pr-click-acid-break-3ul-3.16140.16140.3.0.dta	3	2193.24	KAASGEAKPK(1)-AVAASKER(6)	Cross-Linked	BSP-en-acid	2193.23	null	7.06664e-11	0.0418858	0.009092	4.14548	sp|P10412|H14_HUMAN (110)-sp|P16402|H13_HUMAN (53)/sp|P10412|H14_HUMAN (110)-sp|P10412|H14_HUMAN (52)/sp|P10412|H14_HUMAN (110)-sp|P16403|H12_HUMAN (52)/sp|P10412|H14_HUMAN (110)-sp|P16401|H15_HUMAN (55)/sp|P16403|H12_HUMAN (110)-sp|P16402|H13_HUMAN (53)/sp|P16403|H12_HUMAN (110)-sp|P10412|H14_HUMAN (52)/sp|P16403|H12_HUMAN (110)-sp|P16403|H12_HUMAN (52)/sp|P16403|H12_HUMAN (110)-sp|P16401|H15_HU…	Intra-Protein	3	1	21.5	16.5	9.51695e-08	3.4742e-13
632	293T-BSP-Pr-click-acid-break-3ul.42646.42646.3.0.dta	3	2363.36	KAEAQIAAK(1)-KQWLQEVK(1)	Cross-Linked	BSP-en-acid	2363.34	null	6.60262e-08	0.0419215	0.016261	6.8805	sp|P00505|AATM_HUMAN (82)-sp|P00505|AATM_HUMAN (338)/	Intra-Protein	1	1	13	12	1.41705e-06	5.96594e-10
633	293T-BSP-Pr-click-acid-break-3ul.19886.19886.3.0.dta	3	2487.29	KDDTDDEIAK(1)-AKHHAISAK(2)	Cross-Linked	BSP-en-acid	2487.28	null	8.23526e-05	0.0422165	0.010008	4.02367	sp|P27824|CALX_HUMAN (90)-sp|P27824|CALX_HUMAN (127)/	Intra-Protein	1	1	10.5	14.5	0.0606783	8.56244e-09
634	293T-BSP-Pr-click-acid-break-3ul-2.63156.63156.4.0.dta	4	2618.57	LKTLLVNNNR(2)-KLDGFPLLR(1)	Cross-Linked	BSP-en-acid	2618.55	null	3.7291e-09	0.0422873	0.022255	8.49898	sp|P09661|RU2A_HUMAN (67)-sp|P09661|RU2A_HUMAN (56)/	Intra-Protein	2	1	13	10	5.06909e-12	1.23931e-08
635	293T-BSP-Pr-click-acid-break-3ul-2.79468.79468.3.0.dta	3	3428.96	LQTYKTAVETAVLLLR(5)-ALDDMISTLKK(10)	Cross-Linked	BSP-en-acid	3428.94	null	3.62663e-10	0.0423546	0.020865	6.08497	sp|P49368|TCPG_HUMAN (507)-sp|P49368|TCPG_HUMAN (138)/	Intra-Protein	2	1	17	10	3.56774e-09	5.53014e-07
636	293T-BSP-Pr-click-acid-break-3ul-3.10355.10355.5.0.dta	5	2203.3	KAASGEAKPK(1)-AKKPAGAAK(2)	Cross-Linked	BSP-en-acid	2203.29	null	9.6339e-06	0.0423583	0.009231	4.18964	sp|P10412|H14_HUMAN (110)-sp|P10412|H14_HUMAN (129)/sp|P16403|H12_HUMAN (110)-sp|P10412|H14_HUMAN (129)/sp|P16401|H15_HUMAN (113)-sp|P10412|H14_HUMAN (129)/	Intra-Protein	3	1	16.5	12.5	7.0452e-09	1.36901e-05
637	293T-BSP-Pr-click-acid-break-3ul-2.8779.8779.4.0.dta	4	2018.07	KADSSTTK(1)-KNQNSSK(1)	Cross-Linked	BSP-en-acid	2018.05	null	7.93794e-10	0.0423664	0.014555	7.2124	sp|P35659|DEK_HUMAN (284)-sp|P35659|DEK_HUMAN (292)/	Intra-Protein	2	1	10.5	8.5	2.07428e-15	1.00231e-07
638	293T-BSP-Pr-click-acid-break-3ul-3.49469.49469.3.0.dta	3	3060.6	GCGVVKFESPEVAER(6)-KACQIFVR(1)	Cross-Linked	BSP-en-acid	3060.58	Carbamidomethyl[C](2);Carbamidomethyl[C](21)	3.90597e-13	0.0424147	0.02196	7.17512	sp|P52272|HNRPM_HUMAN (698)-sp|P52272|HNRPM_HUMAN (651)/	Intra-Protein	3	1	15.5	7.5	1.7564e-11	4.03263e-12
639	293T-BSP-Pr-click-acid-break-3ul.56326.56326.4.0.dta	4	2857.6	SKFADLSEAANR(2)-TLLIKTVETR(5)	Cross-Linked	BSP-en-acid	2857.58	null	0.000400619	0.0424293	0.023854	8.34763	sp|P08670|VIME_HUMAN (294)-sp|P08670|VIME_HUMAN (445)/	Intra-Protein	1	1	13.5	9.5	2.50244e-07	0.000917178
640	293T-BSP-Pr-click-acid-break-3ul.19382.19382.3.0.dta	3	1846.1	KAAGGATPK(1)-KPVGAAK(1)	Cross-Linked	BSP-en-acid	1846.09	null	8.88232e-07	0.042448	0.007159	3.87792	sp|P16403|H12_HUMAN (140)-sp|P16403|H12_HUMAN (130)/	Intra-Protein	1	1	16	14	8.45791e-06	9.26883e-08
641	293T-BSP-Pr-click-acid-break-3ul-2.61708.61708.3.0.dta	3	3396.78	TEWLDGKHVVFGK(7)-VKEGMNIVEAMER(2)	Cross-Linked	BSP-en-acid	3396.74	null	4.73023e-08	0.0424492	0.034065	10.0287	sp|P62937|PPIA_HUMAN (125)-sp|P62937|PPIA_HUMAN (133)/	Intra-Protein	2	1	13	10	3.07178e-09	1.4435e-07
642	293T-BSP-Pr-click-acid-break-3ul.40748.40748.4.0.dta	4	2055.17	GKTPEEIR(2)-KTFNIK(1)	Cross-Linked	BSP-en-acid	2055.16	null	7.32488e-08	0.0425233	0.011288	5.49252	sp|P63208|SKP1_HUMAN (130)-sp|P63208|SKP1_HUMAN (137)/	Intra-Protein	1	1	12	10	1.01509e-07	1.01217e-08
643	293T-BSP-Pr-click-acid-break-3ul-2.76781.76781.4.0.dta	4	4178.33	VIQCFAETGQVQKIVLYAK(13)-KVGYTPDWIFLLR(1)	Cross-Linked	BSP-en-acid	4178.29	Carbamidomethyl[C](4)	1	0.0425713	0.038931	9.31745	sp|Q00610|CLH1_HUMAN (500)-sp|Q00610|CLH1_HUMAN (507)/sp|Q00610|CLH1_HUMAN (500)-sp|P53675|CLH2_HUMAN (507)/	Intra-Protein	2	1	12	10	1	1
644	293T-BSP-Pr-click-acid-break-3ul.60143.60143.3.0.dta	3	3588.8	TVDNFVALATGEKGFGYK(13)-GDGTGGKSIYGER(7)	Cross-Linked	BSP-en-acid	3588.8	null	2.36607e-05	0.0426244	0.00363	1.01148	sp|P23284|PPIB_HUMAN (84)-sp|P23284|PPIB_HUMAN (116)/	Intra-Protein	1	1	22	7	2.2488e-19	3.92356e-08
645	293T-BSP-Pr-click-acid-break-3ul-2.26923.26923.3.0.dta	3	2355.31	PDPAKSAPAPK(5)-LAHYNKR(6)	Cross-Linked	BSP-en-acid	2355.29	null	9.06693e-07	0.0427449	0.01489	6.32193	sp|P23527|H2B1O_HUMAN (6)-sp|P23527|H2B1O_HUMAN (86)/sp|P23527|H2B1O_HUMAN (6)-sp|Q99880|H2B1L_HUMAN (86)/sp|P23527|H2B1O_HUMAN (6)-sp|Q6DN03|H2B2C_HUMAN (86)/sp|P23527|H2B1O_HUMAN (6)-sp|Q99879|H2B1M_HUMAN (86)/sp|P23527|H2B1O_HUMAN (6)-sp|Q16778|H2B2E_HUMAN (86)/sp|P23527|H2B1O_HUMAN (6)-sp|Q8N257|H2B3B_HUMAN (86)/sp|P23527|H2B1O_HUMAN (6)-sp|Q93079|H2B1H_HUMAN (86)/sp|P23527|H2B1O_HUMAN (6)-sp…	Intra-Protein	2	1	20	12	6.52222e-07	2.44543e-07
646	293T-BSP-Pr-click-acid-break-3ul-3.19492.19492.3.0.dta	3	1846.1	KAAGGATPK(1)-KPVGAAK(1)	Cross-Linked	BSP-en-acid	1846.09	null	1.55896e-06	0.0428022	0.008053	4.36219	sp|P16403|H12_HUMAN (140)-sp|P16403|H12_HUMAN (130)/	Intra-Protein	3	1	15.5	13.5	6.09415e-06	1.10681e-07
647	293T-BSP-Pr-click-acid-break-3ul-2.52972.52972.6.0.dta	6	3618.93	QMADTGKLNTLLQR(7)-HLYTKDIDIHEVR(5)	Cross-Linked	BSP-en-acid	3618.91	Oxidation[M](2)	8.34853e-05	0.0428112	0.028843	7.97009	sp|Q00839|HNRPU_HUMAN (551)-sp|Q00839|HNRPU_HUMAN (352)/	Intra-Protein	2	1	12.5	18.5	1.16819e-05	1.65639e-06
648	293T-BSP-Pr-click-acid-break-3ul-3.53160.53160.4.0.dta	4	2563.41	YGKAGEVFIHK(3)-DKGFGFIR(2)	Cross-Linked	BSP-en-acid	2563.38	null	1.97292e-05	0.0429142	0.025294	9.86743	sp|Q15233|NONO_HUMAN (99)-sp|Q15233|NONO_HUMAN (109)/	Intra-Protein	3	1	16	12	6.34114e-08	2.97805e-05
649	293T-BSP-Pr-click-acid-break-3ul-3.53728.53728.4.1.dta	4	2533.52	KQLADETLLK(1)-AKLQIELGK(2)	Cross-Linked	BSP-en-acid	2533.5	null	0.0023039	0.0429237	0.021293	8.40459	sp|P20700|LMNB1_HUMAN (182)-sp|P20700|LMNB1_HUMAN (102)/	Intra-Protein	3	1	11	10	0.000688989	0.00640348
650	293T-BSP-Pr-click-acid-break-3ul-2.26132.26132.3.0.dta	3	1462.87	KAVTK(1)-PEPAK(1)	Cross-Linked	BSP-en-acid	1462.86	null	6.61895e-05	0.0429541	0.009871	6.74773	sp|P23527|H2B1O_HUMAN (17)-sp|Q6DN03|H2B2C_HUMAN (2)/sp|P23527|H2B1O_HUMAN (17)-sp|Q16778|H2B2E_HUMAN (2)/sp|P23527|H2B1O_HUMAN (17)-sp|Q6DRA6|H2B2D_HUMAN (2)/sp|P23527|H2B1O_HUMAN (17)-sp|O60814|H2B1K_HUMAN (2)/sp|P23527|H2B1O_HUMAN (17)-sp|P62807|H2B1C_HUMAN (2)/sp|P23527|H2B1O_HUMAN (17)-sp|P06899|H2B1J_HUMAN (2)/sp|P23527|H2B1O_HUMAN (17)-sp|P57053|H2BFS_HUMAN (2)/sp|Q99880|H2B1L_HUMAN (17)-s…	Intra-Protein	2	1	11	13	1.61296e-06	0.000575871
651	293T-BSP-Pr-click-acid-break-3ul-3.37782.37782.4.1.dta	4	3203.72	IVLQKYHTINGHNAEVR(5)-EKEQFR(2)	Cross-Linked	BSP-en-acid	3203.71	null	0.00824557	0.0430545	0.016998	5.30573	sp|P22626|ROA2_HUMAN (173)-sp|P22626|ROA2_HUMAN (17)/	Intra-Protein	3	1	24.5	7.5	1.57208e-10	0.00893279
652	293T-BSP-Pr-click-acid-break-3ul-2.62141.62141.4.1.dta	4	3787.11	TLSDYNIQKESTLHLVLR(9)-MQIFVKTLTGK(6)	Cross-Linked	BSP-en-acid	3787.08	Oxidation[M](22)	9.5501e-05	0.0430759	0.02865	7.56519	sp|P62987|RL40_HUMAN (63)-sp|P62987|RL40_HUMAN (6)/sp|P62987|RL40_HUMAN (63)-sp|P62979|RS27A_HUMAN (6)/sp|P62987|RL40_HUMAN (63)-sp|P0CG48|UBC_HUMAN (6)/sp|P62987|RL40_HUMAN (63)-sp|P0CG47|UBB_HUMAN (6)/sp|P62979|RS27A_HUMAN (63)-sp|P62987|RL40_HUMAN (6)/sp|P62979|RS27A_HUMAN (63)-sp|P62979|RS27A_HUMAN (6)/sp|P62979|RS27A_HUMAN (63)-sp|P0CG48|UBC_HUMAN (6)/sp|P62979|RS27A_HUMAN (63)-sp|P0CG47|UBB…	Intra-Protein	2	1	13	12	1	2.4264e-05
653	293T-BSP-Pr-click-acid-break-3ul.50993.50993.3.0.dta	3	3060.6	GCGVVKFESPEVAER(6)-KACQIFVR(1)	Cross-Linked	BSP-en-acid	3060.58	Carbamidomethyl[C](2);Carbamidomethyl[C](21)	4.94642e-11	0.0430986	0.020013	6.53897	sp|P52272|HNRPM_HUMAN (698)-sp|P52272|HNRPM_HUMAN (651)/	Intra-Protein	1	1	16.5	9.5	2.74716e-09	1.97109e-13
654	293T-BSP-Pr-click-acid-break-3ul-2.37722.37722.6.0.dta	6	3706.01	IVLQKYHTINGHNAEVR(5)-EESGKPGAHVTVK(5)	Cross-Linked	BSP-en-acid	3705.98	null	0.681256	0.043118	0.031662	8.54348	sp|P22626|ROA2_HUMAN (173)-sp|P22626|ROA2_HUMAN (104)/	Intra-Protein	2	1	17	13	1	0.0121335
655	293T-BSP-Pr-click-acid-break-3ul.66141.66141.4.0.dta	4	3646.86	APQCLGKFIEIAAR(7)-GYFEYIEENKYSR(10)	Cross-Linked	BSP-en-acid	3646.84	Carbamidomethyl[C](4)	1.50987e-09	0.04317	0.021311	5.8437	sp|Q00839|HNRPU_HUMAN (565)-sp|Q00839|HNRPU_HUMAN (265)/	Intra-Protein	1	1	14.5	19.5	1.99874e-10	1.45893e-08
656	293T-BSP-Pr-click-acid-break-3ul-2.73461.73461.4.1.dta	4	3055.69	FLDKALELNMLSLK(4)-KFLEMHQL(1)	Cross-Linked	BSP-en-acid	3055.67	null	0.00165393	0.0431741	0.02182	7.14082	sp|Q9Y617|SERC_HUMAN (323)-sp|Q9Y617|SERC_HUMAN (363)/	Intra-Protein	2	1	16.5	8.5	2.96184e-08	0.00300536
657	293T-BSP-Pr-click-acid-break-3ul.58954.58954.4.0.dta	4	2668.54	VSFELFADKVPK(9)-HVVFGKVK(6)	Cross-Linked	BSP-en-acid	2668.52	null	2.27099e-10	0.0432204	0.022557	8.45299	sp|P62937|PPIA_HUMAN (28)-sp|P62937|PPIA_HUMAN (131)/	Intra-Protein	1	1	19	13	5.5922e-09	3.82239e-10
658	293T-BSP-Pr-click-acid-break-3ul.37918.37918.3.0.dta	3	2338.37	VSELKEELKK(9)-LSDKGLK(4)	Cross-Linked	BSP-en-acid	2338.36	null	3.28797e-09	0.0432332	0.013592	5.81262	sp|Q00839|HNRPU_HUMAN (21)-sp|Q00839|HNRPU_HUMAN (28)/	Intra-Protein	1	1	15.5	10.5	1.08726e-11	7.00519e-11
659	293T-BSP-Pr-click-acid-break-3ul-3.66779.66779.4.0.dta	4	4678.6	VLLPEYGGTKVVLDDKDYFLFR(10)-SQGKVLQATVVAVGSGSK(4)	Cross-Linked	BSP-en-acid	4678.55	null	1.29019e-06	0.0432365	0.047841	10.2256	sp|P61604|CH10_HUMAN (80)-sp|P61604|CH10_HUMAN (40)/	Intra-Protein	3	1	14	14	0.00041309	1.28843e-06
660	293T-BSP-Pr-click-acid-break-3ul.55153.55153.3.0.dta	3	3104.66	KTVTAMDVVYALK(1)-DAVTYTEHAKR(10)	Cross-Linked	BSP-en-acid	3104.64	null	3.38424e-11	0.0433185	0.015173	4.88719	sp|P62805|H4_HUMAN (80)-sp|P62805|H4_HUMAN (78)/	Intra-Protein	1	1	13	12	0.00017708	2.36664e-15
661	293T-BSP-Pr-click-acid-break-3ul-3.52761.52761.4.0.dta	4	3602.94	QMADTGKLNTLLQR(7)-HLYTKDIDIHEVR(5)	Cross-Linked	BSP-en-acid	3602.91	null	0.000124232	0.0433202	0.027262	7.56666	sp|Q00839|HNRPU_HUMAN (551)-sp|Q00839|HNRPU_HUMAN (352)/	Intra-Protein	3	1	14.5	16.5	4.76105e-06	1.99073e-07
662	293T-BSP-Pr-click-acid-break-3ul-3.26157.26157.3.0.dta	3	2172.17	HAVSEGTKAVTK(8)-YTSAK(5)	Cross-Linked	BSP-en-acid	2172.17	null	0.000179767	0.0434135	0.008579	3.94951	sp|P23527|H2B1O_HUMAN (117)-sp|O60814|H2B1K_HUMAN (126)/sp|P23527|H2B1O_HUMAN (117)-sp|P06899|H2B1J_HUMAN (126)/sp|P23527|H2B1O_HUMAN (117)-sp|Q9UQP3|TENN_HUMAN (746)/sp|P23527|H2B1O_HUMAN (117)-sp|P57053|H2BFS_HUMAN (126)/sp|Q99880|H2B1L_HUMAN (117)-sp|O60814|H2B1K_HUMAN (126)/sp|Q99880|H2B1L_HUMAN (117)-sp|P06899|H2B1J_HUMAN (126)/sp|Q99880|H2B1L_HUMAN (117)-sp|Q9UQP3|TENN_HUMAN (746)/sp|Q99880…	Intra-Protein	3	1	13	8	5.84523e-09	7.77684e-06
663	293T-BSP-Pr-click-acid-break-3ul-2.53029.53029.5.0.dta	5	3928.08	VDVAVNCAGIAVASKTYNLK(15)-KGQTHTLEDFQR(1)	Cross-Linked	BSP-en-acid	3928.04	Carbamidomethyl[C](7)	0.000431562	0.0434372	0.040873	10.4054	sp|Q99714|HCD2_HUMAN (99)-sp|Q99714|HCD2_HUMAN (105)/	Intra-Protein	2	1	20	7	8.49275e-08	3.52644e-05
664	293T-BSP-Pr-click-acid-break-3ul-3.57378.57378.5.0.dta	5	3438.87	NDTKEDVFVHQTAIK(4)-VLGTVKWFNVR(6)	Cross-Linked	BSP-en-acid	3438.85	null	4.22001e-08	0.0434829	0.021854	6.35503	sp|P67809|YBOX1_HUMAN (81)-sp|P67809|YBOX1_HUMAN (64)/sp|P67809|YBOX1_HUMAN (81)-sp|P16989|YBOX3_HUMAN (96)/sp|P16989|YBOX3_HUMAN (113)-sp|P67809|YBOX1_HUMAN (64)/sp|P16989|YBOX3_HUMAN (113)-sp|P16989|YBOX3_HUMAN (96)/sp|Q9Y2T7|YBOX2_HUMAN (116)-sp|P67809|YBOX1_HUMAN (64)/sp|Q9Y2T7|YBOX2_HUMAN (116)-sp|P16989|YBOX3_HUMAN (96)/	Intra-Protein	3	1	18	9	1.06473e-07	7.22923e-07
665	293T-BSP-Pr-click-acid-break-3ul-3.65481.65481.3.0.dta	3	2929.82	LSLSTSKLNSLAIGLR(7)-LAAPLLKR(7)	Cross-Linked	BSP-en-acid	2929.79	null	1.94253e-16	0.0435595	0.027812	9.49282	sp|P54886|P5CS_HUMAN (432)-sp|P54886|P5CS_HUMAN (424)/	Intra-Protein	3	1	18	10	9.68026e-31	5.2073e-16
666	293T-BSP-Pr-click-acid-break-3ul-3.53128.53128.5.0.dta	5	2563.4	YGKAGEVFIHK(3)-DKGFGFIR(2)	Cross-Linked	BSP-en-acid	2563.38	null	1.11927e-05	0.043582	0.020696	8.07371	sp|Q15233|NONO_HUMAN (99)-sp|Q15233|NONO_HUMAN (109)/	Intra-Protein	3	1	15	10	1.15792e-05	3.22189e-06
667	293T-BSP-Pr-click-acid-break-3ul.60155.60155.3.0.dta	3	3588.81	TVDNFVALATGEKGFGYK(13)-GDGTGGKSIYGER(7)	Cross-Linked	BSP-en-acid	3588.8	null	2.08907e-05	0.0435912	0.014142	3.9406	sp|P23284|PPIB_HUMAN (84)-sp|P23284|PPIB_HUMAN (116)/	Intra-Protein	1	1	21	8	6.48219e-15	2.0258e-09
668	293T-BSP-Pr-click-acid-break-3ul-3.71163.71163.3.0.dta	3	3511.94	TLNDELEIIEGMKFDR(13)-LAKLSDGVAVLK(3)	Cross-Linked	BSP-en-acid	3511.91	null	0.00427415	0.0436321	0.030346	8.64089	sp|P10809|CH60_HUMAN (218)-sp|P10809|CH60_HUMAN (396)/	Intra-Protein	3	1	18	7	0.00942954	0.000957102
669	293T-BSP-Pr-click-acid-break-3ul.44962.44962.5.0.dta	5	2339.44	LIKDGLIIR(3)-KPVTVHSR(1)	Cross-Linked	BSP-en-acid	2339.43	null	0.0536293	0.0437863	0.010035	4.28951	sp|P84098|RL19_HUMAN (46)-sp|P84098|RL19_HUMAN (53)/	Intra-Protein	1	1	8.5	11.5	0.0506918	1.98286e-11
670	293T-BSP-Pr-click-acid-break-3ul-3.65072.65072.6.1.dta	6	4501.41	YVASYLLAALGGNSSPSAKDIK(19)-KILDSVGIEADDDRLNK(1)	Cross-Linked	BSP-en-acid	4501.38	null	0.00116142	0.0438773	0.03191	7.08893	sp|P05387|RLA2_HUMAN (21)-sp|P05387|RLA2_HUMAN (25)/	Intra-Protein	3	1	16.5	18.5	5.66527e-05	0.000726076
671	293T-BSP-Pr-click-acid-break-3ul-2.58336.58336.3.0.dta	3	2921.71	KVAAIEALNDGELQK(1)-LAILYAKR(7)	Cross-Linked	BSP-en-acid	2921.68	null	4.43175e-05	0.0438919	0.027579	9.43942	sp|P50502|F10A1_HUMAN (118)-sp|Q8NFI4|F10A5_HUMAN (153)/sp|P50502|F10A1_HUMAN (118)-sp|P50502|F10A1_HUMAN (153)/sp|P50502|F10A1_HUMAN (118)-sp|Q8IZP2|ST134_HUMAN (149)/sp|Q8IZP2|ST134_HUMAN (114)-sp|Q8NFI4|F10A5_HUMAN (153)/sp|Q8IZP2|ST134_HUMAN (114)-sp|P50502|F10A1_HUMAN (153)/sp|Q8IZP2|ST134_HUMAN (114)-sp|Q8IZP2|ST134_HUMAN (149)/	Intra-Protein	2	1	20.5	10.5	2.76253e-10	0.000908111
672	293T-BSP-Pr-click-acid-break-3ul.75965.75965.3.0.dta	3	2505.36	DGDILGKYVD(7)-KFLPLFDR(1)	Cross-Linked	BSP-en-acid	2505.34	null	9.46758e-08	0.0439259	0.017301	6.90565	sp|P61604|CH10_HUMAN (99)-sp|P61604|CH10_HUMAN (8)/	Intra-Protein	1	1	12	9	2.23276e-09	4.20179e-08
673	293T-BSP-Pr-click-acid-break-3ul-2.16568.16568.3.0.dta	3	2193.25	KAASGEAKPK(1)-AVAASKER(6)	Cross-Linked	BSP-en-acid	2193.23	null	1.43056e-07	0.043931	0.01283	5.84981	sp|P10412|H14_HUMAN (110)-sp|P16402|H13_HUMAN (53)/sp|P10412|H14_HUMAN (110)-sp|P10412|H14_HUMAN (52)/sp|P10412|H14_HUMAN (110)-sp|P16403|H12_HUMAN (52)/sp|P10412|H14_HUMAN (110)-sp|P16401|H15_HUMAN (55)/sp|P16403|H12_HUMAN (110)-sp|P16402|H13_HUMAN (53)/sp|P16403|H12_HUMAN (110)-sp|P10412|H14_HUMAN (52)/sp|P16403|H12_HUMAN (110)-sp|P16403|H12_HUMAN (52)/sp|P16403|H12_HUMAN (110)-sp|P16401|H15_HU…	Intra-Protein	2	1	19	15	6.85137e-11	1.55757e-09
674	293T-BSP-Pr-click-acid-break-3ul.31739.31739.3.1.dta	3	2785.56	VLKQVHPDTGISSK(3)-LAHYNKR(6)	Cross-Linked	BSP-en-acid	2785.55	null	6.41803e-05	0.0439886	0.015812	5.67644	sp|P23527|H2B1O_HUMAN (47)-sp|P23527|H2B1O_HUMAN (86)/sp|P23527|H2B1O_HUMAN (47)-sp|Q99880|H2B1L_HUMAN (86)/sp|P23527|H2B1O_HUMAN (47)-sp|Q6DN03|H2B2C_HUMAN (86)/sp|P23527|H2B1O_HUMAN (47)-sp|Q99879|H2B1M_HUMAN (86)/sp|P23527|H2B1O_HUMAN (47)-sp|Q16778|H2B2E_HUMAN (86)/sp|P23527|H2B1O_HUMAN (47)-sp|Q8N257|H2B3B_HUMAN (86)/sp|P23527|H2B1O_HUMAN (47)-sp|Q93079|H2B1H_HUMAN (86)/sp|P23527|H2B1O_HUMAN…	Intra-Protein	1	1	24.5	11.5	2.36258e-12	2.46443e-05
675	293T-BSP-Pr-click-acid-break-3ul.44929.44929.3.0.dta	3	2991.61	DNIQGITKPAIR(8)-DAVTYTEHAKR(10)	Cross-Linked	BSP-en-acid	2991.6	null	6.44343e-12	0.0440092	0.012165	4.06639	sp|P62805|H4_HUMAN (32)-sp|P62805|H4_HUMAN (78)/	Intra-Protein	1	1	13.5	12.5	5.1741e-18	5.39518e-10
676	293T-BSP-Pr-click-acid-break-3ul.72412.72412.3.0.dta	3	3606.08	FLEQQNKILLAELEQLK(7)-TLLIKTVETR(5)	Cross-Linked	BSP-en-acid	3606.09	null	3.67429e-06	0.0440231	-0.005384	-1.49303	sp|P08670|VIME_HUMAN (129)-sp|P08670|VIME_HUMAN (445)/	Intra-Protein	1	1	16	8	2.13317e-06	0.0101182
677	293T-BSP-Pr-click-acid-break-3ul.25506.25506.3.0.dta	3	1462.87	KAVTK(1)-PEPAK(1)	Cross-Linked	BSP-en-acid	1462.86	null	0.00485905	0.044045	0.006655	4.5493	sp|P23527|H2B1O_HUMAN (17)-sp|Q6DN03|H2B2C_HUMAN (2)/sp|P23527|H2B1O_HUMAN (17)-sp|Q16778|H2B2E_HUMAN (2)/sp|P23527|H2B1O_HUMAN (17)-sp|Q6DRA6|H2B2D_HUMAN (2)/sp|P23527|H2B1O_HUMAN (17)-sp|O60814|H2B1K_HUMAN (2)/sp|P23527|H2B1O_HUMAN (17)-sp|P62807|H2B1C_HUMAN (2)/sp|P23527|H2B1O_HUMAN (17)-sp|P06899|H2B1J_HUMAN (2)/sp|P23527|H2B1O_HUMAN (17)-sp|P57053|H2BFS_HUMAN (2)/sp|Q99880|H2B1L_HUMAN (17)-s…	Intra-Protein	1	1	10	11	0.00466209	0.0106063
678	293T-BSP-Pr-click-acid-break-3ul.69972.69972.4.0.dta	4	3294.81	FAPPLVIKEDELR(8)-GKGIYLWDVEGR(2)	Cross-Linked	BSP-en-acid	3294.79	null	0.00307927	0.0440466	0.023894	7.25206	sp|P04181|OAT_HUMAN (421)-sp|P04181|OAT_HUMAN (66)/	Intra-Protein	1	1	10.5	10.5	0.0265705	2.24617e-05
679	293T-BSP-Pr-click-acid-break-3ul-2.55020.55020.3.0.dta	3	3087.78	VVDALGNAIDGKGPIGSK(12)-STVAQLVKR(8)	Cross-Linked	BSP-en-acid	3087.75	null	1.75341e-06	0.0440715	0.028738	9.30709	sp|P25705|ATPA_HUMAN (161)-sp|P25705|ATPA_HUMAN (261)/	Intra-Protein	2	1	21.5	6.5	1.94266e-13	3.54989e-06
680	293T-BSP-Pr-click-acid-break-3ul.57199.57199.3.0.dta	3	2271.33	LTLDKLDVK(5)-AGGFLMKK(7)	Cross-Linked	BSP-en-acid	2271.31	null	3.7303e-07	0.044253	0.014562	6.41127	sp|P00558|PGK1_HUMAN (11)-sp|P00558|PGK1_HUMAN (191)/	Intra-Protein	1	1	12.5	10.5	2.46912e-07	1.8779e-07
681	293T-BSP-Pr-click-acid-break-3ul-2.39148.39148.3.0.dta	3	2748.47	NDTKEDVFVHQTAIK(4)-KNNPR(1)	Cross-Linked	BSP-en-acid	2748.44	null	1.24903e-07	0.0442894	0.023905	8.69765	sp|P67809|YBOX1_HUMAN (81)-sp|P67809|YBOX1_HUMAN (93)/sp|P67809|YBOX1_HUMAN (81)-sp|P16989|YBOX3_HUMAN (125)/sp|P16989|YBOX3_HUMAN (113)-sp|P67809|YBOX1_HUMAN (93)/sp|P16989|YBOX3_HUMAN (113)-sp|P16989|YBOX3_HUMAN (125)/sp|Q9Y2T7|YBOX2_HUMAN (116)-sp|P67809|YBOX1_HUMAN (93)/sp|Q9Y2T7|YBOX2_HUMAN (116)-sp|P16989|YBOX3_HUMAN (125)/	Intra-Protein	2	1	15	7	0.000337852	0.000603142
682	293T-BSP-Pr-click-acid-break-3ul-2.76561.76561.4.0.dta	4	3735.09	ALMLQGVDLLADAVAVTMGPKGR(21)-VTKDGVTVAK(3)	Cross-Linked	BSP-en-acid	3735.05	Oxidation[M](3)	2.55534e-07	0.0443389	0.033992	9.1008	sp|P10809|CH60_HUMAN (58)-sp|P10809|CH60_HUMAN (75)/	Intra-Protein	2	1	27	7	8.9548e-11	2.85218e-06
683	293T-BSP-Pr-click-acid-break-3ul-2.54669.54669.5.0.dta	5	3602.94	QMADTGKLNTLLQR(7)-HLYTKDIDIHEVR(5)	Cross-Linked	BSP-en-acid	3602.91	null	2.77594e-06	0.0444514	0.032245	8.94971	sp|Q00839|HNRPU_HUMAN (551)-sp|Q00839|HNRPU_HUMAN (352)/	Intra-Protein	2	1	10.5	15.5	6.31651e-06	5.45726e-06
684	293T-BSP-Pr-click-acid-break-3ul-3.49879.49879.5.0.dta	5	2867.53	KIADDKYNDTFWK(1)-KTLDMIK(1)	Cross-Linked	BSP-en-acid	2867.5	null	1.55791e-05	0.0444803	0.024403	8.5102	sp|P14625|ENPL_HUMAN (474)-sp|P14625|ENPL_HUMAN (467)/	Intra-Protein	3	1	13.5	8.5	8.2226e-06	1.17195e-07
685	293T-BSP-Pr-click-acid-break-3ul.44981.44981.3.0.dta	3	2991.62	DNIQGITKPAIR(8)-DAVTYTEHAKR(10)	Cross-Linked	BSP-en-acid	2991.6	null	3.71283e-13	0.0444854	0.015324	5.12234	sp|P62805|H4_HUMAN (32)-sp|P62805|H4_HUMAN (78)/	Intra-Protein	1	1	13	11	1.17086e-14	4.55125e-13
686	293T-BSP-Pr-click-acid-break-3ul.43363.43363.3.0.dta	3	2617.54	QTVAVGVIKAVDKK(9)-KLEDGPK(1)	Cross-Linked	BSP-en-acid	2617.53	null	1.22222e-10	0.0445062	0.01569	5.9942	sp|P68104|EF1A1_HUMAN (439)-sp|P68104|EF1A1_HUMAN (386)/sp|P68104|EF1A1_HUMAN (439)-sp|Q5VTE0|EF1A3_HUMAN (386)/sp|Q5VTE0|EF1A3_HUMAN (439)-sp|P68104|EF1A1_HUMAN (386)/sp|Q5VTE0|EF1A3_HUMAN (439)-sp|Q5VTE0|EF1A3_HUMAN (386)/	Intra-Protein	1	1	20.5	7.5	1.01334e-10	5.36779e-11
687	293T-BSP-Pr-click-acid-break-3ul-2.64660.64660.3.0.dta	3	4121.2	KDLYANTVLSGGTTMYPGIADR(1)-EITALAPSTMKIK(11)	Cross-Linked	BSP-en-acid	4121.17	null	1.62332e-07	0.0445164	0.032062	7.77984	sp|P63261|ACTG_HUMAN (291)-sp|P68133|ACTS_HUMAN (328)/sp|P63261|ACTG_HUMAN (291)-sp|P63261|ACTG_HUMAN (326)/sp|P63261|ACTG_HUMAN (291)-sp|P62736|ACTA_HUMAN (328)/sp|P63261|ACTG_HUMAN (291)-sp|P68032|ACTC_HUMAN (328)/sp|P63261|ACTG_HUMAN (291)-sp|P63267|ACTH_HUMAN (327)/sp|P63261|ACTG_HUMAN (291)-sp|P60709|ACTB_HUMAN (326)/sp|P60709|ACTB_HUMAN (291)-sp|P68133|ACTS_HUMAN (328)/sp|P60709|ACTB_HUMAN …	Intra-Protein	2	1	14	13	1	5.61576e-10
688	293T-BSP-Pr-click-acid-break-3ul-2.58742.58742.3.0.dta	3	3418.72	LQDEIQNMKEEMAR(9)-SKFADLSEAANR(2)	Cross-Linked	BSP-en-acid	3418.67	null	0.00290735	0.0445228	0.047433	13.8747	sp|P08670|VIME_HUMAN (373)-sp|P08670|VIME_HUMAN (294)/	Intra-Protein	2	1	11.5	6.5	1	9.07158e-07
689	293T-BSP-Pr-click-acid-break-3ul-3.43534.43534.3.0.dta	3	3229.74	HYGGLTGLNKAETAAK(10)-HGEAQVKIWR(7)	Cross-Linked	BSP-en-acid	3229.72	null	5.98208e-06	0.0445436	0.018835	5.83177	sp|P18669|PGAM1_HUMAN (100)-sp|P18669|PGAM1_HUMAN (113)/sp|P18669|PGAM1_HUMAN (100)-sp|Q8N0Y7|PGAM4_HUMAN (113)/sp|P15259|PGAM2_HUMAN (100)-sp|P18669|PGAM1_HUMAN (113)/sp|P15259|PGAM2_HUMAN (100)-sp|Q8N0Y7|PGAM4_HUMAN (113)/sp|Q8N0Y7|PGAM4_HUMAN (100)-sp|P18669|PGAM1_HUMAN (113)/sp|Q8N0Y7|PGAM4_HUMAN (100)-sp|Q8N0Y7|PGAM4_HUMAN (113)/	Intra-Protein	3	1	16.5	10.5	3.10066e-05	0.00102231
690	293T-BSP-Pr-click-acid-break-3ul-3.76270.76270.7.0.dta	7	5691.19	KDGNASGTTLLEALDCILPPTRPTDKPLR(1)-EHALLAYTLGVKQLIVGVNK(12)	Cross-Linked	BSP-en-acid	5691.13	Carbamidomethyl[C](16)	8.90036e-08	0.0445585	0.058247	10.2347	sp|P68104|EF1A1_HUMAN (219)-sp|P68104|EF1A1_HUMAN (146)/sp|P68104|EF1A1_HUMAN (219)-sp|Q5VTE0|EF1A3_HUMAN (146)/sp|P68104|EF1A1_HUMAN (219)-sp|Q05639|EF1A2_HUMAN (146)/sp|Q5VTE0|EF1A3_HUMAN (219)-sp|P68104|EF1A1_HUMAN (146)/sp|Q5VTE0|EF1A3_HUMAN (219)-sp|Q5VTE0|EF1A3_HUMAN (146)/sp|Q5VTE0|EF1A3_HUMAN (219)-sp|Q05639|EF1A2_HUMAN (146)/	Intra-Protein	3	1	17	25	3.87523e-08	9.86374e-13
691	293T-BSP-Pr-click-acid-break-3ul.64988.64988.3.0.dta	3	3771.1	TLSDYNIQKESTLHLVLR(9)-MQIFVKTLTGK(6)	Cross-Linked	BSP-en-acid	3771.09	null	7.21655e-06	0.0446045	0.015954	4.23061	sp|P62987|RL40_HUMAN (63)-sp|P62987|RL40_HUMAN (6)/sp|P62987|RL40_HUMAN (63)-sp|P62979|RS27A_HUMAN (6)/sp|P62987|RL40_HUMAN (63)-sp|P0CG48|UBC_HUMAN (6)/sp|P62987|RL40_HUMAN (63)-sp|P0CG47|UBB_HUMAN (6)/sp|P62979|RS27A_HUMAN (63)-sp|P62987|RL40_HUMAN (6)/sp|P62979|RS27A_HUMAN (63)-sp|P62979|RS27A_HUMAN (6)/sp|P62979|RS27A_HUMAN (63)-sp|P0CG48|UBC_HUMAN (6)/sp|P62979|RS27A_HUMAN (63)-sp|P0CG47|UBB…	Intra-Protein	1	1	23	15	1.83481e-07	1.54537e-06
692	293T-BSP-Pr-click-acid-break-3ul-2.79888.79888.4.0.dta	4	3719.09	ALMLQGVDLLADAVAVTMGPKGR(21)-VTKDGVTVAK(3)	Cross-Linked	BSP-en-acid	3719.06	null	2.31377e-07	0.044616	0.028858	7.75949	sp|P10809|CH60_HUMAN (58)-sp|P10809|CH60_HUMAN (75)/	Intra-Protein	2	1	28	9	4.72119e-07	2.22601e-08
693	293T-BSP-Pr-click-acid-break-3ul.55399.55399.4.0.dta	4	3536.82	VLVGKNFEDVAFDEK(5)-YKPESEELTAER(2)	Cross-Linked	BSP-en-acid	3536.78	null	5.12141e-09	0.0446182	0.039435	11.15	sp|P07237|PDIA1_HUMAN (375)-sp|P07237|PDIA1_HUMAN (328)/	Intra-Protein	1	1	15	12	3.36381e-10	2.19763e-08
694	293T-BSP-Pr-click-acid-break-3ul-2.46493.46493.5.0.dta	5	2772.55	GRPCKIVEMSTSK(5)-KNGFVVLK(1)	Cross-Linked	BSP-en-acid	2772.53	Carbamidomethyl[C](4)	3.24179e-08	0.0446305	0.027651	9.97321	sp|P63241|IF5A1_HUMAN (39)-sp|P63241|IF5A1_HUMAN (27)/sp|P63241|IF5A1_HUMAN (39)-sp|Q9GZV4|IF5A2_HUMAN (27)/sp|P63241|IF5A1_HUMAN (39)-sp|Q6IS14|IF5AL_HUMAN (27)/sp|Q9GZV4|IF5A2_HUMAN (39)-sp|P63241|IF5A1_HUMAN (27)/sp|Q9GZV4|IF5A2_HUMAN (39)-sp|Q9GZV4|IF5A2_HUMAN (27)/sp|Q9GZV4|IF5A2_HUMAN (39)-sp|Q6IS14|IF5AL_HUMAN (27)/	Intra-Protein	2	1	14.5	11.5	5.21291e-07	2.83056e-10
695	293T-BSP-Pr-click-acid-break-3ul-2.78788.78788.7.0.dta	7	5691.19	KDGNASGTTLLEALDCILPPTRPTDKPLR(1)-EHALLAYTLGVKQLIVGVNK(12)	Cross-Linked	BSP-en-acid	5691.13	Carbamidomethyl[C](16)	1	0.0446638	0.057393	10.0846	sp|P68104|EF1A1_HUMAN (219)-sp|P68104|EF1A1_HUMAN (146)/sp|P68104|EF1A1_HUMAN (219)-sp|Q5VTE0|EF1A3_HUMAN (146)/sp|P68104|EF1A1_HUMAN (219)-sp|Q05639|EF1A2_HUMAN (146)/sp|Q5VTE0|EF1A3_HUMAN (219)-sp|P68104|EF1A1_HUMAN (146)/sp|Q5VTE0|EF1A3_HUMAN (219)-sp|Q5VTE0|EF1A3_HUMAN (146)/sp|Q5VTE0|EF1A3_HUMAN (219)-sp|Q05639|EF1A2_HUMAN (146)/	Intra-Protein	2	1	13	19	1	2.27953e-08
696	293T-BSP-Pr-click-acid-break-3ul-3.36216.36216.5.0.dta	5	3706.01	IVLQKYHTINGHNAEVR(5)-EESGKPGAHVTVK(5)	Cross-Linked	BSP-en-acid	3705.98	null	0.0411838	0.0446753	0.026588	7.17435	sp|P22626|ROA2_HUMAN (173)-sp|P22626|ROA2_HUMAN (104)/	Intra-Protein	3	1	13	11	0.104829	0.0034492
697	293T-BSP-Pr-click-acid-break-3ul.58669.58669.4.0.dta	4	3057.7	AGVNTVTTLVENKK(13)-KMGVPYCIIK(1)	Cross-Linked	BSP-en-acid	3057.68	Carbamidomethyl[C](24)	6.54318e-10	0.0447484	0.0202	6.60631	sp|P62424|RL7A_HUMAN (150)-sp|P62424|RL7A_HUMAN (176)/	Intra-Protein	1	1	13.5	8.5	0.0046969	3.27876e-24
698	293T-BSP-Pr-click-acid-break-3ul.61019.61019.5.0.dta	5	3734	NGVKITLPVDFVTADKFDENAK(4)-KYAEAVTR(1)	Cross-Linked	BSP-en-acid	3733.98	null	5.13552e-08	0.0447903	0.025067	6.71321	sp|P00558|PGK1_HUMAN (279)-sp|P00558|PGK1_HUMAN (323)/	Intra-Protein	1	1	21	9	2.33233e-08	2.88067e-10
699	293T-BSP-Pr-click-acid-break-3ul.63798.63798.3.0.dta	3	2503.56	TLKIPAMTIAK(3)-IGIEIIKR(7)	Cross-Linked	BSP-en-acid	2503.54	null	6.72301e-12	0.0448228	0.016901	6.75084	sp|P10809|CH60_HUMAN (473)-sp|P10809|CH60_HUMAN (469)/	Intra-Protein	1	1	16	16	1.96975e-12	3.22208e-13
700	293T-BSP-Pr-click-acid-break-3ul-2.56423.56423.5.0.dta	5	3140.85	VFSGLVSTGLKVR(11)-KEDLYLKPIQR(1)	Cross-Linked	BSP-en-acid	3140.82	null	3.35139e-05	0.0448468	0.02814	8.95945	sp|P13639|EF2_HUMAN (426)-sp|P13639|EF2_HUMAN (439)/	Intra-Protein	2	1	16.5	16.5	4.50676e-05	1.25611e-11
701	293T-BSP-Pr-click-acid-break-3ul-3.49483.49483.3.0.dta	3	3060.6	GCGVVKFESPEVAER(6)-KACQIFVR(1)	Cross-Linked	BSP-en-acid	3060.58	Carbamidomethyl[C](2);Carbamidomethyl[C](21)	7.89429e-13	0.0448468	0.021465	7.01339	sp|P52272|HNRPM_HUMAN (698)-sp|P52272|HNRPM_HUMAN (651)/	Intra-Protein	3	1	15.5	7.5	3.11088e-11	9.75778e-13
702	293T-BSP-Pr-click-acid-break-3ul-2.50663.50663.3.0.dta	3	2277.31	SKGIAYIEFK(2)-LVSKDGK(4)	Cross-Linked	BSP-en-acid	2277.29	null	0.000234089	0.0449724	0.02066	9.07221	sp|P19338|NUCL_HUMAN (429)-sp|P19338|NUCL_HUMAN (424)/	Intra-Protein	2	1	12.5	9.5	1.04946e-11	2.52008e-05
703	293T-BSP-Pr-click-acid-break-3ul-2.65176.65176.3.1.dta	3	3330.64	GYFEYIEENKYSR(10)-KMCLFAGFQR(1)	Cross-Linked	BSP-en-acid	3330.61	Carbamidomethyl[C](19)	2.19662e-10	0.0450107	0.031038	9.31902	sp|Q00839|HNRPU_HUMAN (265)-sp|Q00839|HNRPU_HUMAN (592)/	Intra-Protein	2	1	15.5	7.5	5.44675e-07	1.13277e-15
704	293T-BSP-Pr-click-acid-break-3ul.59057.59057.4.1.dta	4	2691.57	TLLAKNLPYK(5)-SKGIAYIEFK(2)	Cross-Linked	BSP-en-acid	2691.55	null	1.81162e-05	0.045055	0.017043	6.33204	sp|P19338|NUCL_HUMAN (398)-sp|P19338|NUCL_HUMAN (429)/	Intra-Protein	1	1	13.5	10.5	5.62225e-06	1.31547e-06
705	293T-BSP-Pr-click-acid-break-3ul-3.86028.86028.4.0.dta	4	4227.19	HNIMDFAMPYFIQVMKEYLTK(16)-VDKLDASESLR(3)	Cross-Linked	BSP-en-acid	4227.13	null	1.21267e-07	0.0451506	0.055579	13.1482	sp|Q00610|CLH1_HUMAN (1604)-sp|Q00610|CLH1_HUMAN (1612)/	Intra-Protein	3	1	25	8	1.56957e-07	1.11003e-10
706	293T-BSP-Pr-click-acid-break-3ul.23377.23377.5.0.dta	5	2106.15	KAYGQALAK(1)-KEHPDR(1)	Cross-Linked	BSP-en-acid	2106.15	null	8.42841e-07	0.0451627	0.009235	4.38479	sp|P29401|TKT_HUMAN (319)-sp|P29401|TKT_HUMAN (353)/	Intra-Protein	1	1	13	9	6.02313e-07	5.42987e-07
707	293T-BSP-Pr-click-acid-break-3ul.78807.78807.5.0.dta	5	4787.73	KPLVIIAEDVDGEALSTLVLNR(1)-KISSIQSIVPALEIANAHR(1)	Cross-Linked	BSP-en-acid	4787.7	null	6.30547e-06	0.045233	0.024398	5.09597	sp|P10809|CH60_HUMAN (269)-sp|P10809|CH60_HUMAN (250)/	Intra-Protein	1	1	14.5	15.5	1.64731e-08	4.24566e-11
708	293T-BSP-Pr-click-acid-break-3ul.62058.62058.4.0.dta	4	3755.04	KDLYANTVLSGGTTMYPGIADR(1)-IKIIAPPER(2)	Cross-Linked	BSP-en-acid	3755.02	null	6.91821e-11	0.0453104	0.024618	6.55602	sp|P63261|ACTG_HUMAN (291)-sp|Q562R1|ACTBL_HUMAN (329)/sp|P63261|ACTG_HUMAN (291)-sp|P68133|ACTS_HUMAN (330)/sp|P63261|ACTG_HUMAN (291)-sp|P63261|ACTG_HUMAN (328)/sp|P63261|ACTG_HUMAN (291)-sp|P62736|ACTA_HUMAN (330)/sp|P63261|ACTG_HUMAN (291)-sp|P68032|ACTC_HUMAN (330)/sp|P63261|ACTG_HUMAN (291)-sp|P63267|ACTH_HUMAN (329)/sp|P63261|ACTG_HUMAN (291)-sp|P60709|ACTB_HUMAN (328)/sp|P60709|ACTB_HUMAN…	Intra-Protein	1	1	30.5	5.5	1.41991e-10	5.04624e-10
709	293T-BSP-Pr-click-acid-break-3ul-2.51721.51721.3.0.dta	3	3341.9	IVAPGKGILAADESTGSIAK(6)-KELSDIAHR(1)	Cross-Linked	BSP-en-acid	3341.84	null	0.0250582	0.0453195	0.054808	16.4005	sp|P04075|ALDOA_HUMAN (28)-sp|P04075|ALDOA_HUMAN (14)/	Intra-Protein	2	1	17	7	5.52574e-05	0.0226263
710	293T-BSP-Pr-click-acid-break-3ul-3.53858.53858.6.2.dta	6	3915.09	KHNNCMASHLTPAVYAR(1)-VVVDALSGLKGDLAGR(10)	Cross-Linked	BSP-en-acid	3915.05	Carbamidomethyl[C](5)	0.000204461	0.0453653	0.037651	9.617	sp|P12532|KCRU_HUMAN (58)-sp|P12532|KCRU_HUMAN (199)/	Intra-Protein	3	1	13.5	9.5	7.40718e-05	5.91929e-05
711	293T-BSP-Pr-click-acid-break-3ul-3.37071.37071.4.0.dta	4	2542.36	KESYSVYVYK(1)-LAHYNKR(6)	Cross-Linked	BSP-en-acid	2542.35	null	2.91138e-07	0.0453692	0.019585	7.70352	sp|Q99880|H2B1L_HUMAN (35)-sp|P23527|H2B1O_HUMAN (86)/sp|Q99880|H2B1L_HUMAN (35)-sp|Q99880|H2B1L_HUMAN (86)/sp|Q99880|H2B1L_HUMAN (35)-sp|Q6DN03|H2B2C_HUMAN (86)/sp|Q99880|H2B1L_HUMAN (35)-sp|Q99879|H2B1M_HUMAN (86)/sp|Q99880|H2B1L_HUMAN (35)-sp|Q16778|H2B2E_HUMAN (86)/sp|Q99880|H2B1L_HUMAN (35)-sp|Q8N257|H2B3B_HUMAN (86)/sp|Q99880|H2B1L_HUMAN (35)-sp|Q93079|H2B1H_HUMAN (86)/sp|Q99880|H2B1L_HUMAN…	Intra-Protein	3	1	17	12	2.46521e-13	2.27689e-07
712	293T-BSP-Pr-click-acid-break-3ul-2.66869.66869.3.0.dta	3	2886.64	VGDKVLLPEYGGTK(4)-KFLPLFDR(1)	Cross-Linked	BSP-en-acid	2886.61	null	0.0156377	0.0455146	0.023187	8.0326	sp|P61604|CH10_HUMAN (70)-sp|P61604|CH10_HUMAN (8)/	Intra-Protein	2	1	15	9	3.27756e-05	8.68541e-05
713	293T-BSP-Pr-click-acid-break-3ul.41014.41014.3.0.dta	3	3077.63	ALYEHLTAKNTK(9)-SYVSEKDVTSAK(6)	Cross-Linked	BSP-en-acid	3077.62	null	1.30468e-06	0.0455441	0.011604	3.77045	sp|P42704|LPPRC_HUMAN (1347)-sp|P42704|LPPRC_HUMAN (1332)/	Intra-Protein	1	1	15.5	10.5	5.90841e-10	2.57874e-07
714	293T-BSP-Pr-click-acid-break-3ul-2.56523.56523.4.2.dta	4	2857.6	SKFADLSEAANR(2)-TLLIKTVETR(5)	Cross-Linked	BSP-en-acid	2857.58	null	4.6017e-05	0.0456041	0.019826	6.93804	sp|P08670|VIME_HUMAN (294)-sp|P08670|VIME_HUMAN (445)/	Intra-Protein	2	1	12.5	12.5	6.8667e-07	0.000103914
715	293T-BSP-Pr-click-acid-break-3ul.14484.14484.4.0.dta	4	1463.86	KGSKK(1)-PEPAK(1)	Cross-Linked	BSP-en-acid	1463.86	null	0.0130403	0.0456155	0.003938	2.69015	sp|P23527|H2B1O_HUMAN (13)-sp|Q6DN03|H2B2C_HUMAN (2)/sp|P23527|H2B1O_HUMAN (13)-sp|Q16778|H2B2E_HUMAN (2)/sp|P23527|H2B1O_HUMAN (13)-sp|Q6DRA6|H2B2D_HUMAN (2)/sp|P23527|H2B1O_HUMAN (13)-sp|O60814|H2B1K_HUMAN (2)/sp|P23527|H2B1O_HUMAN (13)-sp|P62807|H2B1C_HUMAN (2)/sp|P23527|H2B1O_HUMAN (13)-sp|P06899|H2B1J_HUMAN (2)/sp|P23527|H2B1O_HUMAN (13)-sp|P57053|H2BFS_HUMAN (2)/sp|Q99880|H2B1L_HUMAN (13)-s…	Intra-Protein	1	1	9.5	10.5	0.0397276	0.0413944
716	293T-BSP-Pr-click-acid-break-3ul.54396.54396.3.0.dta	3	2707.52	LLLPGELAKHAVSEGTK(9)-YTSAK(5)	Cross-Linked	BSP-en-acid	2707.5	null	1.38821e-10	0.0456438	0.015318	5.65761	sp|P23527|H2B1O_HUMAN (109)-sp|O60814|H2B1K_HUMAN (126)/sp|P23527|H2B1O_HUMAN (109)-sp|P06899|H2B1J_HUMAN (126)/sp|P23527|H2B1O_HUMAN (109)-sp|Q9UQP3|TENN_HUMAN (746)/sp|P23527|H2B1O_HUMAN (109)-sp|P57053|H2BFS_HUMAN (126)/sp|Q99880|H2B1L_HUMAN (109)-sp|O60814|H2B1K_HUMAN (126)/sp|Q99880|H2B1L_HUMAN (109)-sp|P06899|H2B1J_HUMAN (126)/sp|Q99880|H2B1L_HUMAN (109)-sp|Q9UQP3|TENN_HUMAN (746)/sp|Q99880…	Intra-Protein	1	1	19	7	1.10178e-06	2.65092e-08
717	293T-BSP-Pr-click-acid-break-3ul-2.14026.14026.3.0.dta	3	1832.12	KAGGTKPK(1)-KPVGAAK(1)	Cross-Linked	BSP-en-acid	1832.11	null	0.000243079	0.045649	0.012052	6.5782	sp|P16403|H12_HUMAN (122)-sp|P16403|H12_HUMAN (130)/	Intra-Protein	2	1	16.5	13.5	0.000143767	1.1192e-09
718	293T-BSP-Pr-click-acid-break-3ul-2.70862.70862.3.0.dta	3	3558.01	FLEQQNKILLAELEQLK(7)-FANYIDKVR(7)	Cross-Linked	BSP-en-acid	3557.97	null	1.12664e-06	0.0456904	0.033804	9.50092	sp|P08670|VIME_HUMAN (129)-sp|P08670|VIME_HUMAN (120)/	Intra-Protein	2	1	22.5	13.5	7.77914e-09	2.32042e-06
719	293T-BSP-Pr-click-acid-break-3ul-3.42000.42000.5.0.dta	5	3149.71	VLKQVHPDTGISSK(3)-KESYSVYVYK(1)	Cross-Linked	BSP-en-acid	3149.69	null	2.64578e-06	0.0457009	0.025093	7.96682	sp|P23527|H2B1O_HUMAN (47)-sp|Q99880|H2B1L_HUMAN (35)/sp|P23527|H2B1O_HUMAN (47)-sp|Q99879|H2B1M_HUMAN (35)/sp|P23527|H2B1O_HUMAN (47)-sp|Q93079|H2B1H_HUMAN (35)/sp|P23527|H2B1O_HUMAN (47)-sp|P58876|H2B1D_HUMAN (35)/sp|P23527|H2B1O_HUMAN (47)-sp|O60814|H2B1K_HUMAN (35)/sp|P23527|H2B1O_HUMAN (47)-sp|Q99877|H2B1N_HUMAN (35)/sp|P23527|H2B1O_HUMAN (47)-sp|P62807|H2B1C_HUMAN (35)/sp|P23527|H2B1O_HUMAN…	Intra-Protein	3	1	16.5	10.5	2.15247e-07	4.99867e-09
720	293T-BSP-Pr-click-acid-break-3ul.46658.46658.4.0.dta	4	2675.48	KNLQYYDISAK(1)-AKSIVFHR(2)	Cross-Linked	BSP-en-acid	2675.47	null	6.05602e-08	0.0457593	0.01329	4.96736	sp|P62826|RAN_HUMAN (142)-sp|P62826|RAN_HUMAN (134)/	Intra-Protein	1	1	18	12	4.0554e-10	1.12309e-08
721	293T-BSP-Pr-click-acid-break-3ul-2.63257.63257.4.0.dta	4	3852.14	TLSDYNIQKESTLHLVLR(9)-LIFAGKQLEDGR(6)	Cross-Linked	BSP-en-acid	3852.1	null	0.000306265	0.0457738	0.035008	9.08803	sp|P62987|RL40_HUMAN (63)-sp|P62987|RL40_HUMAN (48)/sp|P62987|RL40_HUMAN (63)-sp|P62979|RS27A_HUMAN (48)/sp|P62987|RL40_HUMAN (63)-sp|P0CG48|UBC_HUMAN (48)/sp|P62987|RL40_HUMAN (63)-sp|P0CG47|UBB_HUMAN (48)/sp|P62979|RS27A_HUMAN (63)-sp|P62987|RL40_HUMAN (48)/sp|P62979|RS27A_HUMAN (63)-sp|P62979|RS27A_HUMAN (48)/sp|P62979|RS27A_HUMAN (63)-sp|P0CG48|UBC_HUMAN (48)/sp|P62979|RS27A_HUMAN (63)-sp|P0C…	Intra-Protein	2	1	12.5	11.5	0.00121046	0.00499352
722	293T-BSP-Pr-click-acid-break-3ul-2.53014.53014.5.0.dta	5	3618.93	QMADTGKLNTLLQR(7)-HLYTKDIDIHEVR(5)	Cross-Linked	BSP-en-acid	3618.91	Oxidation[M](2)	3.4953e-05	0.045789	0.028616	7.90736	sp|Q00839|HNRPU_HUMAN (551)-sp|Q00839|HNRPU_HUMAN (352)/	Intra-Protein	2	1	11.5	16.5	1.15754e-05	9.8064e-07
723	293T-BSP-Pr-click-acid-break-3ul.50492.50492.5.0.dta	5	4528.36	MQQENMKPQEQLTLEPYER(7)-DHAVVVGVYRPPPKVK(14)	Cross-Linked	BSP-en-acid	4528.35	null	1.31723e-06	0.0458205	0.016766	3.70245	sp|P22087|FBRL_HUMAN (292)-sp|P22087|FBRL_HUMAN (318)/	Intra-Protein	1	1	19	13	0.00464006	1.48401e-10
724	293T-BSP-Pr-click-acid-break-3ul.50940.50940.5.0.dta	5	2691.61	LKVFDGIPPPYDKK(2)-KVVVVR(1)	Cross-Linked	BSP-en-acid	2691.6	null	0.000106064	0.0458866	0.011578	4.30154	sp|P40429|RL13A_HUMAN (103)-sp|P40429|RL13A_HUMAN (32)/	Intra-Protein	1	1	11	7	7.49483e-09	3.41423e-05
725	293T-BSP-Pr-click-acid-break-3ul-2.45279.45279.3.0.dta	3	2991.63	DNIQGITKPAIR(8)-DAVTYTEHAKR(10)	Cross-Linked	BSP-en-acid	2991.6	null	3.85216e-11	0.0458896	0.025242	8.43762	sp|P62805|H4_HUMAN (32)-sp|P62805|H4_HUMAN (78)/	Intra-Protein	2	1	12.5	13.5	4.91231e-14	1.39953e-19
726	293T-BSP-Pr-click-acid-break-3ul-3.53843.53843.6.5.dta	6	3915.09	KHNNCMASHLTPAVYAR(1)-VVVDALSGLKGDLAGR(10)	Cross-Linked	BSP-en-acid	3915.05	Carbamidomethyl[C](5)	1.79273e-06	0.0458901	0.040081	10.2377	sp|P12532|KCRU_HUMAN (58)-sp|P12532|KCRU_HUMAN (199)/	Intra-Protein	3	1	13.5	8.5	1.34559e-07	0.000323406
727	293T-BSP-Pr-click-acid-break-3ul-3.51028.51028.3.0.dta	3	2827.52	MEKTLETVPLER(3)-EKEQFRK(2)	Cross-Linked	BSP-en-acid	2827.5	Acetyl[ProteinN-term](0)	1.79293e-05	0.0459453	0.014286	5.05252	sp|P22626|ROA2_HUMAN (3)-sp|P22626|ROA2_HUMAN (17)/	Intra-Protein	3	1	15	7	2.93783e-10	9.40912e-06
728	293T-BSP-Pr-click-acid-break-3ul-3.64166.64166.4.1.dta	4	2862.61	PGGDTIFGKIIR(9)-ADEIAKAQVAR(6)	Cross-Linked	BSP-en-acid	2862.58	Acetyl[ProteinN-term](15)	3.53089e-08	0.0460528	0.030614	10.6945	sp|P49773|HINT1_HUMAN (21)-sp|P49773|HINT1_HUMAN (7)/	Intra-Protein	3	1	12.5	14.5	6.29127e-06	4.52096e-14
729	293T-BSP-Pr-click-acid-break-3ul-3.66983.66983.6.4.dta	6	3997.39	EHALLAYTLGVKQLIVGVNK(12)-QTVAVGVIKAVDKK(9)	Cross-Linked	BSP-en-acid	3997.36	null	0.000781108	0.0460691	0.030576	7.64905	sp|P68104|EF1A1_HUMAN (146)-sp|P68104|EF1A1_HUMAN (439)/sp|P68104|EF1A1_HUMAN (146)-sp|Q5VTE0|EF1A3_HUMAN (439)/sp|Q5VTE0|EF1A3_HUMAN (146)-sp|P68104|EF1A1_HUMAN (439)/sp|Q5VTE0|EF1A3_HUMAN (146)-sp|Q5VTE0|EF1A3_HUMAN (439)/sp|Q05639|EF1A2_HUMAN (146)-sp|P68104|EF1A1_HUMAN (439)/sp|Q05639|EF1A2_HUMAN (146)-sp|Q5VTE0|EF1A3_HUMAN (439)/	Intra-Protein	3	1	17.5	10.5	1.69999e-12	7.63027e-05
730	293T-BSP-Pr-click-acid-break-3ul-3.59916.59916.4.0.dta	4	4245.26	KYVATLGVEVHPLVFHTNR(1)-GPIKFNVWDTAGQEK(4)	Cross-Linked	BSP-en-acid	4245.26	null	1.26669e-05	0.0460858	0.002237	0.526941	sp|P62826|RAN_HUMAN (38)-sp|P62826|RAN_HUMAN (60)/	Intra-Protein	3	1	17	14	5.37656e-07	2.13451e-06
731	293T-BSP-Pr-click-acid-break-3ul-3.19158.19158.3.0.dta	3	2292.31	AASGEAKPKVK(9)-AVAASKER(6)	Cross-Linked	BSP-en-acid	2292.3	null	5.7196e-20	0.046102	0.010457	4.56179	sp|P16403|H12_HUMAN (119)-sp|P16402|H13_HUMAN (53)/sp|P16403|H12_HUMAN (119)-sp|P10412|H14_HUMAN (52)/sp|P16403|H12_HUMAN (119)-sp|P16403|H12_HUMAN (52)/sp|P16403|H12_HUMAN (119)-sp|P16401|H15_HUMAN (55)/	Intra-Protein	3	1	19.5	9.5	1.00005e-14	1.84944e-15
732	293T-BSP-Pr-click-acid-break-3ul.25016.25016.4.0.dta	4	2514.38	GTGASGSFKLNK(9)-KAASGEGKPK(1)	Cross-Linked	BSP-en-acid	2514.37	null	2.15752e-05	0.0461333	0.016653	6.62314	sp|P16402|H13_HUMAN (107)-sp|P16402|H13_HUMAN (111)/sp|Q02539|H11_HUMAN (109)-sp|P16402|H13_HUMAN (111)/sp|P10412|H14_HUMAN (106)-sp|P16402|H13_HUMAN (111)/sp|P16403|H12_HUMAN (106)-sp|P16402|H13_HUMAN (111)/sp|P16401|H15_HUMAN (109)-sp|P16402|H13_HUMAN (111)/	Intra-Protein	1	1	19.5	12.5	2.54272e-06	5.06681e-09
733	293T-BSP-Pr-click-acid-break-3ul-2.23731.23731.3.0.dta	3	2277.36	KSAPATGGVK(1)-KQLATKAAR(6)	Cross-Linked	BSP-en-acid	2277.34	null	2.48237e-09	0.0461403	0.0165	7.24529	sp|Q16695|H31T_HUMAN (28)-sp|Q6NXT2|H3C_HUMAN (24)/sp|Q16695|H31T_HUMAN (28)-sp|P68431|H31_HUMAN (24)/sp|Q16695|H31T_HUMAN (28)-sp|Q71DI3|H32_HUMAN (24)/sp|Q16695|H31T_HUMAN (28)-sp|Q5TEC6|H37_HUMAN (24)/sp|Q16695|H31T_HUMAN (28)-sp|P84243|H33_HUMAN (24)/sp|P68431|H31_HUMAN (28)-sp|Q6NXT2|H3C_HUMAN (24)/sp|P68431|H31_HUMAN (28)-sp|P68431|H31_HUMAN (24)/sp|P68431|H31_HUMAN (28)-sp|Q71DI3|H32_HUMAN…	Intra-Protein	2	1	12	15	1.471e-12	1.8973e-07
734	293T-BSP-Pr-click-acid-break-3ul-3.64596.64596.3.0.dta	3	2807.62	NLLSVAYKNVVGAR(8)-VFYLKMK(5)	Cross-Linked	BSP-en-acid	2807.6	null	5.76746e-10	0.0461676	0.021315	7.59189	sp|P61981|1433G_HUMAN (50)-sp|P61981|1433G_HUMAN (125)/sp|P61981|1433G_HUMAN (50)-sp|P31947|1433S_HUMAN (122)/sp|P61981|1433G_HUMAN (50)-sp|Q04917|1433F_HUMAN (125)/sp|P61981|1433G_HUMAN (50)-sp|P31946|1433B_HUMAN (122)/sp|P61981|1433G_HUMAN (50)-sp|P27348|1433T_HUMAN (120)/sp|P61981|1433G_HUMAN (50)-sp|P63104|1433Z_HUMAN (120)/sp|Q04917|1433F_HUMAN (50)-sp|P61981|1433G_HUMAN (125)/sp|Q04917|1433…	Intra-Protein	3	1	18	9	1.09376e-15	4.68901e-09
735	293T-BSP-Pr-click-acid-break-3ul.79279.79279.4.0.dta	4	3428.96	LQTYKTAVETAVLLLR(5)-ALDDMISTLKK(10)	Cross-Linked	BSP-en-acid	3428.94	null	7.31717e-05	0.0462456	0.019732	5.75454	sp|P49368|TCPG_HUMAN (507)-sp|P49368|TCPG_HUMAN (138)/	Intra-Protein	1	1	15	11	3.18002e-14	6.94205e-06
736	293T-BSP-Pr-click-acid-break-3ul-3.63282.63282.4.2.dta	4	3908.11	KLGGTIDDCELVEGLVLTQK(1)-GSNKLVIEEAER(4)	Cross-Linked	BSP-en-acid	3908.07	Carbamidomethyl[C](9)	1.1644e-05	0.04636	0.037178	9.51314	sp|P50991|TCPD_HUMAN (213)-sp|P50991|TCPD_HUMAN (395)/	Intra-Protein	3	1	16	7	0.000458044	5.52851e-07
737	293T-BSP-Pr-click-acid-break-3ul.54610.54610.5.0.dta	5	2563.4	YGKAGEVFIHK(3)-DKGFGFIR(2)	Cross-Linked	BSP-en-acid	2563.38	null	0.000112838	0.0463737	0.014256	5.5614	sp|Q15233|NONO_HUMAN (99)-sp|Q15233|NONO_HUMAN (109)/	Intra-Protein	1	1	15	11	6.81983e-06	1.66986e-05
738	293T-BSP-Pr-click-acid-break-3ul.51599.51599.4.0.dta	4	3351.67	KGADIMYTGTVDCWR(1)-LAADVGKSGTER(7)	Cross-Linked	BSP-en-acid	3351.65	Carbamidomethyl[C](13)	0.00557963	0.0463865	0.024181	7.21466	sp|P12236|ADT3_HUMAN (245)-sp|P12236|ADT3_HUMAN (147)/sp|P12235|ADT1_HUMAN (245)-sp|P12236|ADT3_HUMAN (147)/	Intra-Protein	1	1	15.5	10.5	1.18718e-08	0.00261619
739	293T-BSP-Pr-click-acid-break-3ul-3.44830.44830.4.0.dta	4	2772.55	GRPCKIVEMSTSK(5)-KNGFVVLK(1)	Cross-Linked	BSP-en-acid	2772.53	Carbamidomethyl[C](4)	2.3257e-11	0.0464095	0.02339	8.43635	sp|P63241|IF5A1_HUMAN (39)-sp|P63241|IF5A1_HUMAN (27)/sp|P63241|IF5A1_HUMAN (39)-sp|Q9GZV4|IF5A2_HUMAN (27)/sp|P63241|IF5A1_HUMAN (39)-sp|Q6IS14|IF5AL_HUMAN (27)/sp|Q9GZV4|IF5A2_HUMAN (39)-sp|P63241|IF5A1_HUMAN (27)/sp|Q9GZV4|IF5A2_HUMAN (39)-sp|Q9GZV4|IF5A2_HUMAN (27)/sp|Q9GZV4|IF5A2_HUMAN (39)-sp|Q6IS14|IF5AL_HUMAN (27)/	Intra-Protein	3	1	20.5	17.5	1.96274e-12	1.15332e-11
740	293T-BSP-Pr-click-acid-break-3ul-2.66829.66829.4.1.dta	4	2886.64	VGDKVLLPEYGGTK(4)-KFLPLFDR(1)	Cross-Linked	BSP-en-acid	2886.61	null	0.00172216	0.0464201	0.026532	9.1914	sp|P61604|CH10_HUMAN (70)-sp|P61604|CH10_HUMAN (8)/	Intra-Protein	2	1	20	12	3.13431e-12	1.9688e-05
741	293T-BSP-Pr-click-acid-break-3ul-3.23523.23523.3.0.dta	3	2050.26	KQLATKAAR(6)-KQLATK(1)	Cross-Linked	BSP-en-acid	2050.25	null	9.1705e-11	0.0464866	0.008824	4.30387	sp|Q6NXT2|H3C_HUMAN (24)-sp|Q16695|H31T_HUMAN (19)/sp|Q6NXT2|H3C_HUMAN (24)-sp|Q6NXT2|H3C_HUMAN (19)/sp|Q6NXT2|H3C_HUMAN (24)-sp|P68431|H31_HUMAN (19)/sp|Q6NXT2|H3C_HUMAN (24)-sp|Q71DI3|H32_HUMAN (19)/sp|Q6NXT2|H3C_HUMAN (24)-sp|Q5TEC6|H37_HUMAN (19)/sp|Q6NXT2|H3C_HUMAN (24)-sp|P84243|H33_HUMAN (19)/sp|P68431|H31_HUMAN (24)-sp|Q16695|H31T_HUMAN (19)/sp|P68431|H31_HUMAN (24)-sp|Q6NXT2|H3C_HUMAN (1…	Intra-Protein	3	1	15.5	13.5	1.50551e-09	1.37298e-05
742	293T-BSP-Pr-click-acid-break-3ul-2.53038.53038.6.2.dta	6	4726.4	VGTVIGSNKLEQMPSKEDAIEHFMK(9)-LYEEKTGNAWHSK(5)	Cross-Linked	BSP-en-acid	4726.36	null	0.0685991	0.0465047	0.038219	8.08634	sp|P09874|PARP1_HUMAN (600)-sp|P09874|PARP1_HUMAN (621)/	Intra-Protein	2	1	17	11	1	3.15034e-05
743	293T-BSP-Pr-click-acid-break-3ul.27273.27273.4.0.dta	4	2277.23	FHVEEEGKGK(8)-VKAEPAK(2)	Cross-Linked	BSP-en-acid	2277.22	null	2.40874e-08	0.0465207	0.009055	3.97633	sp|P00558|PGK1_HUMAN (131)-sp|P00558|PGK1_HUMAN (141)/	Intra-Protein	1	1	17.5	14.5	4.43207e-07	5.27486e-08
744	293T-BSP-Pr-click-acid-break-3ul.77987.77987.4.0.dta	4	4889.64	TIIPLISQCTPKVDFPQDQLTALTGR(12)-ANTFVAELKGLDPAR(9)	Cross-Linked	BSP-en-acid	4889.62	Carbamidomethyl[C](9)	0.0045095	0.046566	0.021279	4.35187	sp|P40926|MDHM_HUMAN (215)-sp|P40926|MDHM_HUMAN (185)/	Intra-Protein	1	1	23.5	11.5	1	6.62287e-07
745	293T-BSP-Pr-click-acid-break-3ul-3.61914.61914.3.0.dta	3	2503.56	TLKIPAMTIAK(3)-IGIEIIKR(7)	Cross-Linked	BSP-en-acid	2503.54	null	3.02441e-18	0.0466749	0.02204	8.80353	sp|P10809|CH60_HUMAN (473)-sp|P10809|CH60_HUMAN (469)/	Intra-Protein	3	1	21	18	8.6851e-19	5.6275e-19
746	293T-BSP-Pr-click-acid-break-3ul-2.48403.48403.5.0.dta	5	2442.36	LEKHELIEFR(3)-KDSLYK(1)	Cross-Linked	BSP-en-acid	2442.34	null	1.52024e-05	0.046739	0.019486	7.97842	sp|Q00610|CLH1_HUMAN (1501)-sp|Q00610|CLH1_HUMAN (1530)/	Intra-Protein	2	1	14	11	1.31177e-05	2.65428e-05
747	293T-BSP-Pr-click-acid-break-3ul.56811.56811.4.1.dta	4	3602.9	QMADTGKLNTLLQR(7)-HLYTKDIDIHEVR(5)	Cross-Linked	BSP-en-acid	3602.91	null	1.24953e-05	0.0467492	-0.00755	-2.09553	sp|Q00839|HNRPU_HUMAN (551)-sp|Q00839|HNRPU_HUMAN (352)/	Intra-Protein	1	1	9.5	12.5	2.81586e-06	2.27638e-05
748	293T-BSP-Pr-click-acid-break-3ul-2.25141.25141.3.0.dta	3	1490.86	YTSAK(5)-KAVTK(1)	Cross-Linked	BSP-en-acid	1490.86	null	0.00118848	0.0467568	0.007342	4.92468	sp|O60814|H2B1K_HUMAN (126)-sp|P23527|H2B1O_HUMAN (17)/sp|O60814|H2B1K_HUMAN (126)-sp|Q99880|H2B1L_HUMAN (17)/sp|O60814|H2B1K_HUMAN (126)-sp|Q6DN03|H2B2C_HUMAN (17)/sp|O60814|H2B1K_HUMAN (126)-sp|Q16778|H2B2E_HUMAN (17)/sp|O60814|H2B1K_HUMAN (126)-sp|P14317|HCLS1_HUMAN (269)/sp|O60814|H2B1K_HUMAN (126)-sp|Q8N257|H2B3B_HUMAN (17)/sp|O60814|H2B1K_HUMAN (126)-sp|Q93079|H2B1H_HUMAN (17)/sp|O60814|H2B…	Intra-Protein	2	1	8	7	0.00456355	1.76421e-06
749	293T-BSP-Pr-click-acid-break-3ul-3.82922.82922.6.1.dta	6	7486.89	ASVPDGFLSELTQQLAQATGKPPQYIAVHVVPDQLMAFGGSSEPCALCSLHSIGK(21)-PMFIVNTNVPR(1)	Cross-Linked	BSP-en-acid	7486.77	Carbamidomethyl[C](45);Carbamidomethyl[C](48);Oxidation[M](36)	0.050408	0.0467568	0.114096	15.2397	sp|P14174|MIF_HUMAN (33)-sp|P14174|MIF_HUMAN (2)/	Intra-Protein	3	1	19	11	1	0.000440677
750	293T-BSP-Pr-click-acid-break-3ul-2.85480.85480.5.1.dta	5	5806.24	VADNLAIQLAAVTEDKYEILQSVDDAAIVIK(16)-NTKEPPLSLTIHLTSPVVR(3)	Cross-Linked	BSP-en-acid	5806.19	null	0.000150683	0.0467639	0.051901	8.93891	sp|Q12906|ILF3_HUMAN (143)-sp|Q12906|ILF3_HUMAN (161)/	Intra-Protein	2	1	25	15	0.000439912	3.73258e-08
751	293T-BSP-Pr-click-acid-break-3ul-3.60386.60386.4.0.dta	4	3008.72	AGGKILTFDQLALDSPK(4)-LKVCALR(2)	Cross-Linked	BSP-en-acid	3008.7	Carbamidomethyl[C](24)	2.11312e-06	0.0467836	0.023417	7.7831	sp|Q07020|RL18_HUMAN (119)-sp|Q07020|RL18_HUMAN (99)/	Intra-Protein	3	1	24	6	5.54018e-20	9.42261e-07
752	293T-BSP-Pr-click-acid-break-3ul-2.22623.22623.3.0.dta	3	2762.35	NDKSEEEQSSSSVK(3)-KDETNVK(1)	Cross-Linked	BSP-en-acid	2762.33	null	2.23808e-07	0.0468751	0.016727	6.05539	sp|P07910|HNRPC_HUMAN (232)-sp|P07910|HNRPC_HUMAN (244)/	Intra-Protein	2	1	16	8	1.07889e-08	3.00543e-08
753	293T-BSP-Pr-click-acid-break-3ul-2.47136.47136.3.0.dta	3	2416.45	KTVGVEPAADGK(1)-GVVVVIKR(7)	Cross-Linked	BSP-en-acid	2416.43	null	0.000107644	0.0469072	0.02284	9.45197	sp|P46779|RL28_HUMAN (47)-sp|P46779|RL28_HUMAN (65)/	Intra-Protein	2	1	9	13	3.61338e-11	2.2133e-05
754	293T-BSP-Pr-click-acid-break-3ul-2.59255.59255.3.0.dta	3	2668.55	VSFELFADKVPK(9)-HVVFGKVK(6)	Cross-Linked	BSP-en-acid	2668.52	null	2.85821e-06	0.0469739	0.024029	9.00461	sp|P62937|PPIA_HUMAN (28)-sp|P62937|PPIA_HUMAN (131)/	Intra-Protein	2	1	18.5	11.5	3.56413e-09	3.71711e-05
755	293T-BSP-Pr-click-acid-break-3ul-3.73645.73645.4.0.dta	4	3926.19	TGISDVFAKNDLAVVDVR(9)-ALELTGLKVFGNEIK(8)	Cross-Linked	BSP-en-acid	3926.16	null	9.72357e-05	0.0470317	0.028009	7.13394	sp|P19338|NUCL_HUMAN (333)-sp|P19338|NUCL_HUMAN (370)/	Intra-Protein	3	1	18	12	0.00367114	2.76884e-06
756	293T-BSP-Pr-click-acid-break-3ul-3.62587.62587.3.0.dta	3	4121.2	KDLYANTVLSGGTTMYPGIADR(1)-EITALAPSTMKIK(11)	Cross-Linked	BSP-en-acid	4121.17	null	6.3323e-07	0.0470653	0.029719	7.21131	sp|P63261|ACTG_HUMAN (291)-sp|P68133|ACTS_HUMAN (328)/sp|P63261|ACTG_HUMAN (291)-sp|P63261|ACTG_HUMAN (326)/sp|P63261|ACTG_HUMAN (291)-sp|P62736|ACTA_HUMAN (328)/sp|P63261|ACTG_HUMAN (291)-sp|P68032|ACTC_HUMAN (328)/sp|P63261|ACTG_HUMAN (291)-sp|P63267|ACTH_HUMAN (327)/sp|P63261|ACTG_HUMAN (291)-sp|P60709|ACTB_HUMAN (326)/sp|P60709|ACTB_HUMAN (291)-sp|P68133|ACTS_HUMAN (328)/sp|P60709|ACTB_HUMAN …	Intra-Protein	3	1	14	12	1	0.00921997
757	293T-BSP-Pr-click-acid-break-3ul-2.36185.36185.5.0.dta	5	3310.71	EGQEDQGLTKDYGNSPLHR(10)-FKKPGSK(2)	Cross-Linked	BSP-en-acid	3310.68	null	1.85081e-08	0.0470792	0.024404	7.37129	sp|P26599|PTBP1_HUMAN (428)-sp|Q9UKA9|PTBP2_HUMAN (440)/sp|P26599|PTBP1_HUMAN (428)-sp|P26599|PTBP1_HUMAN (439)/sp|P26599|PTBP1_HUMAN (428)-sp|O95758|PTBP3_HUMAN (460)/	Intra-Protein	2	1	18	7	0.00773008	0.00927949
758	293T-BSP-Pr-click-acid-break-3ul-3.34159.34159.4.0.dta	4	2715.5	EKLHGTVVEGR(2)-KIEVNNATAR(1)	Cross-Linked	BSP-en-acid	2715.49	null	1.68489e-05	0.0471254	0.011322	4.16941	sp|Q9NWB1|RFOX1_HUMAN (175)-sp|Q9NWB1|RFOX1_HUMAN (185)/sp|Q9NWB1|RFOX1_HUMAN (175)-sp|O43251|RFOX2_HUMAN (189)/sp|Q9NWB1|RFOX1_HUMAN (175)-sp|A6NFN3|RFOX3_HUMAN (167)/sp|O43251|RFOX2_HUMAN (179)-sp|Q9NWB1|RFOX1_HUMAN (185)/sp|O43251|RFOX2_HUMAN (179)-sp|O43251|RFOX2_HUMAN (189)/sp|O43251|RFOX2_HUMAN (179)-sp|A6NFN3|RFOX3_HUMAN (167)/	Intra-Protein	3	1	10.5	9.5	1.12381e-05	2.05805e-06
759	293T-BSP-Pr-click-acid-break-3ul.79974.79974.5.0.dta	5	4281.32	VAPEEHPVLLTEAPLNPKANR(18)-DLTDYLMKILTER(8)	Cross-Linked	BSP-en-acid	4281.29	null	1.54648e-05	0.0471394	0.029108	6.79888	sp|P63261|ACTG_HUMAN (113)-sp|Q562R1|ACTBL_HUMAN (192)/sp|P63261|ACTG_HUMAN (113)-sp|P68133|ACTS_HUMAN (193)/sp|P63261|ACTG_HUMAN (113)-sp|P63261|ACTG_HUMAN (191)/sp|P63261|ACTG_HUMAN (113)-sp|P62736|ACTA_HUMAN (193)/sp|P63261|ACTG_HUMAN (113)-sp|P68032|ACTC_HUMAN (193)/sp|P63261|ACTG_HUMAN (113)-sp|P63267|ACTH_HUMAN (192)/sp|P63261|ACTG_HUMAN (113)-sp|P60709|ACTB_HUMAN (191)/sp|P60709|ACTB_HUMAN…	Intra-Protein	1	1	18.5	13.5	3.18909e-07	0.000751827
760	293T-BSP-Pr-click-acid-break-3ul-2.8983.8983.3.0.dta	3	2278.22	KTESHHKAK(7)-KGNYAER(1)	Cross-Linked	BSP-en-acid	2278.2	null	0.00126812	0.0471506	0.010659	4.67868	sp|Q93077|H2A1C_HUMAN (126)-sp|Q8IUE6|H2A2B_HUMAN (37)/sp|Q93077|H2A1C_HUMAN (126)-sp|Q93077|H2A1C_HUMAN (37)/sp|Q93077|H2A1C_HUMAN (126)-sp|Q96KK5|H2A1H_HUMAN (37)/sp|Q93077|H2A1C_HUMAN (126)-sp|Q99878|H2A1J_HUMAN (37)/sp|Q93077|H2A1C_HUMAN (126)-sp|P0C0S8|H2A1_HUMAN (37)/sp|Q93077|H2A1C_HUMAN (126)-sp|Q16777|H2A2C_HUMAN (37)/sp|Q93077|H2A1C_HUMAN (126)-sp|Q96QV6|H2A1A_HUMAN (37)/sp|Q93077|H2A1C…	Intra-Protein	2	1	19.5	8.5	4.01483e-19	9.89621e-07
761	293T-BSP-Pr-click-acid-break-3ul-2.63020.63020.3.0.dta	3	3981.16	LNVTEQEKIDKLMIEMDGTENK(8)-TIAPALVSKK(9)	Cross-Linked	BSP-en-acid	3981.13	null	5.61857e-05	0.0471659	0.033514	8.41822	sp|P06733|ENOA_HUMAN (89)-sp|P06733|ENOA_HUMAN (80)/	Intra-Protein	2	1	16.5	9.5	1	8.74267e-05
762	293T-BSP-Pr-click-acid-break-3ul.70067.70067.3.0.dta	3	3796.21	DFLAGGVAAAISKTAVAPIER(13)-VKLLLQVQHASK(2)	Cross-Linked	BSP-en-acid	3796.18	null	0.21416	0.0471735	0.028235	7.43773	sp|P05141|ADT2_HUMAN (23)-sp|P05141|ADT2_HUMAN (33)/sp|P05141|ADT2_HUMAN (23)-sp|P12236|ADT3_HUMAN (33)/sp|P05141|ADT2_HUMAN (23)-sp|P12235|ADT1_HUMAN (33)/	Intra-Protein	1	1	22	7	1	0.0505666
763	293T-BSP-Pr-click-acid-break-3ul-3.23612.23612.5.0.dta	5	2001.18	KPVTVHSR(1)-KNTLAR(1)	Cross-Linked	BSP-en-acid	2001.17	null	0.0306969	0.0472068	0.009835	4.91462	sp|P84098|RL19_HUMAN (53)-sp|P84098|RL19_HUMAN (65)/	Intra-Protein	3	1	10.5	8.5	7.57628e-05	0.00865041
764	293T-BSP-Pr-click-acid-break-3ul-2.52230.52230.4.0.dta	4	2609.51	TLLIKTVETR(5)-KLLEGEESR(1)	Cross-Linked	BSP-en-acid	2609.49	null	2.16399e-05	0.0472288	0.0222	8.50742	sp|P08670|VIME_HUMAN (445)-sp|P41219|PERI_HUMAN (398)/sp|P08670|VIME_HUMAN (445)-sp|P08670|VIME_HUMAN (402)/sp|P08670|VIME_HUMAN (445)-sp|P17661|DESM_HUMAN (407)/sp|P08670|VIME_HUMAN (445)-sp|P08729|K2C7_HUMAN (394)/sp|P08670|VIME_HUMAN (445)-sp|P05787|K2C8_HUMAN (393)/	Intra-Protein	2	1	12.5	13.5	3.23478e-05	7.4172e-11
765	293T-BSP-Pr-click-acid-break-3ul-2.65314.65314.3.0.dta	3	2216.25	KMQGLMFR(1)-EALLSIGK(8)	Cross-Linked	BSP-en-acid	2216.23	null	3.91862e-16	0.0472797	0.020664	9.32395	sp|Q96C01|F136A_HUMAN (27)-sp|Q96C01|F136A_HUMAN (138)/	Intra-Protein	2	1	9	11	1.40702e-20	2.80656e-13
766	293T-BSP-Pr-click-acid-break-3ul-2.61319.61319.3.0.dta	3	3845.04	KLFIGGLSFETTDESLR(1)-SKSESPKEPEQLR(2)	Cross-Linked	BSP-en-acid	3845	Acetyl[ProteinN-term](20)	3.71608e-07	0.0473347	0.046037	11.9732	sp|P09651|ROA1_HUMAN (15)-sp|P09651|ROA1_HUMAN (3)/sp|Q32P51|RA1L2_HUMAN (15)-sp|P09651|ROA1_HUMAN (3)/	Intra-Protein	2	1	21	11	4.57305e-14	3.71681e-13
767	293T-BSP-Pr-click-acid-break-3ul-2.39255.39255.4.0.dta	4	2801.49	TKSQGGEPTYNVAVGR(2)-KCSVIR(1)	Cross-Linked	BSP-en-acid	2801.47	Carbamidomethyl[C](21)	5.18723e-08	0.0473591	0.017289	6.1714	sp|P35080|PROF2_HUMAN (91)-sp|P35080|PROF2_HUMAN (70)/	Intra-Protein	2	1	14.5	5.5	1.21248e-26	3.53427e-07
768	293T-BSP-Pr-click-acid-break-3ul-2.53031.53031.4.0.dta	4	3928.07	VDVAVNCAGIAVASKTYNLK(15)-KGQTHTLEDFQR(1)	Cross-Linked	BSP-en-acid	3928.04	Carbamidomethyl[C](7)	8.05583e-19	0.0474706	0.033762	8.59513	sp|Q99714|HCD2_HUMAN (99)-sp|Q99714|HCD2_HUMAN (105)/	Intra-Protein	2	1	26	9	3.36482e-10	1.12686e-13
769	293T-BSP-Pr-click-acid-break-3ul-3.61385.61385.4.0.dta	4	3852.14	TLSDYNIQKESTLHLVLR(9)-LIFAGKQLEDGR(6)	Cross-Linked	BSP-en-acid	3852.1	null	1.56082e-05	0.0474733	0.037628	9.76817	sp|P62987|RL40_HUMAN (63)-sp|P62987|RL40_HUMAN (48)/sp|P62987|RL40_HUMAN (63)-sp|P62979|RS27A_HUMAN (48)/sp|P62987|RL40_HUMAN (63)-sp|P0CG48|UBC_HUMAN (48)/sp|P62987|RL40_HUMAN (63)-sp|P0CG47|UBB_HUMAN (48)/sp|P62979|RS27A_HUMAN (63)-sp|P62987|RL40_HUMAN (48)/sp|P62979|RS27A_HUMAN (63)-sp|P62979|RS27A_HUMAN (48)/sp|P62979|RS27A_HUMAN (63)-sp|P0CG48|UBC_HUMAN (48)/sp|P62979|RS27A_HUMAN (63)-sp|P0C…	Intra-Protein	3	1	18.5	14.5	3.52367e-12	3.33361e-07
770	293T-BSP-Pr-click-acid-break-3ul-3.23636.23636.3.0.dta	3	2355.39	PDPAKSAPAPK(5)-KAVTKVQK(5)	Cross-Linked	BSP-en-acid	2355.38	null	2.3589e-06	0.0474901	0.013956	5.92517	sp|P23527|H2B1O_HUMAN (6)-sp|Q5QNW6|H2B2F_HUMAN (21)/sp|Q93079|H2B1H_HUMAN (6)-sp|Q5QNW6|H2B2F_HUMAN (21)/sp|Q5QNW6|H2B2F_HUMAN (6)-sp|Q5QNW6|H2B2F_HUMAN (21)/	Intra-Protein	3	1	17.5	12.5	2.1114e-14	4.90185e-08
771	293T-BSP-Pr-click-acid-break-3ul.64803.64803.5.0.dta	5	4564.32	QNEINNPKFNFLNPNDPYHAYYR(8)-NIVDKTASFVAR(5)	Cross-Linked	BSP-en-acid	4564.28	null	0.000223414	0.0475036	0.038549	8.4458	sp|Q15459|SF3A1_HUMAN (80)-sp|Q15459|SF3A1_HUMAN (55)/	Intra-Protein	1	1	21.5	8.5	7.04809e-09	0.000140989
772	293T-BSP-Pr-click-acid-break-3ul-2.71601.71601.4.0.dta	4	3234.83	GNPTVEVDLFTSKGLFR(13)-SILKIHAR(4)	Cross-Linked	BSP-en-acid	3234.8	Acetyl[ProteinN-term](20)	3.35781e-14	0.0475109	0.030434	9.40831	sp|P06733|ENOA_HUMAN (28)-sp|P06733|ENOA_HUMAN (5)/	Intra-Protein	2	1	24.5	8.5	2.12871e-07	6.22286e-15
773	293T-BSP-Pr-click-acid-break-3ul.6580.6580.4.1.dta	4	1653.02	KDGKKR(1)-KAVTK(1)	Cross-Linked	BSP-en-acid	1653.02	null	0.00504051	0.047524	0.00455	2.75254	sp|P23527|H2B1O_HUMAN (25)-sp|P23527|H2B1O_HUMAN (17)/sp|P23527|H2B1O_HUMAN (25)-sp|Q99880|H2B1L_HUMAN (17)/sp|P23527|H2B1O_HUMAN (25)-sp|Q6DN03|H2B2C_HUMAN (17)/sp|P23527|H2B1O_HUMAN (25)-sp|Q16778|H2B2E_HUMAN (17)/sp|P23527|H2B1O_HUMAN (25)-sp|P14317|HCLS1_HUMAN (269)/sp|P23527|H2B1O_HUMAN (25)-sp|Q8N257|H2B3B_HUMAN (17)/sp|P23527|H2B1O_HUMAN (25)-sp|Q93079|H2B1H_HUMAN (17)/sp|P23527|H2B1O_HUMA…	Intra-Protein	1	1	9	9	0.00107746	0.00446368
774	293T-BSP-Pr-click-acid-break-3ul.27504.27504.4.0.dta	4	2156.25	KPFSQHVR(1)-KLLSHGK(1)	Cross-Linked	BSP-en-acid	2156.24	null	8.83872e-08	0.0475974	0.006372	2.95514	sp|Q02878|RL6_HUMAN (131)-sp|Q02878|RL6_HUMAN (124)/	Intra-Protein	1	1	12	12	5.4752e-09	1.75919e-06
775	293T-BSP-Pr-click-acid-break-3ul-2.59149.59149.4.0.dta	4	3464.96	KASGPPVSELITKAVAASK(13)-KALAAAGYDVEK(1)	Cross-Linked	BSP-en-acid	3464.94	null	8.05515e-08	0.0476305	0.022806	6.58194	sp|P16402|H13_HUMAN (47)-sp|P16402|H13_HUMAN (65)/sp|P16402|H13_HUMAN (47)-sp|Q02539|H11_HUMAN (67)/sp|P16402|H13_HUMAN (47)-sp|P10412|H14_HUMAN (64)/sp|P16402|H13_HUMAN (47)-sp|P16403|H12_HUMAN (64)/sp|P16402|H13_HUMAN (47)-sp|P22492|H1T_HUMAN (68)/sp|P10412|H14_HUMAN (46)-sp|P16402|H13_HUMAN (65)/sp|P10412|H14_HUMAN (46)-sp|Q02539|H11_HUMAN (67)/sp|P10412|H14_HUMAN (46)-sp|P10412|H14_HUMAN (64)…	Intra-Protein	2	1	18.5	12.5	9.2245e-10	2.00899e-07
776	293T-BSP-Pr-click-acid-break-3ul-3.51209.51209.5.1.dta	5	3928.08	VDVAVNCAGIAVASKTYNLK(15)-KGQTHTLEDFQR(1)	Cross-Linked	BSP-en-acid	3928.04	Carbamidomethyl[C](7)	9.94108e-09	0.0476309	0.041278	10.5086	sp|Q99714|HCD2_HUMAN (99)-sp|Q99714|HCD2_HUMAN (105)/	Intra-Protein	3	1	21	12	9.03247e-11	4.63067e-10
777	293T-BSP-Pr-click-acid-break-3ul.49445.49445.4.0.dta	4	2660.36	KNPEVPVNFAEFSK(1)-KCSER(1)	Cross-Linked	BSP-en-acid	2660.35	Carbamidomethyl[C](19)	9.81713e-09	0.0476645	0.014364	5.39929	sp|O15347|HMGB3_HUMAN (30)-sp|P26583|HMGB2_HUMAN (44)/sp|O15347|HMGB3_HUMAN (30)-sp|P09429|HMGB1_HUMAN (44)/sp|O15347|HMGB3_HUMAN (30)-sp|O15347|HMGB3_HUMAN (44)/	Intra-Protein	1	1	20	6	8.62301e-13	1.94425e-08
778	293T-BSP-Pr-click-acid-break-3ul.62059.62059.4.0.dta	4	3787.1	TLSDYNIQKESTLHLVLR(9)-MQIFVKTLTGK(6)	Cross-Linked	BSP-en-acid	3787.08	Oxidation[M](22)	6.58418e-07	0.0477054	0.015686	4.14198	sp|P62987|RL40_HUMAN (63)-sp|P62987|RL40_HUMAN (6)/sp|P62987|RL40_HUMAN (63)-sp|P62979|RS27A_HUMAN (6)/sp|P62987|RL40_HUMAN (63)-sp|P0CG48|UBC_HUMAN (6)/sp|P62987|RL40_HUMAN (63)-sp|P0CG47|UBB_HUMAN (6)/sp|P62979|RS27A_HUMAN (63)-sp|P62987|RL40_HUMAN (6)/sp|P62979|RS27A_HUMAN (63)-sp|P62979|RS27A_HUMAN (6)/sp|P62979|RS27A_HUMAN (63)-sp|P0CG48|UBC_HUMAN (6)/sp|P62979|RS27A_HUMAN (63)-sp|P0CG47|UBB…	Intra-Protein	1	1	22	17	2.02401e-11	7.18678e-07
779	293T-BSP-Pr-click-acid-break-3ul-2.20400.20400.3.0.dta	3	2004.18	KATGAATPK(1)-KPAAAAGAK(1)	Cross-Linked	BSP-en-acid	2004.16	null	1.56973e-08	0.0477463	0.016842	8.40352	sp|P10412|H14_HUMAN (140)-sp|P10412|H14_HUMAN (160)/	Intra-Protein	2	1	19.5	16.5	4.27483e-07	2.32753e-08
780	293T-BSP-Pr-click-acid-break-3ul.32274.32274.4.0.dta	4	2578.39	GHYKGQQIGK(4)-KDDEVQVVR(1)	Cross-Linked	BSP-en-acid	2578.37	null	1.41727e-08	0.0477768	0.012711	4.92985	sp|P61254|RL26_HUMAN (63)-sp|P61254|RL26_HUMAN (51)/sp|P61254|RL26_HUMAN (63)-sp|Q9UNX3|RL26L_HUMAN (51)/sp|Q9UNX3|RL26L_HUMAN (63)-sp|P61254|RL26_HUMAN (51)/sp|Q9UNX3|RL26L_HUMAN (63)-sp|Q9UNX3|RL26L_HUMAN (51)/	Intra-Protein	1	1	10	15	3.14098e-06	7.4381e-14
781	293T-BSP-Pr-click-acid-break-3ul.25486.25486.4.0.dta	4	2528.39	GTGASGSFKLNK(9)-KAASGEAKPK(1)	Cross-Linked	BSP-en-acid	2528.38	null	8.30569e-07	0.0478478	0.010588	4.18766	sp|P16402|H13_HUMAN (107)-sp|P10412|H14_HUMAN (110)/sp|P16402|H13_HUMAN (107)-sp|P16403|H12_HUMAN (110)/sp|P16402|H13_HUMAN (107)-sp|P16401|H15_HUMAN (113)/sp|Q02539|H11_HUMAN (109)-sp|P10412|H14_HUMAN (110)/sp|Q02539|H11_HUMAN (109)-sp|P16403|H12_HUMAN (110)/sp|Q02539|H11_HUMAN (109)-sp|P16401|H15_HUMAN (113)/sp|P10412|H14_HUMAN (106)-sp|P10412|H14_HUMAN (110)/sp|P10412|H14_HUMAN (106)-sp|P16403…	Intra-Protein	1	1	18.5	15.5	1.2727e-05	1.93805e-10
782	293T-BSP-Pr-click-acid-break-3ul-2.49132.49132.5.0.dta	5	3216.83	KHLEINPDHPIVETLR(1)-IMKAQALR(3)	Cross-Linked	BSP-en-acid	3216.8	null	0.000386461	0.0478961	0.030992	9.63441	sp|P08238|HS90B_HUMAN (624)-sp|P07900|HS90A_HUMAN (615)/sp|P08238|HS90B_HUMAN (624)-sp|P08238|HS90B_HUMAN (607)/sp|P08238|HS90B_HUMAN (624)-sp|Q58FG1|HS904_HUMAN (303)/	Intra-Protein	2	1	26	6	3.36608e-19	0.000125228
783	293T-BSP-Pr-click-acid-break-3ul-2.70302.70302.5.0.dta	5	4554.55	VNEVNQFAAKLIQEQHPEEELIK(10)-LLQAQKLVQYLR(6)	Cross-Linked	BSP-en-acid	4554.51	null	0.049746	0.0479627	0.037768	8.29244	sp|Q13813|SPTN1_HUMAN (214)-sp|Q13813|SPTN1_HUMAN (150)/	Intra-Protein	2	1	24	10	0.0028548	0.0187686
784	293T-BSP-Pr-click-acid-break-3ul.64004.64004.5.0.dta	5	5115.55	DVPAYSQDTFKVHYENNSPFLTITSMTR(11)-NVESYTKLGNPTR(7)	Cross-Linked	BSP-en-acid	5115.52	null	0.015279	0.0479678	0.031778	6.21208	sp|P04843|RPN1_HUMAN (215)-sp|P04843|RPN1_HUMAN (187)/	Intra-Protein	1	1	13	9	1	0.000524832
785	293T-BSP-Pr-click-acid-break-3ul-2.77770.77770.5.0.dta	5	4592.63	LVNLQHLDLLNNKLVTLPVSFAQLK(13)-NKLQQLPADFGR(2)	Cross-Linked	BSP-en-acid	4592.61	null	3.58786e-16	0.0479846	0.025628	5.58027	sp|Q96AG4|LRC59_HUMAN (96)-sp|Q96AG4|LRC59_HUMAN (73)/	Intra-Protein	2	1	22	11	1.79228e-13	1.25486e-09
786	293T-BSP-Pr-click-acid-break-3ul-3.64887.64887.3.0.dta	3	2886.63	VGDKVLLPEYGGTK(4)-KFLPLFDR(1)	Cross-Linked	BSP-en-acid	2886.61	null	0.00134224	0.0480002	0.017508	6.06524	sp|P61604|CH10_HUMAN (70)-sp|P61604|CH10_HUMAN (8)/	Intra-Protein	3	1	15	9	3.10097e-06	1.95428e-06
787	293T-BSP-Pr-click-acid-break-3ul-2.71114.71114.5.0.dta	5	3976.17	NDWHGGAIVSALSQTGSLFKPR(20)-KAYLPQELLGK(1)	Cross-Linked	BSP-en-acid	3976.14	null	3.88927e-11	0.0480303	0.028804	7.2442	sp|P51398|RT29_HUMAN (318)-sp|P51398|RT29_HUMAN (321)/	Intra-Protein	2	1	24	11	8.68935e-10	9.0178e-14
788	293T-BSP-Pr-click-acid-break-3ul.54460.54460.3.0.dta	3	3602.93	QMADTGKLNTLLQR(7)-HLYTKDIDIHEVR(5)	Cross-Linked	BSP-en-acid	3602.91	null	1	0.0481384	0.020879	5.79504	sp|Q00839|HNRPU_HUMAN (551)-sp|Q00839|HNRPU_HUMAN (352)/	Intra-Protein	1	1	8.5	17.5	8.70464e-06	9.01575e-07
789	293T-BSP-Pr-click-acid-break-3ul.73139.73139.5.1.dta	5	3810.23	DFLAGGIAAAISKTAVAPIER(13)-VKLLLQVQHASK(2)	Cross-Linked	BSP-en-acid	3810.2	null	4.76853e-06	0.048165	0.025335	6.64926	sp|P12236|ADT3_HUMAN (23)-sp|P05141|ADT2_HUMAN (33)/sp|P12236|ADT3_HUMAN (23)-sp|P12236|ADT3_HUMAN (33)/sp|P12236|ADT3_HUMAN (23)-sp|P12235|ADT1_HUMAN (33)/	Intra-Protein	1	1	19	9	7.43411e-09	2.93462e-06
790	293T-BSP-Pr-click-acid-break-3ul-3.33407.33407.3.0.dta	3	2373.3	GTGASGSFKLNK(9)-AVAASKER(6)	Cross-Linked	BSP-en-acid	2373.29	null	2.35138e-16	0.048181	0.01656	6.97766	sp|P16402|H13_HUMAN (107)-sp|P16402|H13_HUMAN (53)/sp|P16402|H13_HUMAN (107)-sp|P10412|H14_HUMAN (52)/sp|P16402|H13_HUMAN (107)-sp|P16403|H12_HUMAN (52)/sp|P16402|H13_HUMAN (107)-sp|P16401|H15_HUMAN (55)/sp|Q02539|H11_HUMAN (109)-sp|P16402|H13_HUMAN (53)/sp|Q02539|H11_HUMAN (109)-sp|P10412|H14_HUMAN (52)/sp|Q02539|H11_HUMAN (109)-sp|P16403|H12_HUMAN (52)/sp|Q02539|H11_HUMAN (109)-sp|P16401|H15_HU…	Intra-Protein	3	1	17	11	2.8899e-18	2.00503e-14
791	293T-BSP-Pr-click-acid-break-3ul-3.36241.36241.4.0.dta	4	3706.01	IVLQKYHTINGHNAEVR(5)-EESGKPGAHVTVK(5)	Cross-Linked	BSP-en-acid	3705.98	null	0.296284	0.0482049	0.028147	7.59502	sp|P22626|ROA2_HUMAN (173)-sp|P22626|ROA2_HUMAN (104)/	Intra-Protein	3	1	17	9	0.200852	0.0177694
792	293T-BSP-Pr-click-acid-break-3ul-3.59975.59975.4.0.dta	4	4245.28	KYVATLGVEVHPLVFHTNR(1)-GPIKFNVWDTAGQEK(4)	Cross-Linked	BSP-en-acid	4245.26	null	2.73331e-17	0.0482526	0.021477	5.05905	sp|P62826|RAN_HUMAN (38)-sp|P62826|RAN_HUMAN (60)/	Intra-Protein	3	1	23	12	8.75347e-11	0.000939518
793	293T-BSP-Pr-click-acid-break-3ul-3.59704.59704.3.0.dta	3	3167.71	FVDLYGAQKIVDR(9)-FGELVMTKESK(8)	Cross-Linked	BSP-en-acid	3167.68	null	2.53659e-15	0.0482586	0.025356	8.00459	sp|P40939|ECHA_HUMAN (728)-sp|P40939|ECHA_HUMAN (334)/	Intra-Protein	3	1	16.5	11.5	0.0609164	6.82545e-12
794	293T-BSP-Pr-click-acid-break-3ul.36417.36417.3.0.dta	3	2405.34	AKDANNGNLQLR(2)-AKEALGK(2)	Cross-Linked	BSP-en-acid	2405.33	null	0.00543198	0.048259	0.013203	5.48907	sp|P05455|LA_HUMAN (287)-sp|P05455|LA_HUMAN (280)/	Intra-Protein	1	1	14	10	4.09307e-07	0.00490265
795	293T-BSP-Pr-click-acid-break-3ul-3.37345.37345.4.0.dta	4	2647.31	KHPDASVNFSEFSK(1)-KCSER(1)	Cross-Linked	BSP-en-acid	2647.29	Carbamidomethyl[C](19)	2.20611e-06	0.0482714	0.013921	5.25858	sp|P09429|HMGB1_HUMAN (30)-sp|P26583|HMGB2_HUMAN (44)/sp|P09429|HMGB1_HUMAN (30)-sp|P09429|HMGB1_HUMAN (44)/sp|P09429|HMGB1_HUMAN (30)-sp|O15347|HMGB3_HUMAN (44)/	Intra-Protein	3	1	22	7	2.92163e-13	1.75796e-05
796	293T-BSP-Pr-click-acid-break-3ul.23510.23510.3.0.dta	3	2080.19	KQDELKR(6)-IAAEEKK(6)	Cross-Linked	BSP-en-acid	2080.18	null	5.42334e-16	0.0483998	0.011813	5.67885	sp|P56385|ATP5I_HUMAN (55)-sp|P56385|ATP5I_HUMAN (48)/	Intra-Protein	1	1	12.5	14.5	4.12932e-18	9.44851e-30
797	293T-BSP-Pr-click-acid-break-3ul.68274.68274.3.0.dta	3	3042.67	TLNDELEIIEGMKFDR(13)-KGVITVK(1)	Cross-Linked	BSP-en-acid	3042.65	null	3.30973e-06	0.0484486	0.018566	6.10191	sp|P10809|CH60_HUMAN (218)-sp|P10809|CH60_HUMAN (196)/	Intra-Protein	1	1	24	5	2.19659e-12	4.72202e-09
798	293T-BSP-Pr-click-acid-break-3ul-3.56971.56971.3.0.dta	3	2215.3	KFVADGIFK(1)-AVQISKK(6)	Cross-Linked	BSP-en-acid	2215.28	Acetyl[ProteinN-term](12)	2.80914e-06	0.0485428	0.018128	8.18315	sp|P23396|RS3_HUMAN (10)-sp|P23396|RS3_HUMAN (7)/	Intra-Protein	3	1	10.5	8.5	4.29979e-11	1.71082e-05
799	293T-BSP-Pr-click-acid-break-3ul-3.51405.51405.5.0.dta	5	4726.39	VGTVIGSNKLEQMPSKEDAIEHFMK(9)-LYEEKTGNAWHSK(5)	Cross-Linked	BSP-en-acid	4726.36	null	0.00116294	0.0487315	0.027819	5.88592	sp|P09874|PARP1_HUMAN (600)-sp|P09874|PARP1_HUMAN (621)/	Intra-Protein	3	1	19	10	0.000135133	0.000266139
800	293T-BSP-Pr-click-acid-break-3ul.63967.63967.5.0.dta	5	5115.55	DVPAYSQDTFKVHYENNSPFLTITSMTR(11)-NVESYTKLGNPTR(7)	Cross-Linked	BSP-en-acid	5115.52	null	7.49553e-07	0.0487672	0.032458	6.34501	sp|P04843|RPN1_HUMAN (215)-sp|P04843|RPN1_HUMAN (187)/	Intra-Protein	1	1	14	9	1	0.0673634
801	293T-BSP-Pr-click-acid-break-3ul-2.14122.14122.5.0.dta	5	1832.12	KAGGTKPK(1)-KPVGAAK(1)	Cross-Linked	BSP-en-acid	1832.11	null	0.000429755	0.0487872	0.011751	6.41391	sp|P16403|H12_HUMAN (122)-sp|P16403|H12_HUMAN (130)/	Intra-Protein	2	1	11.5	7.5	0.00119587	0.00137087
802	293T-BSP-Pr-click-acid-break-3ul-2.53557.53557.3.0.dta	3	2577.4	KEVPAVPETLK(1)-MEGVEEKK(7)	Cross-Linked	BSP-en-acid	2577.38	Acetyl[ProteinN-term](14)	9.4268e-12	0.0488039	0.020403	7.91617	sp|P18124|RL7_HUMAN (9)-sp|P18124|RL7_HUMAN (7)/	Intra-Protein	2	1	13.5	9.5	6.97248e-16	1.69658e-11
803	293T-BSP-Pr-click-acid-break-3ul-3.34198.34198.3.0.dta	3	2976.67	VLKQVHPDTGISSK(3)-PEPAKSAPAPK(5)	Cross-Linked	BSP-en-acid	2976.65	null	6.53427e-07	0.0488211	0.019456	6.5362	sp|P23527|H2B1O_HUMAN (47)-sp|Q16778|H2B2E_HUMAN (6)/sp|P23527|H2B1O_HUMAN (47)-sp|O60814|H2B1K_HUMAN (6)/sp|P23527|H2B1O_HUMAN (47)-sp|P62807|H2B1C_HUMAN (6)/sp|P23527|H2B1O_HUMAN (47)-sp|P06899|H2B1J_HUMAN (6)/sp|P23527|H2B1O_HUMAN (47)-sp|P57053|H2BFS_HUMAN (6)/sp|Q99880|H2B1L_HUMAN (47)-sp|Q16778|H2B2E_HUMAN (6)/sp|Q99880|H2B1L_HUMAN (47)-sp|O60814|H2B1K_HUMAN (6)/sp|Q99880|H2B1L_HUMAN (47)-s…	Intra-Protein	3	1	20.5	12.5	5.41286e-21	3.55332e-07
804	293T-BSP-Pr-click-acid-break-3ul-2.64130.64130.5.0.dta	5	5115.56	DVPAYSQDTFKVHYENNSPFLTITSMTR(11)-NVESYTKLGNPTR(7)	Cross-Linked	BSP-en-acid	5115.52	null	0.0398102	0.0488285	0.045113	8.81886	sp|P04843|RPN1_HUMAN (215)-sp|P04843|RPN1_HUMAN (187)/	Intra-Protein	2	1	10	8	1	9.43229e-07
805	293T-BSP-Pr-click-acid-break-3ul.25790.25790.3.1.dta	3	2369.32	PEPAKSAPAPK(5)-LAHYNKR(6)	Cross-Linked	BSP-en-acid	2369.31	null	0.00053548	0.0488671	0.009094	3.83825	sp|Q16778|H2B2E_HUMAN (6)-sp|P23527|H2B1O_HUMAN (86)/sp|Q16778|H2B2E_HUMAN (6)-sp|Q99880|H2B1L_HUMAN (86)/sp|Q16778|H2B2E_HUMAN (6)-sp|Q6DN03|H2B2C_HUMAN (86)/sp|Q16778|H2B2E_HUMAN (6)-sp|Q99879|H2B1M_HUMAN (86)/sp|Q16778|H2B2E_HUMAN (6)-sp|Q16778|H2B2E_HUMAN (86)/sp|Q16778|H2B2E_HUMAN (6)-sp|Q8N257|H2B3B_HUMAN (86)/sp|Q16778|H2B2E_HUMAN (6)-sp|Q93079|H2B1H_HUMAN (86)/sp|Q16778|H2B2E_HUMAN (6)-sp…	Intra-Protein	1	1	22	10	1.3502e-08	0.000357766
806	293T-BSP-Pr-click-acid-break-3ul-2.75973.75973.4.3.dta	4	3926.2	TGISDVFAKNDLAVVDVR(9)-ALELTGLKVFGNEIK(8)	Cross-Linked	BSP-en-acid	3926.16	null	1.37382e-06	0.048875	0.040501	10.3157	sp|P19338|NUCL_HUMAN (333)-sp|P19338|NUCL_HUMAN (370)/	Intra-Protein	2	1	19	12	3.2413e-05	0.0233399
807	293T-BSP-Pr-click-acid-break-3ul-3.74833.74833.6.0.dta	6	4730.66	GLFIIDPNGVIKHLSVNDLPVGR(12)-KNGGLGHMNIALLSDLTK(1)	Cross-Linked	BSP-en-acid	4730.62	null	2.29968e-05	0.0489843	0.04597	9.71755	sp|P30048|PRDX3_HUMAN (196)-sp|P30048|PRDX3_HUMAN (149)/	Intra-Protein	3	1	19	14	1.30748e-06	0.00224926
808	293T-BSP-Pr-click-acid-break-3ul-2.55095.55095.4.0.dta	4	3349.69	KGTDIMYTGTLDCWR(1)-LAADVGKAGAER(7)	Cross-Linked	BSP-en-acid	3349.67	Carbamidomethyl[C](13)	0.00458399	0.0490342	0.027758	8.28679	sp|P05141|ADT2_HUMAN (245)-sp|P05141|ADT2_HUMAN (147)/	Intra-Protein	2	1	14.5	12.5	1.23844e-13	0.00174701
809	293T-BSP-Pr-click-acid-break-3ul.44877.44877.4.0.dta	4	3163.72	VLKQVHPDTGISSK(3)-KESYSIYVYK(1)	Cross-Linked	BSP-en-acid	3163.7	null	5.18137e-07	0.0490375	0.018265	5.7733	sp|P23527|H2B1O_HUMAN (47)-sp|P23527|H2B1O_HUMAN (35)/sp|P23527|H2B1O_HUMAN (47)-sp|Q6DN03|H2B2C_HUMAN (35)/sp|P23527|H2B1O_HUMAN (47)-sp|Q16778|H2B2E_HUMAN (35)/sp|P23527|H2B1O_HUMAN (47)-sp|Q8N257|H2B3B_HUMAN (35)/sp|P23527|H2B1O_HUMAN (47)-sp|Q6DRA6|H2B2D_HUMAN (35)/sp|P23527|H2B1O_HUMAN (47)-sp|P06899|H2B1J_HUMAN (35)/sp|P23527|H2B1O_HUMAN (47)-sp|P33778|H2B1B_HUMAN (35)/sp|Q99880|H2B1L_HUMAN…	Intra-Protein	1	1	14.5	11.5	2.18519e-11	2.21902e-11
810	293T-BSP-Pr-click-acid-break-3ul-2.39135.39135.3.0.dta	3	2748.47	NDTKEDVFVHQTAIK(4)-KNNPR(1)	Cross-Linked	BSP-en-acid	2748.44	null	6.02821e-12	0.0490417	0.023905	8.69765	sp|P67809|YBOX1_HUMAN (81)-sp|P67809|YBOX1_HUMAN (93)/sp|P67809|YBOX1_HUMAN (81)-sp|P16989|YBOX3_HUMAN (125)/sp|P16989|YBOX3_HUMAN (113)-sp|P67809|YBOX1_HUMAN (93)/sp|P16989|YBOX3_HUMAN (113)-sp|P16989|YBOX3_HUMAN (125)/sp|Q9Y2T7|YBOX2_HUMAN (116)-sp|P67809|YBOX1_HUMAN (93)/sp|Q9Y2T7|YBOX2_HUMAN (116)-sp|P16989|YBOX3_HUMAN (125)/	Intra-Protein	2	1	16	7	9.93366e-08	1.00306e-05
811	293T-BSP-Pr-click-acid-break-3ul-2.85450.85450.5.0.dta	5	5806.25	VADNLAIQLAAVTEDKYEILQSVDDAAIVIK(16)-NTKEPPLSLTIHLTSPVVR(3)	Cross-Linked	BSP-en-acid	5806.19	null	0.00275932	0.049078	0.057926	9.9766	sp|Q12906|ILF3_HUMAN (143)-sp|Q12906|ILF3_HUMAN (161)/	Intra-Protein	2	1	25	14	4.32808e-21	2.88262e-05
812	293T-BSP-Pr-click-acid-break-3ul-2.78786.78786.5.0.dta	5	5691.17	KDGNASGTTLLEALDCILPPTRPTDKPLR(1)-EHALLAYTLGVKQLIVGVNK(12)	Cross-Linked	BSP-en-acid	5691.13	Carbamidomethyl[C](16)	1	0.0491304	0.035047	6.15818	sp|P68104|EF1A1_HUMAN (219)-sp|P68104|EF1A1_HUMAN (146)/sp|P68104|EF1A1_HUMAN (219)-sp|Q5VTE0|EF1A3_HUMAN (146)/sp|P68104|EF1A1_HUMAN (219)-sp|Q05639|EF1A2_HUMAN (146)/sp|Q5VTE0|EF1A3_HUMAN (219)-sp|P68104|EF1A1_HUMAN (146)/sp|Q5VTE0|EF1A3_HUMAN (219)-sp|Q5VTE0|EF1A3_HUMAN (146)/sp|Q5VTE0|EF1A3_HUMAN (219)-sp|Q05639|EF1A2_HUMAN (146)/	Intra-Protein	2	1	14	15	1	1
813	293T-BSP-Pr-click-acid-break-3ul.21050.21050.3.0.dta	3	1904.1	AASGEAKPK(7)-KPVGAAK(1)	Cross-Linked	BSP-en-acid	1904.1	null	2.57712e-08	0.0492253	0.00433	2.27405	sp|P10412|H14_HUMAN (117)-sp|P16403|H12_HUMAN (130)/sp|P16403|H12_HUMAN (117)-sp|P16403|H12_HUMAN (130)/sp|P16401|H15_HUMAN (120)-sp|P16403|H12_HUMAN (130)/	Intra-Protein	1	1	12.5	10.5	5.45033e-09	3.61772e-17
814	293T-BSP-Pr-click-acid-break-3ul-3.78046.78046.4.0.dta	4	4302.34	TIVAINKDPEAPIFQVADYGIVADLFK(7)-GLKSGENFK(3)	Cross-Linked	BSP-en-acid	4302.31	null	0.0098831	0.04923	0.034678	8.06033	sp|P13804|ETFA_HUMAN (301)-sp|P13804|ETFA_HUMAN (226)/	Intra-Protein	3	1	28	7	2.6662e-11	0.00111272
815	293T-BSP-Pr-click-acid-break-3ul-2.46316.46316.4.1.dta	4	3321.74	IKSEHPGLSIGDTAK(2)-KLGEMWSEQSAK(1)	Cross-Linked	BSP-en-acid	3321.71	null	1.86766e-06	0.0492346	0.02517	7.57741	sp|P26583|HMGB2_HUMAN (114)-sp|P26583|HMGB2_HUMAN (128)/	Intra-Protein	2	1	15	14	2.55124e-06	4.30929e-08
816	293T-BSP-Pr-click-acid-break-3ul.52015.52015.4.0.dta	4	2204.24	LIKFFIDQSK(3)-KDAEK(1)	Cross-Linked	BSP-en-acid	2204.23	null	0.00308037	0.0492496	0.012302	5.58108	sp|Q12931|TRAP1_HUMAN (424)-sp|Q12931|TRAP1_HUMAN (432)/sp|Q12931|TRAP1_HUMAN (424)-sp|Q14093|CYLC2_HUMAN (166)/	Intra-Protein	1	1	17.5	7.5	2.57972e-10	0.0115289
817	293T-BSP-Pr-click-acid-break-3ul-2.55000.55000.5.0.dta	5	2563.4	YGKAGEVFIHK(3)-DKGFGFIR(2)	Cross-Linked	BSP-en-acid	2563.38	null	7.34048e-07	0.0492548	0.020171	7.8689	sp|Q15233|NONO_HUMAN (99)-sp|Q15233|NONO_HUMAN (109)/	Intra-Protein	2	1	14	11	8.93065e-07	1.30781e-08
818	293T-BSP-Pr-click-acid-break-3ul-2.44853.44853.3.0.dta	3	2314.37	YQKSTELLIR(3)-KQLATK(1)	Cross-Linked	BSP-en-acid	2314.35	null	3.70817e-08	0.0493344	0.016694	7.21326	sp|Q16695|H31T_HUMAN (57)-sp|Q16695|H31T_HUMAN (19)/sp|Q16695|H31T_HUMAN (57)-sp|Q6NXT2|H3C_HUMAN (19)/sp|Q16695|H31T_HUMAN (57)-sp|P68431|H31_HUMAN (19)/sp|Q16695|H31T_HUMAN (57)-sp|Q71DI3|H32_HUMAN (19)/sp|Q16695|H31T_HUMAN (57)-sp|Q5TEC6|H37_HUMAN (19)/sp|Q16695|H31T_HUMAN (57)-sp|P84243|H33_HUMAN (19)/sp|Q6NXT2|H3C_HUMAN (56)-sp|Q16695|H31T_HUMAN (19)/sp|Q6NXT2|H3C_HUMAN (56)-sp|Q6NXT2|H3C_HU…	Intra-Protein	2	1	13.5	8.5	4.27782e-07	2.26586e-08
819	293T-BSP-Pr-click-acid-break-3ul-2.79931.79931.3.0.dta	3	3719.08	ALMLQGVDLLADAVAVTMGPKGR(21)-VTKDGVTVAK(3)	Cross-Linked	BSP-en-acid	3719.06	null	6.89572e-08	0.0493391	0.023935	6.43577	sp|P10809|CH60_HUMAN (58)-sp|P10809|CH60_HUMAN (75)/	Intra-Protein	2	1	29	5	1	7.01275e-05
820	293T-BSP-Pr-click-acid-break-3ul-3.75699.75699.4.0.dta	4	4889.67	TIIPLISQCTPKVDFPQDQLTALTGR(12)-ANTFVAELKGLDPAR(9)	Cross-Linked	BSP-en-acid	4889.62	Carbamidomethyl[C](9)	0.577574	0.0493405	0.044187	9.03689	sp|P40926|MDHM_HUMAN (215)-sp|P40926|MDHM_HUMAN (185)/	Intra-Protein	3	1	20.5	8.5	1	1
821	293T-BSP-Pr-click-acid-break-3ul.83290.83290.4.2.dta	4	3826.98	VNPTVFFDIAVDGEPLGR(1)-VKEGMNIVEAMER(2)	Cross-Linked	BSP-en-acid	3826.95	null	1.73382e-05	0.0493828	0.025131	6.56685	sp|P62937|PPIA_HUMAN (2)-sp|P62937|PPIA_HUMAN (133)/	Intra-Protein	1	1	17.5	9.5	1.20655e-15	1.77663e-06
822	293T-BSP-Pr-click-acid-break-3ul-2.67753.67753.4.0.dta	4	3088.86	ILLAELEQLKGQGK(10)-TLLIKTVETR(5)	Cross-Linked	BSP-en-acid	3088.83	null	6.29663e-09	0.0494048	0.029187	9.4492	sp|P08670|VIME_HUMAN (139)-sp|P08670|VIME_HUMAN (445)/	Intra-Protein	2	1	20	11	8.73945e-10	1.38309e-07
823	293T-BSP-Pr-click-acid-break-3ul-3.44026.44026.3.0.dta	3	2757.53	VLIGENEKAER(8)-FVYQAKVGGR(6)	Cross-Linked	BSP-en-acid	2757.5	null	3.38044e-09	0.0494067	0.022539	8.1737	sp|P55265|DSRAD_HUMAN (798)-sp|P55265|DSRAD_HUMAN (763)/	Intra-Protein	3	1	11.5	12.5	6.67709e-10	4.35717e-17
824	293T-BSP-Pr-click-acid-break-3ul.43623.43623.4.1.dta	4	2856.53	VISSIEQKTSADGNEK(8)-KIEMVR(1)	Cross-Linked	BSP-en-acid	2856.51	null	1.16419e-07	0.0494753	0.015075	5.27741	sp|P61981|1433G_HUMAN (69)-sp|P61981|1433G_HUMAN (78)/	Intra-Protein	1	1	22	9	6.79448e-12	1.97028e-07
825	293T-BSP-Pr-click-acid-break-3ul.60337.60337.5.0.dta	5	3956.23	TSLSAKVNNASLIGLGYTQTLRPGVK(6)-AAKDVFNK(3)	Cross-Linked	BSP-en-acid	3956.2	null	0.00419246	0.049481	0.034074	8.61282	sp|Q9Y277|VDAC3_HUMAN (236)-sp|Q9Y277|VDAC3_HUMAN (15)/	Intra-Protein	1	1	26.5	8.5	2.6895e-12	0.00365601
826	293T-BSP-Pr-click-acid-break-3ul-2.56951.56951.5.2.dta	5	3602.92	QMADTGKLNTLLQR(7)-HLYTKDIDIHEVR(5)	Cross-Linked	BSP-en-acid	3602.91	null	0.00015107	0.0494829	0.004405	1.22262	sp|Q00839|HNRPU_HUMAN (551)-sp|Q00839|HNRPU_HUMAN (352)/	Intra-Protein	2	1	6.5	14.5	9.96442e-05	1.28519e-07
827	293T-BSP-Pr-click-acid-break-3ul.49974.49974.4.0.dta	4	3378.8	TYEEGLKHEANNPQLK(7)-KAAALEFLNR(1)	Cross-Linked	BSP-en-acid	3378.78	null	5.02351e-09	0.049619	0.022337	6.61097	sp|P31948|STIP1_HUMAN (100)-sp|P31948|STIP1_HUMAN (78)/	Intra-Protein	1	1	15	11	2.11073e-08	4.69045e-10
828	293T-BSP-Pr-click-acid-break-3ul.79148.79148.4.0.dta	4	4872.52	GAEVNQVKEQLLQSNPVLEAFGNAK(8)-TEASKLVMSYVAAVCGK(5)	Cross-Linked	BSP-en-acid	4872.53	Carbamidomethyl[C](43)	2.17399e-05	0.0496473	-0.005602	-1.14971	sp|O43795|MYO1B_HUMAN (139)-sp|Q9UBC5|MYO1A_HUMAN (112)/sp|O43795|MYO1B_HUMAN (139)-sp|O43795|MYO1B_HUMAN (119)/	Intra-Protein	1	1	17.5	11.5	0.00331629	2.8382e-07
829	293T-BSP-Pr-click-acid-break-3ul-3.53506.53506.5.0.dta	5	4969.59	IISANGCKVDNSSLTGESEPQTR(8)-IVEIPFNSTNKYQLSIHK(11)	Cross-Linked	BSP-en-acid	4969.54	Carbamidomethyl[C](7)	2.18461e-05	0.0496614	0.049943	10.0498	sp|P05023|AT1A1_HUMAN (212)-sp|P05023|AT1A1_HUMAN (487)/	Intra-Protein	3	1	13.5	10.5	0.0118861	0.000489161
830	293T-BSP-Pr-click-acid-break-3ul.55704.55704.4.0.dta	4	2647.56	IPTPVIHTKH(9)-FPKILENLR(3)	Cross-Linked	BSP-en-acid	2647.54	null	1.35027e-10	0.0496661	0.013275	5.01408	sp|P12532|KCRU_HUMAN (416)-sp|P12532|KCRU_HUMAN (343)/	Intra-Protein	1	1	18	11	5.81878e-10	6.3154e-15
831	293T-BSP-Pr-click-acid-break-3ul-3.10700.10700.3.0.dta	3	2041.06	SGGGNKSNR(6)-SQNKGQK(4)	Cross-Linked	BSP-en-acid	2041.05	null	6.71247e-09	0.0496685	0.010405	5.09786	sp|Q9NR30|DDX21_HUMAN (764)-sp|Q9NR30|DDX21_HUMAN (771)/	Intra-Protein	3	1	11.5	7.5	1.06014e-10	7.86018e-13
832	293T-BSP-Pr-click-acid-break-3ul.16049.16049.4.0.dta	4	2132.26	KATGAATPKK(9)-KPAAAAGAK(1)	Cross-Linked	BSP-en-acid	2132.25	null	0.000567641	0.0496855	0.007674	3.59901	sp|P10412|H14_HUMAN (148)-sp|P10412|H14_HUMAN (160)/	Intra-Protein	1	1	19	15	1.95624e-05	4.79137e-11
833	293T-BSP-Pr-click-acid-break-3ul-2.62232.62232.3.0.dta	3	3709.04	TITLEVEPSDTIENVKAK(16)-LIFAGKQLEDGR(6)	Cross-Linked	BSP-en-acid	3709.01	null	0.0166757	0.0497256	0.029685	8.00349	sp|P62987|RL40_HUMAN (27)-sp|P62987|RL40_HUMAN (48)/sp|P62987|RL40_HUMAN (27)-sp|P62979|RS27A_HUMAN (48)/sp|P62987|RL40_HUMAN (27)-sp|P0CG48|UBC_HUMAN (48)/sp|P62987|RL40_HUMAN (27)-sp|P0CG47|UBB_HUMAN (48)/sp|P62979|RS27A_HUMAN (27)-sp|P62987|RL40_HUMAN (48)/sp|P62979|RS27A_HUMAN (27)-sp|P62979|RS27A_HUMAN (48)/sp|P62979|RS27A_HUMAN (27)-sp|P0CG48|UBC_HUMAN (48)/sp|P62979|RS27A_HUMAN (27)-sp|P0C…	Intra-Protein	2	1	17	8	0.0139859	0.000293904
834	293T-BSP-Pr-click-acid-break-3ul.22023.22023.3.0.dta	3	1904.13	KAAVTPGK(1)-KAAATPAK(1)	Cross-Linked	BSP-en-acid	1904.13	null	4.48935e-05	0.0497833	0.002122	1.11442	sp|P19338|NUCL_HUMAN (80)-sp|P19338|NUCL_HUMAN (88)/	Intra-Protein	1	1	13.5	13.5	1.06928e-05	0.0001353
835	293T-BSP-Pr-click-acid-break-3ul.79803.79803.3.0.dta	3	3719.07	ALMLQGVDLLADAVAVTMGPKGR(21)-VTKDGVTVAK(3)	Cross-Linked	BSP-en-acid	3719.06	null	2.49889e-06	0.049843	0.013498	3.62941	sp|P10809|CH60_HUMAN (58)-sp|P10809|CH60_HUMAN (75)/	Intra-Protein	1	1	27	8	4.03899e-05	2.32144e-08
836	293T-BSP-Pr-click-acid-break-3ul-2.54667.54667.6.0.dta	6	3602.94	QMADTGKLNTLLQR(7)-HLYTKDIDIHEVR(5)	Cross-Linked	BSP-en-acid	3602.91	null	4.08792e-06	0.0498818	0.030535	8.47509	sp|Q00839|HNRPU_HUMAN (551)-sp|Q00839|HNRPU_HUMAN (352)/	Intra-Protein	2	1	9.5	18.5	9.1958e-07	8.23742e-09
837	293T-BSP-Pr-click-acid-break-3ul-3.64868.64868.4.0.dta	4	2886.63	VGDKVLLPEYGGTK(4)-KFLPLFDR(1)	Cross-Linked	BSP-en-acid	2886.61	null	4.14948e-05	0.0498927	0.021552	7.46619	sp|P61604|CH10_HUMAN (70)-sp|P61604|CH10_HUMAN (8)/	Intra-Protein	3	1	19	9	1.2243e-12	1.09098e-06
838	293T-BSP-Pr-click-acid-break-3ul.38846.38846.4.0.dta	4	2801.48	TKSQGGEPTYNVAVGR(2)-KCSVIR(1)	Cross-Linked	BSP-en-acid	2801.47	Carbamidomethyl[C](21)	1.57841e-05	0.0499482	0.007625	2.72178	sp|P35080|PROF2_HUMAN (91)-sp|P35080|PROF2_HUMAN (70)/	Intra-Protein	1	1	19.5	7.5	9.72486e-13	3.9879e-05
839	293T-BSP-Pr-click-acid-break-3ul-2.44065.44065.6.2.dta	6	2746.53	VTYKNVPNWHR(4)-AKSIVFHR(2)	Cross-Linked	BSP-en-acid	2746.51	null	6.30851e-07	0.04997	0.021205	7.72072	sp|P62826|RAN_HUMAN (99)-sp|P62826|RAN_HUMAN (134)/	Intra-Protein	2	1	10	10	1.2191e-05	2.57091e-08
840	293T-BSP-Pr-click-acid-break-3ul.70147.70147.3.0.dta	3	3600.97	VLELVSITANKNTCPGDR(11)-LQDFKSFLLK(5)	Cross-Linked	BSP-en-acid	3600.95	Carbamidomethyl[C](14)	0.0626032	0.0500242	0.023039	6.39804	sp|P34897|GLYM_HUMAN (409)-sp|P34897|GLYM_HUMAN (469)/	Intra-Protein	1	1	21	8	0.700952	0.00367454
841	293T-BSP-Pr-click-acid-break-3ul-2.61700.61700.3.0.dta	3	3396.78	TEWLDGKHVVFGK(7)-VKEGMNIVEAMER(2)	Cross-Linked	BSP-en-acid	3396.74	null	1.27247e-08	0.0500418	0.031548	9.28772	sp|P62937|PPIA_HUMAN (125)-sp|P62937|PPIA_HUMAN (133)/	Intra-Protein	2	1	13	12	1.41963e-11	1.94912e-11
842	293T-BSP-Pr-click-acid-break-3ul-3.43943.43943.4.0.dta	4	2030.07	KVEDMMK(1)-KLWGDR(1)	Cross-Linked	BSP-en-acid	2030.06	null	1.50849e-10	0.0501207	0.01499	7.38403	sp|P13639|EF2_HUMAN (252)-sp|P13639|EF2_HUMAN (259)/	Intra-Protein	3	1	12	11	3.57026e-12	1.77772e-08
843	293T-BSP-Pr-click-acid-break-3ul-3.50422.50422.3.0.dta	3	2409.34	GLKAELMER(3)-SSSPVNVKK(8)	Cross-Linked	BSP-en-acid	2409.32	Acetyl[ProteinN-term](12)	1.03265e-12	0.0501269	0.020311	8.43019	sp|Q00839|HNRPU_HUMAN (31)-sp|Q00839|HNRPU_HUMAN (9)/	Intra-Protein	3	1	15	17	4.67256e-13	2.0995e-11
844	293T-BSP-Pr-click-acid-break-3ul.58690.58690.4.1.dta	4	3057.7	AGVNTVTTLVENKK(13)-KMGVPYCIIK(1)	Cross-Linked	BSP-en-acid	3057.68	Carbamidomethyl[C](24)	6.79589e-15	0.0501484	0.020264	6.62724	sp|P62424|RL7A_HUMAN (150)-sp|P62424|RL7A_HUMAN (176)/	Intra-Protein	1	1	19.5	9.5	3.19735e-05	6.78718e-13
845	293T-BSP-Pr-click-acid-break-3ul-3.35137.35137.5.0.dta	5	3310.7	EGQEDQGLTKDYGNSPLHR(10)-FKKPGSK(2)	Cross-Linked	BSP-en-acid	3310.68	null	1.05039e-07	0.0501569	0.015504	4.68302	sp|P26599|PTBP1_HUMAN (428)-sp|Q9UKA9|PTBP2_HUMAN (440)/sp|P26599|PTBP1_HUMAN (428)-sp|P26599|PTBP1_HUMAN (439)/sp|P26599|PTBP1_HUMAN (428)-sp|O95758|PTBP3_HUMAN (460)/	Intra-Protein	3	1	17	7	0.00412842	0.000179179
846	293T-BSP-Pr-click-acid-break-3ul-2.48388.48388.5.0.dta	5	2865.67	LKVSELKEELKK(2)-GLKAELMER(3)	Cross-Linked	BSP-en-acid	2865.65	null	4.56754e-08	0.0501631	0.021308	7.43567	sp|Q00839|HNRPU_HUMAN (12)-sp|Q00839|HNRPU_HUMAN (31)/	Intra-Protein	2	1	17	11	9.37924e-08	2.6503e-08
847	293T-BSP-Pr-click-acid-break-3ul.67615.67615.3.0.dta	3	3263.82	EVKLLLSSETPIEGK(3)-GLFEVNPWKR(9)	Cross-Linked	BSP-en-acid	3263.8	null	7.59491e-10	0.0502017	0.015147	4.6409	sp|Q9HDC9|APMAP_HUMAN (183)-sp|Q9HDC9|APMAP_HUMAN (179)/	Intra-Protein	1	1	16	14	1.99924e-11	1.87609e-08
848	293T-BSP-Pr-click-acid-break-3ul.45965.45965.4.0.dta	4	3321.74	IKSEHPGLSIGDTAK(2)-KLGEMWSEQSAK(1)	Cross-Linked	BSP-en-acid	3321.71	null	2.12985e-09	0.0502294	0.024294	7.31369	sp|P26583|HMGB2_HUMAN (114)-sp|P26583|HMGB2_HUMAN (128)/	Intra-Protein	1	1	10	9	7.09319e-05	0.000863196
849	293T-BSP-Pr-click-acid-break-3ul-3.56726.56726.3.0.dta	3	3474.93	VIIVVKDGPGFYTTR(6)-TSKDTSASAVAVGLK(3)	Cross-Linked	BSP-en-acid	3474.92	null	1.96014e-13	0.0502704	0.008726	2.51114	sp|P40939|ECHA_HUMAN (540)-sp|P40939|ECHA_HUMAN (519)/	Intra-Protein	3	1	16	13	1.0652e-10	1.61111e-08
850	293T-BSP-Pr-click-acid-break-3ul-2.58753.58753.4.0.dta	4	4748.55	AVIVKNIDDGTSDRPYSHALVAGIDR(5)-YSVDIPLDKTVVNK(9)	Cross-Linked	BSP-en-acid	4748.53	null	1.00759e-07	0.0502766	0.028725	6.04925	sp|P61353|RL27_HUMAN (27)-sp|P61353|RL27_HUMAN (93)/	Intra-Protein	2	1	23	18	3.82663e-07	1.19741e-12
851	293T-BSP-Pr-click-acid-break-3ul-3.51717.51717.4.3.dta	4	2785.52	TKPHLFYIPGR(2)-KMNALFEGR(1)	Cross-Linked	BSP-en-acid	2785.5	Oxidation[M](16)	0.000281839	0.0502891	0.023424	8.40927	sp|Q9H307|PININ_HUMAN (238)-sp|Q9H307|PININ_HUMAN (262)/	Intra-Protein	3	1	12	8	4.36514e-07	0.000659734
852	293T-BSP-Pr-click-acid-break-3ul.45026.45026.4.0.dta	4	2030.07	KVEDMMK(1)-KLWGDR(1)	Cross-Linked	BSP-en-acid	2030.06	null	1.56188e-07	0.0502991	0.009746	4.80085	sp|P13639|EF2_HUMAN (252)-sp|P13639|EF2_HUMAN (259)/	Intra-Protein	1	1	12	10	1.13138e-07	5.14439e-07
853	293T-BSP-Pr-click-acid-break-3ul.32280.32280.3.0.dta	3	2578.39	GHYKGQQIGK(4)-KDDEVQVVR(1)	Cross-Linked	BSP-en-acid	2578.37	null	1.54224e-08	0.0503106	0.015252	5.91536	sp|P61254|RL26_HUMAN (63)-sp|P61254|RL26_HUMAN (51)/sp|P61254|RL26_HUMAN (63)-sp|Q9UNX3|RL26L_HUMAN (51)/sp|Q9UNX3|RL26L_HUMAN (63)-sp|P61254|RL26_HUMAN (51)/sp|Q9UNX3|RL26L_HUMAN (63)-sp|Q9UNX3|RL26L_HUMAN (51)/	Intra-Protein	1	1	14	11	0.0526703	7.50914e-12
854	293T-BSP-Pr-click-acid-break-3ul-3.48422.48422.4.0.dta	4	3475.91	VLEQLTGQTPVFSKAR(14)-NEKIAVHCTVR(3)	Cross-Linked	BSP-en-acid	3475.88	Carbamidomethyl[C](27)	2.14699e-09	0.0503153	0.027032	7.77701	sp|P62913|RL11_HUMAN (52)-sp|P62913|RL11_HUMAN (67)/	Intra-Protein	3	1	20.5	10.5	4.12816e-06	1.00265e-10
855	293T-BSP-Pr-click-acid-break-3ul.22230.22230.3.0.dta	3	3123.64	SAAQAAAQTNSNAAGKQLR(16)-KESQKDR(1)	Cross-Linked	BSP-en-acid	3123.63	null	7.13193e-11	0.0504344	0.011764	3.76614	sp|Q8NC51|PAIRB_HUMAN (68)-sp|Q8NC51|PAIRB_HUMAN (72)/	Intra-Protein	1	1	28.5	6.5	2.18762e-11	1.16641e-15
856	293T-BSP-Pr-click-acid-break-3ul-2.51608.51608.3.0.dta	3	2621.46	KAVDEAADALLK(1)-TVEGALKER(7)	Cross-Linked	BSP-en-acid	2621.45	null	0.00171009	0.0505155	0.010129	3.86389	sp|Q16891|MIC60_HUMAN (286)-sp|Q16891|MIC60_HUMAN (282)/	Intra-Protein	2	1	15	9	1.55433e-09	1.62503e-06
857	293T-BSP-Pr-click-acid-break-3ul.45290.45290.4.1.dta	4	2777.54	VAVEAKNPADLPK(6)-KSDPVVSYR(1)	Cross-Linked	BSP-en-acid	2777.52	null	6.86993e-08	0.0505169	0.023909	8.60804	sp|P13639|EF2_HUMAN (512)-sp|P13639|EF2_HUMAN (572)/	Intra-Protein	1	1	13	9	1.26098e-05	1.53638e-10
858	293T-BSP-Pr-click-acid-break-3ul.40161.40161.4.0.dta	4	2470.46	RYQKSTELLIR(4)-KQLATK(1)	Cross-Linked	BSP-en-acid	2470.45	null	1.6492e-06	0.0505462	0.010501	4.25064	sp|Q16695|H31T_HUMAN (57)-sp|Q16695|H31T_HUMAN (19)/sp|Q16695|H31T_HUMAN (57)-sp|Q6NXT2|H3C_HUMAN (19)/sp|Q16695|H31T_HUMAN (57)-sp|P68431|H31_HUMAN (19)/sp|Q16695|H31T_HUMAN (57)-sp|Q71DI3|H32_HUMAN (19)/sp|Q16695|H31T_HUMAN (57)-sp|Q5TEC6|H37_HUMAN (19)/sp|Q16695|H31T_HUMAN (57)-sp|P84243|H33_HUMAN (19)/sp|Q6NXT2|H3C_HUMAN (56)-sp|Q16695|H31T_HUMAN (19)/sp|Q6NXT2|H3C_HUMAN (56)-sp|Q6NXT2|H3C_HU…	Intra-Protein	1	1	25	11	4.14235e-11	4.80111e-06
859	293T-BSP-Pr-click-acid-break-3ul-2.68565.68565.3.0.dta	3	3167.79	TVTAMDVVYALKR(12)-DNIQGITKPAIR(8)	Cross-Linked	BSP-en-acid	3167.76	null	2.23685e-07	0.0505582	0.027604	8.71404	sp|P62805|H4_HUMAN (92)-sp|P62805|H4_HUMAN (32)/	Intra-Protein	2	1	15.5	7.5	7.55314e-11	1.67352e-11
860	293T-BSP-Pr-click-acid-break-3ul-3.62704.62704.4.0.dta	4	5043.52	KEEQEVQATLESEEVDLNAGLHGNWTLENAK(1)-GANLKDYYSR(5)	Cross-Linked	BSP-en-acid	5043.46	null	0.371162	0.0505846	0.062002	12.2935	sp|Q08211|DHX9_HUMAN (152)-sp|Q08211|DHX9_HUMAN (146)/	Intra-Protein	3	1	24	8	1	0.105884
861	293T-BSP-Pr-click-acid-break-3ul-2.63328.63328.3.0.dta	3	3852.13	TLSDYNIQKESTLHLVLR(9)-LIFAGKQLEDGR(6)	Cross-Linked	BSP-en-acid	3852.1	null	0.0037812	0.05061	0.028856	7.49098	sp|P62987|RL40_HUMAN (63)-sp|P62987|RL40_HUMAN (48)/sp|P62987|RL40_HUMAN (63)-sp|P62979|RS27A_HUMAN (48)/sp|P62987|RL40_HUMAN (63)-sp|P0CG48|UBC_HUMAN (48)/sp|P62987|RL40_HUMAN (63)-sp|P0CG47|UBB_HUMAN (48)/sp|P62979|RS27A_HUMAN (63)-sp|P62987|RL40_HUMAN (48)/sp|P62979|RS27A_HUMAN (63)-sp|P62979|RS27A_HUMAN (48)/sp|P62979|RS27A_HUMAN (63)-sp|P0CG48|UBC_HUMAN (48)/sp|P62979|RS27A_HUMAN (63)-sp|P0C…	Intra-Protein	2	1	18.5	9.5	1	0.00373583
862	293T-BSP-Pr-click-acid-break-3ul-3.18132.18132.3.0.dta	3	2150.27	KAVTKAQK(5)-LAHYNKR(6)	Cross-Linked	BSP-en-acid	2150.26	null	6.71914e-15	0.0507101	0.012754	5.93139	sp|P23527|H2B1O_HUMAN (21)-sp|P23527|H2B1O_HUMAN (86)/sp|P23527|H2B1O_HUMAN (21)-sp|Q99880|H2B1L_HUMAN (86)/sp|P23527|H2B1O_HUMAN (21)-sp|Q6DN03|H2B2C_HUMAN (86)/sp|P23527|H2B1O_HUMAN (21)-sp|Q99879|H2B1M_HUMAN (86)/sp|P23527|H2B1O_HUMAN (21)-sp|Q16778|H2B2E_HUMAN (86)/sp|P23527|H2B1O_HUMAN (21)-sp|Q8N257|H2B3B_HUMAN (86)/sp|P23527|H2B1O_HUMAN (21)-sp|Q93079|H2B1H_HUMAN (86)/sp|P23527|H2B1O_HUMAN…	Intra-Protein	3	1	9	6	3.26578e-12	9.78005e-09
863	293T-BSP-Pr-click-acid-break-3ul-2.51372.51372.3.0.dta	3	3060.6	GCGVVKFESPEVAER(6)-KACQIFVR(1)	Cross-Linked	BSP-en-acid	3060.58	Carbamidomethyl[C](2);Carbamidomethyl[C](21)	2.16164e-06	0.0507255	0.028119	9.18749	sp|P52272|HNRPM_HUMAN (698)-sp|P52272|HNRPM_HUMAN (651)/	Intra-Protein	2	1	18.5	8.5	5.1226e-14	5.86497e-09
864	293T-BSP-Pr-click-acid-break-3ul.85541.85541.4.0.dta	4	4773.54	DLLVQQASQCLSKLVQIASR(13)-YGGQPLFSEKFPTLWSGAR(10)	Cross-Linked	BSP-en-acid	4773.52	Carbamidomethyl[C](10)	9.42757e-06	0.0508132	0.020597	4.31485	sp|Q1KMD3|HNRL2_HUMAN (521)-sp|Q1KMD3|HNRL2_HUMAN (273)/	Intra-Protein	1	1	13.5	14.5	1.40358e-09	7.07927e-09
865	293T-BSP-Pr-click-acid-break-3ul-2.46931.46931.4.0.dta	4	2202.29	KENPLQFK(1)-PKPINVR(1)	Cross-Linked	BSP-en-acid	2202.28	null	4.16337e-08	0.0508219	0.016295	7.39916	sp|P15311|EZRI_HUMAN (72)-sp|P15311|EZRI_HUMAN (2)/sp|P15311|EZRI_HUMAN (72)-sp|P35241|RADI_HUMAN (2)/sp|P35241|RADI_HUMAN (72)-sp|P15311|EZRI_HUMAN (2)/sp|P35241|RADI_HUMAN (72)-sp|P35241|RADI_HUMAN (2)/	Intra-Protein	2	1	11	6	2.04434e-08	5.43138e-08
866	293T-BSP-Pr-click-acid-break-3ul.86871.86871.6.1.dta	6	7470.8	ASVPDGFLSELTQQLAQATGKPPQYIAVHVVPDQLMAFGGSSEPCALCSLHSIGK(21)-PMFIVNTNVPR(1)	Cross-Linked	BSP-en-acid	7470.78	Carbamidomethyl[C](45);Carbamidomethyl[C](48)	1	0.0508223	0.022344	2.99085	sp|P14174|MIF_HUMAN (33)-sp|P14174|MIF_HUMAN (2)/	Intra-Protein	1	1	23	12	1	0.0664088
867	293T-BSP-Pr-click-acid-break-3ul.54887.54887.3.0.dta	3	3349.71	KGTDIMYTGTLDCWR(1)-LAADVGKAGAER(7)	Cross-Linked	BSP-en-acid	3349.67	Carbamidomethyl[C](13)	0.703452	0.0508498	0.041036	12.2508	sp|P05141|ADT2_HUMAN (245)-sp|P05141|ADT2_HUMAN (147)/	Intra-Protein	1	1	12.5	8.5	6.77384e-09	0.0415831
868	293T-BSP-Pr-click-acid-break-3ul.25878.25878.3.0.dta	3	1616.9	SAPAPKK(6)-PDPSK(1)	Cross-Linked	BSP-en-acid	1616.9	null	2.78896e-07	0.0508643	0.004425	2.73672	sp|P23527|H2B1O_HUMAN (12)-sp|Q8N257|H2B3B_HUMAN (2)/sp|Q99880|H2B1L_HUMAN (12)-sp|Q8N257|H2B3B_HUMAN (2)/sp|Q16778|H2B2E_HUMAN (12)-sp|Q8N257|H2B3B_HUMAN (2)/sp|Q8N257|H2B3B_HUMAN (12)-sp|Q8N257|H2B3B_HUMAN (2)/sp|Q93079|H2B1H_HUMAN (12)-sp|Q8N257|H2B3B_HUMAN (2)/sp|P58876|H2B1D_HUMAN (12)-sp|Q8N257|H2B3B_HUMAN (2)/sp|O60814|H2B1K_HUMAN (12)-sp|Q8N257|H2B3B_HUMAN (2)/sp|Q99877|H2B1N_HUMAN (12)-s…	Intra-Protein	1	1	9.5	4.5	2.33398e-08	1.11285e-09
869	293T-BSP-Pr-click-acid-break-3ul-2.52997.52997.5.0.dta	5	3618.94	QMADTGKLNTLLQR(7)-HLYTKDIDIHEVR(5)	Cross-Linked	BSP-en-acid	3618.91	Oxidation[M](2)	0.000404571	0.0510316	0.030361	8.38955	sp|Q00839|HNRPU_HUMAN (551)-sp|Q00839|HNRPU_HUMAN (352)/	Intra-Protein	2	1	9.5	14.5	1.0999e-05	1.25863e-10
870	293T-BSP-Pr-click-acid-break-3ul-2.50430.50430.3.0.dta	3	3280.77	ALAAAGYDVEKNNSR(11)-KASGPPVSELITK(1)	Cross-Linked	BSP-en-acid	3280.75	null	0.00122709	0.0510573	0.013045	3.97622	sp|P16402|H13_HUMAN (76)-sp|P16402|H13_HUMAN (35)/sp|P16402|H13_HUMAN (76)-sp|P10412|H14_HUMAN (34)/sp|P16402|H13_HUMAN (76)-sp|P16403|H12_HUMAN (34)/sp|Q02539|H11_HUMAN (78)-sp|P16402|H13_HUMAN (35)/sp|Q02539|H11_HUMAN (78)-sp|P10412|H14_HUMAN (34)/sp|Q02539|H11_HUMAN (78)-sp|P16403|H12_HUMAN (34)/sp|P10412|H14_HUMAN (75)-sp|P16402|H13_HUMAN (35)/sp|P10412|H14_HUMAN (75)-sp|P10412|H14_HUMAN (34)…	Intra-Protein	2	1	18	11	0.000450154	3.92286e-05
871	293T-BSP-Pr-click-acid-break-3ul-3.52755.52755.6.3.dta	6	3602.94	QMADTGKLNTLLQR(7)-HLYTKDIDIHEVR(5)	Cross-Linked	BSP-en-acid	3602.91	null	1.91825e-05	0.0510786	0.033571	9.31774	sp|Q00839|HNRPU_HUMAN (551)-sp|Q00839|HNRPU_HUMAN (352)/	Intra-Protein	3	1	11.5	17.5	5.45012e-07	2.10096e-07
872	293T-BSP-Pr-click-acid-break-3ul.9559.9559.4.1.dta	4	1907.11	KAASGEAKPK(1)-KAGAAK(1)	Cross-Linked	BSP-en-acid	1907.11	null	2.36234e-05	0.0511126	0.004577	2.39997	sp|P10412|H14_HUMAN (110)-sp|P16402|H13_HUMAN (123)/sp|P10412|H14_HUMAN (110)-sp|P10412|H14_HUMAN (122)/sp|P10412|H14_HUMAN (110)-sp|P16401|H15_HUMAN (125)/sp|P16403|H12_HUMAN (110)-sp|P16402|H13_HUMAN (123)/sp|P16403|H12_HUMAN (110)-sp|P10412|H14_HUMAN (122)/sp|P16403|H12_HUMAN (110)-sp|P16401|H15_HUMAN (125)/sp|P16401|H15_HUMAN (113)-sp|P16402|H13_HUMAN (123)/sp|P16401|H15_HUMAN (113)-sp|P10412…	Intra-Protein	1	1	21.5	8.5	4.78941e-11	3.16149e-07
873	293T-BSP-Pr-click-acid-break-3ul.7027.7027.5.0.dta	5	2554.27	KENSESEKR(1)-NQESKSSHR(5)	Cross-Linked	BSP-en-acid	2554.26	null	0.083275	0.0511446	0.008114	3.17665	sp|Q13427|PPIG_HUMAN (655)-sp|Q13427|PPIG_HUMAN (650)/	Intra-Protein	1	1	14.5	6.5	3.46605e-09	0.00212141
874	293T-BSP-Pr-click-acid-break-3ul-3.56876.56876.4.0.dta	4	2758.58	KIEDNNTLVFIVDVK(1)-KAYVR(1)	Cross-Linked	BSP-en-acid	2758.55	null	9.58857e-05	0.0511849	0.025917	9.39515	sp|P62750|RL23A_HUMAN (89)-sp|P62750|RL23A_HUMAN (135)/sp|P62750|RL23A_HUMAN (89)-sp|Q8IWR0|Z3H7A_HUMAN (176)/sp|P62750|RL23A_HUMAN (89)-sp|O95185|UNC5C_HUMAN (157)/	Intra-Protein	3	1	18	7	3.52188e-13	3.80558e-05
875	293T-BSP-Pr-click-acid-break-3ul-2.27920.27920.3.0.dta	3	2144.18	HAVSEGTKAVTK(8)-PEPAK(1)	Cross-Linked	BSP-en-acid	2144.17	null	0.00109176	0.0511985	0.008582	4.00248	sp|P23527|H2B1O_HUMAN (117)-sp|Q6DN03|H2B2C_HUMAN (2)/sp|P23527|H2B1O_HUMAN (117)-sp|Q16778|H2B2E_HUMAN (2)/sp|P23527|H2B1O_HUMAN (117)-sp|Q6DRA6|H2B2D_HUMAN (2)/sp|P23527|H2B1O_HUMAN (117)-sp|O60814|H2B1K_HUMAN (2)/sp|P23527|H2B1O_HUMAN (117)-sp|P62807|H2B1C_HUMAN (2)/sp|P23527|H2B1O_HUMAN (117)-sp|P06899|H2B1J_HUMAN (2)/sp|P23527|H2B1O_HUMAN (117)-sp|P57053|H2BFS_HUMAN (2)/sp|Q99880|H2B1L_HUMAN…	Intra-Protein	2	1	14.5	5.5	1.23222e-06	0.00660381
876	293T-BSP-Pr-click-acid-break-3ul-3.14718.14718.3.0.dta	3	2018.16	AASGEGKPK(7)-KAGAAKPR(1)	Cross-Linked	BSP-en-acid	2018.15	null	5.25606e-07	0.0512053	0.011702	5.79838	sp|P16402|H13_HUMAN (118)-sp|P16402|H13_HUMAN (123)/	Intra-Protein	3	1	12.5	13.5	8.22572e-06	1.41946e-07
877	293T-BSP-Pr-click-acid-break-3ul.86398.86398.4.1.dta	4	4142.31	KYSVWIGGSILASLSTFQQMWISK(1)-IKIIAPPER(2)	Cross-Linked	BSP-en-acid	4142.29	null	2.73125e-22	0.0512145	0.022663	5.47113	sp|Q562R1|ACTBL_HUMAN (337)-sp|Q562R1|ACTBL_HUMAN (329)/sp|Q562R1|ACTBL_HUMAN (337)-sp|P68133|ACTS_HUMAN (330)/sp|Q562R1|ACTBL_HUMAN (337)-sp|P63261|ACTG_HUMAN (328)/sp|Q562R1|ACTBL_HUMAN (337)-sp|P62736|ACTA_HUMAN (330)/sp|Q562R1|ACTBL_HUMAN (337)-sp|P68032|ACTC_HUMAN (330)/sp|Q562R1|ACTBL_HUMAN (337)-sp|P63267|ACTH_HUMAN (329)/sp|Q562R1|ACTBL_HUMAN (337)-sp|P60709|ACTB_HUMAN (328)/sp|P63261|ACT…	Intra-Protein	1	1	23	6	1	6.21157e-05
878	293T-BSP-Pr-click-acid-break-3ul-3.63588.63588.6.4.dta	6	6185.97	YPIEHGIVTNWDDMEKIWHHTFYNELR(16)-HQGVMVGMGQKDSYVGDEAQSK(11)	Cross-Linked	BSP-en-acid	6185.9	Oxidation[M](14)	1.67985e-12	0.0512237	0.073146	11.8246	sp|P63261|ACTG_HUMAN (84)-sp|P68133|ACTS_HUMAN (52)/sp|P63261|ACTG_HUMAN (84)-sp|P63261|ACTG_HUMAN (50)/sp|P63261|ACTG_HUMAN (84)-sp|P62736|ACTA_HUMAN (52)/sp|P63261|ACTG_HUMAN (84)-sp|P68032|ACTC_HUMAN (52)/sp|P63261|ACTG_HUMAN (84)-sp|P63267|ACTH_HUMAN (51)/sp|P63261|ACTG_HUMAN (84)-sp|P60709|ACTB_HUMAN (50)/sp|P60709|ACTB_HUMAN (84)-sp|P68133|ACTS_HUMAN (52)/sp|P60709|ACTB_HUMAN (84)-sp|P63261…	Intra-Protein	3	1	13	20	1	9.91481e-07
879	293T-BSP-Pr-click-acid-break-3ul.55121.55121.4.0.dta	4	4003.98	AAAYSKLGNYAGAVQDCER(6)-AICIDPAYSKAYGR(10)	Cross-Linked	BSP-en-acid	4003.94	Carbamidomethyl[C](17);Carbamidomethyl[C](25)	6.2948e-05	0.0512296	0.034031	8.49937	sp|O43765|SGTA_HUMAN (137)-sp|O43765|SGTA_HUMAN (160)/	Intra-Protein	1	1	15.5	10.5	0.00440548	6.59154e-05
880	293T-BSP-Pr-click-acid-break-3ul-3.43134.43134.3.0.dta	3	2314.37	YQKSTELLIR(3)-KQLATK(1)	Cross-Linked	BSP-en-acid	2314.35	null	1.3648e-06	0.0512621	0.020288	8.76618	sp|Q16695|H31T_HUMAN (57)-sp|Q16695|H31T_HUMAN (19)/sp|Q16695|H31T_HUMAN (57)-sp|Q6NXT2|H3C_HUMAN (19)/sp|Q16695|H31T_HUMAN (57)-sp|P68431|H31_HUMAN (19)/sp|Q16695|H31T_HUMAN (57)-sp|Q71DI3|H32_HUMAN (19)/sp|Q16695|H31T_HUMAN (57)-sp|Q5TEC6|H37_HUMAN (19)/sp|Q16695|H31T_HUMAN (57)-sp|P84243|H33_HUMAN (19)/sp|Q6NXT2|H3C_HUMAN (56)-sp|Q16695|H31T_HUMAN (19)/sp|Q6NXT2|H3C_HUMAN (56)-sp|Q6NXT2|H3C_HU…	Intra-Protein	3	1	13.5	10.5	9.91282e-08	2.09533e-06
881	293T-BSP-Pr-click-acid-break-3ul-3.52774.52774.3.0.dta	3	2707.53	LLLPGELAKHAVSEGTK(9)-YTSAK(5)	Cross-Linked	BSP-en-acid	2707.5	null	5.06912e-08	0.0512685	0.023304	8.60719	sp|P23527|H2B1O_HUMAN (109)-sp|O60814|H2B1K_HUMAN (126)/sp|P23527|H2B1O_HUMAN (109)-sp|P06899|H2B1J_HUMAN (126)/sp|P23527|H2B1O_HUMAN (109)-sp|Q9UQP3|TENN_HUMAN (746)/sp|P23527|H2B1O_HUMAN (109)-sp|P57053|H2BFS_HUMAN (126)/sp|Q99880|H2B1L_HUMAN (109)-sp|O60814|H2B1K_HUMAN (126)/sp|Q99880|H2B1L_HUMAN (109)-sp|P06899|H2B1J_HUMAN (126)/sp|Q99880|H2B1L_HUMAN (109)-sp|Q9UQP3|TENN_HUMAN (746)/sp|Q99880…	Intra-Protein	3	1	20	10	2.91746e-14	5.77756e-09
882	293T-BSP-Pr-click-acid-break-3ul-2.52988.52988.6.1.dta	6	3618.93	QMADTGKLNTLLQR(7)-HLYTKDIDIHEVR(5)	Cross-Linked	BSP-en-acid	3618.91	Oxidation[M](2)	0.000237627	0.0512758	0.028027	7.74461	sp|Q00839|HNRPU_HUMAN (551)-sp|Q00839|HNRPU_HUMAN (352)/	Intra-Protein	2	1	11.5	19.5	8.10293e-05	1.28492e-07
883	293T-BSP-Pr-click-acid-break-3ul-2.17108.17108.4.0.dta	4	2132.27	KATGAATPKK(9)-KPAAAAGAK(1)	Cross-Linked	BSP-en-acid	2132.25	null	7.92007e-08	0.0512972	0.012818	6.01148	sp|P10412|H14_HUMAN (148)-sp|P10412|H14_HUMAN (160)/	Intra-Protein	2	1	18	15	1.21181e-08	2.40675e-11
884	293T-BSP-Pr-click-acid-break-3ul.32511.32511.4.0.dta	4	2082.1	HFKPEIR(3)-KGDMSSR(1)	Cross-Linked	BSP-en-acid	2082.09	null	1.25153e-06	0.0513697	0.009533	4.57857	sp|Q15269|PWP2_HUMAN (700)-sp|Q15269|PWP2_HUMAN (691)/	Intra-Protein	1	1	9.5	10.5	2.16431e-07	1.27702e-06
885	293T-BSP-Pr-click-acid-break-3ul-3.42566.42566.6.0.dta	6	2746.52	VTYKNVPNWHR(4)-AKSIVFHR(2)	Cross-Linked	BSP-en-acid	2746.51	null	2.02769e-07	0.0514092	0.019027	6.92771	sp|P62826|RAN_HUMAN (99)-sp|P62826|RAN_HUMAN (134)/	Intra-Protein	3	1	10.5	9.5	6.01979e-07	4.61214e-06
886	293T-BSP-Pr-click-acid-break-3ul-2.54972.54972.4.1.dta	4	2563.41	YGKAGEVFIHK(3)-DKGFGFIR(2)	Cross-Linked	BSP-en-acid	2563.38	null	4.13492e-05	0.051458	0.023962	9.34781	sp|Q15233|NONO_HUMAN (99)-sp|Q15233|NONO_HUMAN (109)/	Intra-Protein	2	1	14	11	5.73716e-07	0.00010089
887	293T-BSP-Pr-click-acid-break-3ul-3.13807.13807.3.0.dta	3	1824.07	LAHYNKR(6)-KGSKK(1)	Cross-Linked	BSP-en-acid	1824.06	null	1.3045e-08	0.0514604	0.008867	4.86113	sp|P23527|H2B1O_HUMAN (86)-sp|P23527|H2B1O_HUMAN (13)/sp|P23527|H2B1O_HUMAN (86)-sp|Q99880|H2B1L_HUMAN (13)/sp|P23527|H2B1O_HUMAN (86)-sp|Q6DN03|H2B2C_HUMAN (13)/sp|P23527|H2B1O_HUMAN (86)-sp|Q99879|H2B1M_HUMAN (13)/sp|P23527|H2B1O_HUMAN (86)-sp|Q16778|H2B2E_HUMAN (13)/sp|P23527|H2B1O_HUMAN (86)-sp|Q8N257|H2B3B_HUMAN (13)/sp|P23527|H2B1O_HUMAN (86)-sp|Q93079|H2B1H_HUMAN (13)/sp|P23527|H2B1O_HUMAN…	Intra-Protein	3	1	9	7	6.01689e-11	1.77097e-08
888	293T-BSP-Pr-click-acid-break-3ul-2.57005.57005.4.0.dta	4	3140.85	VFSGLVSTGLKVR(11)-KEDLYLKPIQR(7)	Cross-Linked	BSP-en-acid	3140.82	null	4.51515e-47	0.0515083	0.028407	9.04445	sp|P13639|EF2_HUMAN (426)-sp|P13639|EF2_HUMAN (445)/	Intra-Protein	2	1	19.5	8.5	2.81551e-12	0.000172201
889	293T-BSP-Pr-click-acid-break-3ul-2.55212.55212.3.0.dta	3	3104.67	KTVTAMDVVYALK(1)-DAVTYTEHAKR(10)	Cross-Linked	BSP-en-acid	3104.64	null	7.54606e-22	0.0515494	0.021122	6.80335	sp|P62805|H4_HUMAN (80)-sp|P62805|H4_HUMAN (78)/	Intra-Protein	2	1	11	13	3.58085e-10	6.49441e-10
890	293T-BSP-Pr-click-acid-break-3ul.79784.79784.5.0.dta	5	3719.08	ALMLQGVDLLADAVAVTMGPKGR(21)-VTKDGVTVAK(3)	Cross-Linked	BSP-en-acid	3719.06	null	2.95736e-07	0.0515572	0.020357	5.4737	sp|P10809|CH60_HUMAN (58)-sp|P10809|CH60_HUMAN (75)/	Intra-Protein	1	1	24	9	1.39995e-10	7.00321e-11
891	293T-BSP-Pr-click-acid-break-3ul.31344.31344.4.1.dta	4	1978.14	SDEKAAVAGK(4)-KPVVGK(1)	Cross-Linked	BSP-en-acid	1978.13	null	0.0118219	0.0516791	0.011459	5.79284	sp|P36578|RL4_HUMAN (368)-sp|P36578|RL4_HUMAN (375)/	Intra-Protein	1	1	13	7	0.000284544	0.00355082
892	293T-BSP-Pr-click-acid-break-3ul-2.76533.76533.5.1.dta	5	3501.01	RDELTLEGIKQFFVAVER(10)-KGVAINFVK(1)	Cross-Linked	BSP-en-acid	3500.96	null	2.92845e-05	0.0517109	0.044325	12.6608	sp|P38919|IF4A3_HUMAN (252)-sp|P38919|IF4A3_HUMAN (374)/	Intra-Protein	2	1	18	7	2.08324e-05	3.04248e-06
893	293T-BSP-Pr-click-acid-break-3ul-2.73649.73649.4.0.dta	4	4695.53	TIIPLISQCTPKVDFPQDQLTALTGR(12)-NLGIGKVSSFEEK(6)	Cross-Linked	BSP-en-acid	4695.51	Carbamidomethyl[C](9)	1	0.0517276	0.022954	4.8885	sp|P40926|MDHM_HUMAN (215)-sp|P40926|MDHM_HUMAN (307)/	Intra-Protein	2	1	25	8	1	1
894	293T-BSP-Pr-click-acid-break-3ul.68264.68264.4.0.dta	4	3926.13	VINLNDNTFTEKGAVAMAETLK(12)-SKGAVAIADAIR(2)	Cross-Linked	BSP-en-acid	3926.11	null	0.402435	0.051761	0.021624	5.50775	sp|P46060|RAGP1_HUMAN (251)-sp|P46060|RAGP1_HUMAN (279)/	Intra-Protein	1	1	20	9	1	0.207262
895	293T-BSP-Pr-click-acid-break-3ul.61340.61340.6.0.dta	6	2879.63	GLAPDLPEDLYHLIKK(15)-KHLER(1)	Cross-Linked	BSP-en-acid	2879.61	null	3.49491e-07	0.0517728	0.012042	4.18181	sp|P62277|RS13_HUMAN (93)-sp|P62277|RS13_HUMAN (100)/	Intra-Protein	1	1	20	7	2.95622e-12	4.59937e-07
896	293T-BSP-Pr-click-acid-break-3ul-2.10271.10271.3.0.dta	3	2041.07	SGGGNKSNR(6)-SQNKGQK(4)	Cross-Linked	BSP-en-acid	2041.05	null	8.78531e-16	0.0517811	0.013426	6.57798	sp|Q9NR30|DDX21_HUMAN (764)-sp|Q9NR30|DDX21_HUMAN (771)/	Intra-Protein	2	1	17.5	15.5	7.26598e-14	7.14378e-19
897	293T-BSP-Pr-click-acid-break-3ul-3.37144.37144.4.0.dta	4	2647.31	KHPDASVNFSEFSK(1)-KCSER(1)	Cross-Linked	BSP-en-acid	2647.29	Carbamidomethyl[C](19)	5.92464e-07	0.0517821	0.017801	6.72423	sp|P09429|HMGB1_HUMAN (30)-sp|P26583|HMGB2_HUMAN (44)/sp|P09429|HMGB1_HUMAN (30)-sp|P09429|HMGB1_HUMAN (44)/sp|P09429|HMGB1_HUMAN (30)-sp|O15347|HMGB3_HUMAN (44)/	Intra-Protein	3	1	22.5	6.5	6.643e-14	1.79352e-07
898	293T-BSP-Pr-click-acid-break-3ul.68614.68614.4.1.dta	4	3997.39	EHALLAYTLGVKQLIVGVNK(12)-QTVAVGVIKAVDKK(9)	Cross-Linked	BSP-en-acid	3997.36	null	0.0196586	0.0517885	0.035893	8.97918	sp|P68104|EF1A1_HUMAN (146)-sp|P68104|EF1A1_HUMAN (439)/sp|P68104|EF1A1_HUMAN (146)-sp|Q5VTE0|EF1A3_HUMAN (439)/sp|Q5VTE0|EF1A3_HUMAN (146)-sp|P68104|EF1A1_HUMAN (439)/sp|Q5VTE0|EF1A3_HUMAN (146)-sp|Q5VTE0|EF1A3_HUMAN (439)/sp|Q05639|EF1A2_HUMAN (146)-sp|P68104|EF1A1_HUMAN (439)/sp|Q05639|EF1A2_HUMAN (146)-sp|Q5VTE0|EF1A3_HUMAN (439)/	Intra-Protein	1	1	15.5	11.5	2.99356e-07	0.00150221
899	293T-BSP-Pr-click-acid-break-3ul-2.18304.18304.3.0.dta	3	2150.27	KAVTKAQK(5)-LAHYNKR(6)	Cross-Linked	BSP-en-acid	2150.26	null	2.4034e-10	0.0517993	0.014914	6.93592	sp|P23527|H2B1O_HUMAN (21)-sp|P23527|H2B1O_HUMAN (86)/sp|P23527|H2B1O_HUMAN (21)-sp|Q99880|H2B1L_HUMAN (86)/sp|P23527|H2B1O_HUMAN (21)-sp|Q6DN03|H2B2C_HUMAN (86)/sp|P23527|H2B1O_HUMAN (21)-sp|Q99879|H2B1M_HUMAN (86)/sp|P23527|H2B1O_HUMAN (21)-sp|Q16778|H2B2E_HUMAN (86)/sp|P23527|H2B1O_HUMAN (21)-sp|Q8N257|H2B3B_HUMAN (86)/sp|P23527|H2B1O_HUMAN (21)-sp|Q93079|H2B1H_HUMAN (86)/sp|P23527|H2B1O_HUMAN…	Intra-Protein	2	1	12	12	4.10801e-14	3.65169e-07
900	293T-BSP-Pr-click-acid-break-3ul-2.40412.40412.3.0.dta	3	2418.39	AAAAAAALQAKSDEK(11)-KPVVGK(1)	Cross-Linked	BSP-en-acid	2418.37	null	5.43483e-10	0.0518012	0.021484	8.88367	sp|P36578|RL4_HUMAN (364)-sp|P36578|RL4_HUMAN (375)/	Intra-Protein	2	1	20.5	4.5	9.11098e-08	7.33562e-11
901	293T-BSP-Pr-click-acid-break-3ul-3.50432.50432.3.0.dta	3	2892.72	AFLIEEQKIVVK(8)-VLKAQAQSQK(3)	Cross-Linked	BSP-en-acid	2892.69	null	4.1833e-05	0.0518145	0.024845	8.58889	sp|P49207|RL34_HUMAN (101)-sp|P49207|RL34_HUMAN (108)/	Intra-Protein	3	1	11.5	9.5	0.000451548	3.16014e-05
902	293T-BSP-Pr-click-acid-break-3ul-2.10528.10528.3.0.dta	3	2343.44	KPAGAAKKPK(7)-KATGAATPKK(9)	Cross-Linked	BSP-en-acid	2343.42	null	6.83068e-11	0.0518278	0.015159	6.46874	sp|P16402|H13_HUMAN (137)-sp|P10412|H14_HUMAN (148)/sp|P10412|H14_HUMAN (136)-sp|P10412|H14_HUMAN (148)/	Intra-Protein	2	1	15.5	14.5	1.87136e-18	4.23034e-18
903	293T-BSP-Pr-click-acid-break-3ul-2.35746.35746.3.0.dta	3	2976.67	VLKQVHPDTGISSK(3)-PEPAKSAPAPK(5)	Cross-Linked	BSP-en-acid	2976.65	null	2.53351e-08	0.0518519	0.023038	7.73957	sp|P23527|H2B1O_HUMAN (47)-sp|Q16778|H2B2E_HUMAN (6)/sp|P23527|H2B1O_HUMAN (47)-sp|O60814|H2B1K_HUMAN (6)/sp|P23527|H2B1O_HUMAN (47)-sp|P62807|H2B1C_HUMAN (6)/sp|P23527|H2B1O_HUMAN (47)-sp|P06899|H2B1J_HUMAN (6)/sp|P23527|H2B1O_HUMAN (47)-sp|P57053|H2BFS_HUMAN (6)/sp|Q99880|H2B1L_HUMAN (47)-sp|Q16778|H2B2E_HUMAN (6)/sp|Q99880|H2B1L_HUMAN (47)-sp|O60814|H2B1K_HUMAN (6)/sp|Q99880|H2B1L_HUMAN (47)-s…	Intra-Protein	2	1	16.5	10.5	4.08756e-16	0.00477476
904	293T-BSP-Pr-click-acid-break-3ul-3.59514.59514.6.0.dta	6	4677.49	IGKVTSEELHYFVQNHFTSAR(3)-RWEVADLQPQLKIDK(12)	Cross-Linked	BSP-en-acid	4677.46	null	0.000142637	0.0518858	0.033433	7.14769	sp|P22695|QCR2_HUMAN (199)-sp|P22695|QCR2_HUMAN (159)/	Intra-Protein	3	1	23	11	0.000242929	0.000155409
905	293T-BSP-Pr-click-acid-break-3ul-3.59933.59933.3.0.dta	3	2774.55	GIVEFASKPAAR(8)-GFGFIKLESR(6)	Cross-Linked	BSP-en-acid	2774.54	null	1.62829e-07	0.0519325	0.018997	6.84691	sp|P23246|SFPQ_HUMAN (421)-sp|P23246|SFPQ_HUMAN (338)/	Intra-Protein	3	1	13.5	10.5	8.98454e-09	4.44469e-08
906	293T-BSP-Pr-click-acid-break-3ul.67831.67831.5.0.dta	5	4396.41	IQEIIEQLDVTTSEYEKEKLNER(17)-LAKLSDGVAVLK(3)	Cross-Linked	BSP-en-acid	4396.39	null	0.0728906	0.051999	0.022752	5.17516	sp|P10809|CH60_HUMAN (387)-sp|P10809|CH60_HUMAN (396)/	Intra-Protein	1	1	23	10	1	0.000788538
907	293T-BSP-Pr-click-acid-break-3ul-2.77252.77252.5.0.dta	5	4730.63	GLFIIDPNGVIKHLSVNDLPVGR(12)-KNGGLGHMNIALLSDLTK(1)	Cross-Linked	BSP-en-acid	4730.62	null	2.68381e-07	0.0520084	0.016466	3.48073	sp|P30048|PRDX3_HUMAN (196)-sp|P30048|PRDX3_HUMAN (149)/	Intra-Protein	2	1	19	14	0.0469776	0.000617397
908	293T-BSP-Pr-click-acid-break-3ul.58741.58741.4.0.dta	4	3515.95	YGVKVGLTNYAAAYCTGLLLAR(4)-KAHAAIR(1)	Cross-Linked	BSP-en-acid	3515.93	Carbamidomethyl[C](15)	2.43946e-07	0.052038	0.019464	5.53594	sp|P46777|RL5_HUMAN (89)-sp|P46777|RL5_HUMAN (242)/	Intra-Protein	1	1	24	6	5.25223e-07	4.42155e-08
909	293T-BSP-Pr-click-acid-break-3ul.71038.71038.4.0.dta	4	3902.03	KNNFSDTGNFGFGIQEHIDLGIK(1)-YDGIILPGK(9)	Cross-Linked	BSP-en-acid	3902.01	null	6.88419e-07	0.0521313	0.022675	5.8111	sp|P62913|RL11_HUMAN (96)-sp|P62913|RL11_HUMAN (178)/	Intra-Protein	1	1	19	12	2.70805e-08	2.20639e-07
910	293T-BSP-Pr-click-acid-break-3ul.68365.68365.3.0.dta	3	3167.78	TVTAMDVVYALKR(12)-DNIQGITKPAIR(8)	Cross-Linked	BSP-en-acid	3167.76	null	5.43111e-16	0.0521348	0.019876	6.27446	sp|P62805|H4_HUMAN (92)-sp|P62805|H4_HUMAN (32)/	Intra-Protein	1	1	16.5	9.5	2.74046e-15	1.62935e-18
911	293T-BSP-Pr-click-acid-break-3ul-3.10066.10066.3.0.dta	3	1462.95	KAAKK(1)-APVKK(4)	Cross-Linked	BSP-en-acid	1462.95	null	7.64945e-10	0.052156	0.006412	4.38293	sp|Q8WUB8|PHF10_HUMAN (202)-sp|P22674|CCNO_HUMAN (30)/sp|Q8WUB8|PHF10_HUMAN (202)-sp|P16403|H12_HUMAN (21)/sp|Q8WUB8|PHF10_HUMAN (202)-sp|P41218|MNDA_HUMAN (102)/sp|Q8WUB8|PHF10_HUMAN (202)-sp|P35268|RL22_HUMAN (5)/sp|Q8WUB8|PHF10_HUMAN (202)-sp|O43435|TBX1_HUMAN (102)/sp|Q8WUB8|PHF10_HUMAN (202)-sp|P06748|NPM_HUMAN (193)/sp|A1A4S6|RHG10_HUMAN (295)-sp|P22674|CCNO_HUMAN (30)/sp|A1A4S6|RHG10_HUMAN…	Intra-Protein	3	1	7.5	7.5	2.11133e-20	1.49722e-05
912	293T-BSP-Pr-click-acid-break-3ul.71076.71076.4.0.dta	4	3902.03	KNNFSDTGNFGFGIQEHIDLGIK(1)-YDGIILPGK(9)	Cross-Linked	BSP-en-acid	3902.01	null	6.61241e-07	0.052163	0.022567	5.78343	sp|P62913|RL11_HUMAN (96)-sp|P62913|RL11_HUMAN (178)/	Intra-Protein	1	1	17	10	1.43364e-06	2.93401e-06
913	293T-BSP-Pr-click-acid-break-3ul-2.46672.46672.3.0.dta	3	2399.35	EIAQDFKTDLR(7)-KQLATK(1)	Cross-Linked	BSP-en-acid	2399.33	null	2.06982e-08	0.0521936	0.016068	6.69687	sp|Q16695|H31T_HUMAN (80)-sp|Q16695|H31T_HUMAN (19)/sp|Q16695|H31T_HUMAN (80)-sp|Q6NXT2|H3C_HUMAN (19)/sp|Q16695|H31T_HUMAN (80)-sp|P68431|H31_HUMAN (19)/sp|Q16695|H31T_HUMAN (80)-sp|Q71DI3|H32_HUMAN (19)/sp|Q16695|H31T_HUMAN (80)-sp|Q5TEC6|H37_HUMAN (19)/sp|Q16695|H31T_HUMAN (80)-sp|P84243|H33_HUMAN (19)/sp|P68431|H31_HUMAN (80)-sp|Q16695|H31T_HUMAN (19)/sp|P68431|H31_HUMAN (80)-sp|Q6NXT2|H3C_HU…	Intra-Protein	2	1	12	8	4.32881e-08	1.59833e-07
914	293T-BSP-Pr-click-acid-break-3ul-3.50052.50052.3.0.dta	3	3351.68	KGADIMYTGTVDCWR(1)-LAADVGKSGTER(7)	Cross-Linked	BSP-en-acid	3351.65	Carbamidomethyl[C](13)	1.50135e-05	0.0521986	0.031931	9.52696	sp|P12236|ADT3_HUMAN (245)-sp|P12236|ADT3_HUMAN (147)/sp|P12235|ADT1_HUMAN (245)-sp|P12236|ADT3_HUMAN (147)/	Intra-Protein	3	1	15.5	10.5	1.64122e-15	4.74289e-07
915	293T-BSP-Pr-click-acid-break-3ul-2.80602.80602.4.0.dta	4	4302.34	TIVAINKDPEAPIFQVADYGIVADLFK(7)-GLKSGENFK(3)	Cross-Linked	BSP-en-acid	4302.31	null	9.27911e-05	0.0522302	0.032038	7.4467	sp|P13804|ETFA_HUMAN (301)-sp|P13804|ETFA_HUMAN (226)/	Intra-Protein	2	1	26	6	8.99431e-07	0.0890286
916	293T-BSP-Pr-click-acid-break-3ul-3.53178.53178.3.0.dta	3	3349.7	KGTDIMYTGTLDCWR(1)-LAADVGKAGAER(7)	Cross-Linked	BSP-en-acid	3349.67	Carbamidomethyl[C](13)	0.70015	0.052255	0.035219	10.5142	sp|P05141|ADT2_HUMAN (245)-sp|P05141|ADT2_HUMAN (147)/	Intra-Protein	3	1	11.5	11.5	0.000992866	0.254041
917	293T-BSP-Pr-click-acid-break-3ul.16055.16055.3.0.dta	3	2132.26	KATGAATPKK(9)-KPAAAAGAK(1)	Cross-Linked	BSP-en-acid	2132.25	null	2.90774e-12	0.052367	0.006397	3.00011	sp|P10412|H14_HUMAN (148)-sp|P10412|H14_HUMAN (160)/	Intra-Protein	1	1	18.5	17.5	4.10013e-17	5.56144e-17
918	293T-BSP-Pr-click-acid-break-3ul.52767.52767.5.0.dta	5	3618.93	QMADTGKLNTLLQR(7)-HLYTKDIDIHEVR(5)	Cross-Linked	BSP-en-acid	3618.91	Oxidation[M](2)	5.3523e-05	0.0523953	0.025091	6.93331	sp|Q00839|HNRPU_HUMAN (551)-sp|Q00839|HNRPU_HUMAN (352)/	Intra-Protein	1	1	9.5	15.5	0.000223943	3.56957e-07
919	293T-BSP-Pr-click-acid-break-3ul.75968.75968.5.0.dta	5	4779.59	SLQELFLAHILSPWGAEVKAEPVEVVAPR(19)-MEEVKEANIR(5)	Cross-Linked	BSP-en-acid	4779.55	null	0.00119286	0.0524907	0.036301	7.59506	sp|P09874|PARP1_HUMAN (486)-sp|P09874|PARP1_HUMAN (447)/	Intra-Protein	1	1	22.5	8.5	5.89039e-05	0.000375649
920	293T-BSP-Pr-click-acid-break-3ul-2.66385.66385.3.0.dta	3	3646.89	APQCLGKFIEIAAR(7)-GYFEYIEENKYSR(10)	Cross-Linked	BSP-en-acid	3646.84	Carbamidomethyl[C](4)	1.54039e-06	0.0525614	0.051816	14.2085	sp|Q00839|HNRPU_HUMAN (565)-sp|Q00839|HNRPU_HUMAN (265)/	Intra-Protein	2	1	9.5	14.5	2.29276e-13	1.51523e-12
921	293T-BSP-Pr-click-acid-break-3ul.87623.87623.4.3.dta	4	4507.43	INQDPQVMLAPLISIALKVSQLQER(18)-SFVGKQFSANDK(5)	Cross-Linked	BSP-en-acid	4507.44	null	4.96418e-05	0.0526302	-0.010228	-2.26914	sp|P36871|PGM1_HUMAN (545)-sp|P36871|PGM1_HUMAN (457)/	Intra-Protein	1	1	27	8	1.86458e-14	6.87202e-05
922	293T-BSP-Pr-click-acid-break-3ul.41011.41011.3.1.dta	3	3077.63	ALYEHLTAKNTK(9)-SYVSEKDVTSAK(6)	Cross-Linked	BSP-en-acid	3077.62	null	0.0355014	0.0526342	0.011604	3.77045	sp|P42704|LPPRC_HUMAN (1347)-sp|P42704|LPPRC_HUMAN (1332)/	Intra-Protein	1	1	14.5	11.5	6.53691e-14	0.00093506
923	293T-BSP-Pr-click-acid-break-3ul-2.56056.56056.4.0.dta	4	2647.57	IPTPVIHTKH(9)-FPKILENLR(3)	Cross-Linked	BSP-en-acid	2647.54	null	4.88945e-11	0.052691	0.022283	8.41648	sp|P12532|KCRU_HUMAN (416)-sp|P12532|KCRU_HUMAN (343)/	Intra-Protein	2	1	19	12	1.98321e-12	2.26681e-12
924	293T-BSP-Pr-click-acid-break-3ul.58619.58619.3.0.dta	3	3474.93	VIIVVKDGPGFYTTR(6)-TSKDTSASAVAVGLK(3)	Cross-Linked	BSP-en-acid	3474.92	null	6.37388e-07	0.0527105	0.007424	2.13645	sp|P40939|ECHA_HUMAN (540)-sp|P40939|ECHA_HUMAN (519)/	Intra-Protein	1	1	16	11	0.00156341	0.00581877
925	293T-BSP-Pr-click-acid-break-3ul.88518.88518.5.0.dta	5	4227.16	HNIMDFAMPYFIQVMKEYLTK(16)-VDKLDASESLR(3)	Cross-Linked	BSP-en-acid	4227.13	null	1.88554e-12	0.052728	0.030277	7.16254	sp|Q00610|CLH1_HUMAN (1604)-sp|Q00610|CLH1_HUMAN (1612)/	Intra-Protein	1	1	27	9	1.21525e-08	2.22485e-11
926	293T-BSP-Pr-click-acid-break-3ul.43635.43635.4.0.dta	4	2856.53	VISSIEQKTSADGNEK(8)-KIEMVR(1)	Cross-Linked	BSP-en-acid	2856.51	null	5.45195e-11	0.052769	0.014559	5.09677	sp|P61981|1433G_HUMAN (69)-sp|P61981|1433G_HUMAN (78)/	Intra-Protein	1	1	18	9	4.89927e-11	4.57371e-11
927	293T-BSP-Pr-click-acid-break-3ul.60167.60167.3.0.dta	3	3588.82	TVDNFVALATGEKGFGYK(13)-GDGTGGKSIYGER(7)	Cross-Linked	BSP-en-acid	3588.8	null	0.000385353	0.0527729	0.018273	5.09168	sp|P23284|PPIB_HUMAN (84)-sp|P23284|PPIB_HUMAN (116)/	Intra-Protein	1	1	17	7	5.09617e-13	4.90946e-06
928	293T-BSP-Pr-click-acid-break-3ul-2.43508.43508.5.0.dta	5	2533.43	TKHMLPSGFR(2)-KFLVHNVK(1)	Cross-Linked	BSP-en-acid	2533.42	null	1.84991e-07	0.0529211	0.011519	4.54681	sp|P62910|RL32_HUMAN (67)-sp|P62910|RL32_HUMAN (76)/	Intra-Protein	2	1	12	11	0.000631793	1.17789e-07
929	293T-BSP-Pr-click-acid-break-3ul.76293.76293.4.0.dta	4	4297.28	VAPEEHPVLLTEAPLNPKANR(18)-DLTDYLMKILTER(8)	Cross-Linked	BSP-en-acid	4297.29	Oxidation[M](31)	5.68547e-05	0.0529271	-0.008719	-2.02895	sp|P63261|ACTG_HUMAN (113)-sp|Q562R1|ACTBL_HUMAN (192)/sp|P63261|ACTG_HUMAN (113)-sp|P68133|ACTS_HUMAN (193)/sp|P63261|ACTG_HUMAN (113)-sp|P63261|ACTG_HUMAN (191)/sp|P63261|ACTG_HUMAN (113)-sp|P62736|ACTA_HUMAN (193)/sp|P63261|ACTG_HUMAN (113)-sp|P68032|ACTC_HUMAN (193)/sp|P63261|ACTG_HUMAN (113)-sp|P63267|ACTH_HUMAN (192)/sp|P63261|ACTG_HUMAN (113)-sp|P60709|ACTB_HUMAN (191)/sp|P60709|ACTB_HUMAN…	Intra-Protein	1	1	32.5	14.5	4.46839e-08	1.61725e-05
930	293T-BSP-Pr-click-acid-break-3ul-2.50498.50498.3.0.dta	3	2943.57	KAASITSEVFNK(1)-FKSYCSNLVR(2)	Cross-Linked	BSP-en-acid	2943.54	Carbamidomethyl[C](20)	2.41252e-08	0.0529657	0.025598	8.69633	sp|Q9Y5B9|SP16H_HUMAN (185)-sp|Q9Y5B9|SP16H_HUMAN (280)/	Intra-Protein	2	1	13	12	2.23733e-07	2.63677e-09
931	293T-BSP-Pr-click-acid-break-3ul.60776.60776.5.0.dta	5	4677.47	IGKVTSEELHYFVQNHFTSAR(3)-RWEVADLQPQLKIDK(12)	Cross-Linked	BSP-en-acid	4677.46	null	2.74583e-05	0.0530129	0.016941	3.62184	sp|P22695|QCR2_HUMAN (199)-sp|P22695|QCR2_HUMAN (159)/	Intra-Protein	1	1	21	15	1.63849e-08	2.80636e-05
932	293T-BSP-Pr-click-acid-break-3ul-2.9550.9550.4.1.dta	4	2095.08	KTESHHK(1)-KGNYSER(1)	Cross-Linked	BSP-en-acid	2095.07	null	0.000104183	0.0530224	0.01453	6.93534	sp|Q93077|H2A1C_HUMAN (120)-sp|Q7L7L0|H2A3_HUMAN (37)/sp|Q93077|H2A1C_HUMAN (120)-sp|P04908|H2A1B_HUMAN (37)/sp|Q93077|H2A1C_HUMAN (120)-sp|P20671|H2A1D_HUMAN (37)/sp|Q7L7L0|H2A3_HUMAN (120)-sp|Q7L7L0|H2A3_HUMAN (37)/sp|Q7L7L0|H2A3_HUMAN (120)-sp|P04908|H2A1B_HUMAN (37)/sp|Q7L7L0|H2A3_HUMAN (120)-sp|P20671|H2A1D_HUMAN (37)/sp|Q96KK5|H2A1H_HUMAN (120)-sp|Q7L7L0|H2A3_HUMAN (37)/sp|Q96KK5|H2A1H_HUMA…	Intra-Protein	2	1	7	10	2.64868e-06	1.06018e-07
933	293T-BSP-Pr-click-acid-break-3ul.15640.15640.3.0.dta	3	1823.12	KPAAATVTK(1)-KSAKK(4)	Cross-Linked	BSP-en-acid	1823.11	null	7.09189e-09	0.0530305	0.005103	2.79906	sp|P16403|H12_HUMAN (160)-sp|Q7Z4V5|HDGR2_HUMAN (414)/sp|P16403|H12_HUMAN (160)-sp|P10412|H14_HUMAN (152)/sp|P16403|H12_HUMAN (160)-sp|Q13349|ITAD_HUMAN (250)/sp|P16403|H12_HUMAN (160)-sp|P16403|H12_HUMAN (152)/sp|P16403|H12_HUMAN (160)-sp|Q9P2R6|RERE_HUMAN (634)/sp|P16403|H12_HUMAN (160)-sp|P14652|HXB2_HUMAN (105)/	Intra-Protein	1	1	16.5	8.5	7.91501e-13	8.24489e-08
934	293T-BSP-Pr-click-acid-break-3ul-2.62239.62239.3.0.dta	3	3755.05	KDLYANTVLSGGTTMYPGIADR(1)-IKIIAPPER(2)	Cross-Linked	BSP-en-acid	3755.02	null	4.25519e-24	0.0532166	0.028497	7.58904	sp|P63261|ACTG_HUMAN (291)-sp|Q562R1|ACTBL_HUMAN (329)/sp|P63261|ACTG_HUMAN (291)-sp|P68133|ACTS_HUMAN (330)/sp|P63261|ACTG_HUMAN (291)-sp|P63261|ACTG_HUMAN (328)/sp|P63261|ACTG_HUMAN (291)-sp|P62736|ACTA_HUMAN (330)/sp|P63261|ACTG_HUMAN (291)-sp|P68032|ACTC_HUMAN (330)/sp|P63261|ACTG_HUMAN (291)-sp|P63267|ACTH_HUMAN (329)/sp|P63261|ACTG_HUMAN (291)-sp|P60709|ACTB_HUMAN (328)/sp|P60709|ACTB_HUMAN…	Intra-Protein	2	1	25.5	7.5	1	0.0163388
935	293T-BSP-Pr-click-acid-break-3ul-3.63179.63179.4.0.dta	4	3771.12	TLSDYNIQKESTLHLVLR(9)-MQIFVKTLTGK(6)	Cross-Linked	BSP-en-acid	3771.09	null	1.62439e-05	0.0532852	0.027632	7.32733	sp|P62987|RL40_HUMAN (63)-sp|P62987|RL40_HUMAN (6)/sp|P62987|RL40_HUMAN (63)-sp|P62979|RS27A_HUMAN (6)/sp|P62987|RL40_HUMAN (63)-sp|P0CG48|UBC_HUMAN (6)/sp|P62987|RL40_HUMAN (63)-sp|P0CG47|UBB_HUMAN (6)/sp|P62979|RS27A_HUMAN (63)-sp|P62987|RL40_HUMAN (6)/sp|P62979|RS27A_HUMAN (63)-sp|P62979|RS27A_HUMAN (6)/sp|P62979|RS27A_HUMAN (63)-sp|P0CG48|UBC_HUMAN (6)/sp|P62979|RS27A_HUMAN (63)-sp|P0CG47|UBB…	Intra-Protein	3	1	22	14	1.93932e-17	0.000131846
936	293T-BSP-Pr-click-acid-break-3ul-2.62638.62638.3.0.dta	3	3691.93	FKEQLTPSQIMSLEK(2)-AEWQVYKEEISR(7)	Cross-Linked	BSP-en-acid	3691.9	null	2.79445e-09	0.0533518	0.029857	8.08715	sp|Q00059|TFAM_HUMAN (118)-sp|Q00059|TFAM_HUMAN (111)/	Intra-Protein	2	1	11	10	1.03782e-07	7.42833e-07
937	293T-BSP-Pr-click-acid-break-3ul-3.78317.78317.6.2.dta	6	6258.35	VTLATLKMSVQPTVSLGGFEITPPVVLR(7)-TVSLGAGAKDELHIVEAEAMNYEGSPIK(9)	Cross-Linked	BSP-en-acid	6258.34	null	0.0864195	0.0533664	0.005667	0.905511	sp|P06748|NPM_HUMAN (80)-sp|P06748|NPM_HUMAN (54)/	Intra-Protein	3	1	16.5	17.5	9.65479e-07	0.00115615
938	293T-BSP-Pr-click-acid-break-3ul-2.40791.40791.3.0.dta	3	2494.45	SLVSKGTLVQTK(5)-AASGEAKPK(7)	Cross-Linked	BSP-en-acid	2494.42	null	8.34429e-07	0.0533836	0.02331	9.34484	sp|P16402|H13_HUMAN (91)-sp|P10412|H14_HUMAN (117)/sp|P16402|H13_HUMAN (91)-sp|P16403|H12_HUMAN (117)/sp|P16402|H13_HUMAN (91)-sp|P16401|H15_HUMAN (120)/sp|Q02539|H11_HUMAN (93)-sp|P10412|H14_HUMAN (117)/sp|Q02539|H11_HUMAN (93)-sp|P16403|H12_HUMAN (117)/sp|Q02539|H11_HUMAN (93)-sp|P16401|H15_HUMAN (120)/sp|P10412|H14_HUMAN (90)-sp|P10412|H14_HUMAN (117)/sp|P10412|H14_HUMAN (90)-sp|P16403|H12_HUM…	Intra-Protein	2	1	16.5	17.5	1.23473e-09	3.8752e-06
939	293T-BSP-Pr-click-acid-break-3ul-3.12880.12880.4.0.dta	4	2215.34	KPAGAAKKPK(7)-KATGAATPK(1)	Cross-Linked	BSP-en-acid	2215.33	null	4.22916e-09	0.0534251	0.013411	6.05373	sp|P16402|H13_HUMAN (137)-sp|P10412|H14_HUMAN (140)/sp|P10412|H14_HUMAN (136)-sp|P10412|H14_HUMAN (140)/	Intra-Protein	3	1	19	23	4.76107e-09	1.42473e-21
940	293T-BSP-Pr-click-acid-break-3ul-2.41925.41925.5.1.dta	5	2467.54	KLIKDGLIIR(4)-KPVTVHSR(1)	Cross-Linked	BSP-en-acid	2467.52	null	0.000135802	0.0534554	0.020019	8.11299	sp|P84098|RL19_HUMAN (46)-sp|P84098|RL19_HUMAN (53)/	Intra-Protein	2	1	12.5	12.5	0.000351099	1.67112e-08
941	293T-BSP-Pr-click-acid-break-3ul-3.84273.84273.4.0.dta	4	4142.33	KYSVWIGGSILASLSTFQQMWISK(1)-IKIIAPPER(2)	Cross-Linked	BSP-en-acid	4142.29	null	6.37341e-06	0.0535385	0.044615	10.7706	sp|Q562R1|ACTBL_HUMAN (337)-sp|Q562R1|ACTBL_HUMAN (329)/sp|Q562R1|ACTBL_HUMAN (337)-sp|P68133|ACTS_HUMAN (330)/sp|Q562R1|ACTBL_HUMAN (337)-sp|P63261|ACTG_HUMAN (328)/sp|Q562R1|ACTBL_HUMAN (337)-sp|P62736|ACTA_HUMAN (330)/sp|Q562R1|ACTBL_HUMAN (337)-sp|P68032|ACTC_HUMAN (330)/sp|Q562R1|ACTBL_HUMAN (337)-sp|P63267|ACTH_HUMAN (329)/sp|Q562R1|ACTBL_HUMAN (337)-sp|P60709|ACTB_HUMAN (328)/sp|P63261|ACT…	Intra-Protein	3	1	21	6	1	3.12497e-06
942	293T-BSP-Pr-click-acid-break-3ul-2.50919.50919.3.0.dta	3	2927.62	ALAAAGYDVEKNNSR(11)-SGVSLAALKK(9)	Cross-Linked	BSP-en-acid	2927.59	null	8.23668e-11	0.0535466	0.024315	8.30545	sp|P16402|H13_HUMAN (76)-sp|P16402|H13_HUMAN (64)/sp|P16402|H13_HUMAN (76)-sp|P10412|H14_HUMAN (63)/sp|P16402|H13_HUMAN (76)-sp|P16403|H12_HUMAN (63)/sp|Q02539|H11_HUMAN (78)-sp|P16402|H13_HUMAN (64)/sp|Q02539|H11_HUMAN (78)-sp|P10412|H14_HUMAN (63)/sp|Q02539|H11_HUMAN (78)-sp|P16403|H12_HUMAN (63)/sp|P10412|H14_HUMAN (75)-sp|P16402|H13_HUMAN (64)/sp|P10412|H14_HUMAN (75)-sp|P10412|H14_HUMAN (63)…	Intra-Protein	2	1	22	16	7.22598e-12	1.44653e-12
943	293T-BSP-Pr-click-acid-break-3ul-3.55555.55555.3.0.dta	3	2474.41	GIVEFASKPAAR(8)-GKGFGFIK(2)	Cross-Linked	BSP-en-acid	2474.39	null	6.97379e-09	0.053575	0.023209	9.37968	sp|P23246|SFPQ_HUMAN (421)-sp|P23246|SFPQ_HUMAN (332)/	Intra-Protein	3	1	19	8	2.20116e-11	9.46628e-09
944	293T-BSP-Pr-click-acid-break-3ul-2.55195.55195.3.0.dta	3	3104.67	KTVTAMDVVYALK(1)-DAVTYTEHAKR(10)	Cross-Linked	BSP-en-acid	3104.64	null	5.38176e-16	0.0535927	0.021401	6.89322	sp|P62805|H4_HUMAN (80)-sp|P62805|H4_HUMAN (78)/	Intra-Protein	2	1	14	14	2.30806e-12	2.07905e-14
945	293T-BSP-Pr-click-acid-break-3ul-3.50245.50245.3.0.dta	3	2609.51	TLLIKTVETR(5)-KLLEGEESR(1)	Cross-Linked	BSP-en-acid	2609.49	null	4.69128e-07	0.0536029	0.019974	7.65438	sp|P08670|VIME_HUMAN (445)-sp|P41219|PERI_HUMAN (398)/sp|P08670|VIME_HUMAN (445)-sp|P08670|VIME_HUMAN (402)/sp|P08670|VIME_HUMAN (445)-sp|P17661|DESM_HUMAN (407)/sp|P08670|VIME_HUMAN (445)-sp|P08729|K2C7_HUMAN (394)/sp|P08670|VIME_HUMAN (445)-sp|P05787|K2C8_HUMAN (393)/	Intra-Protein	3	1	12.5	8.5	5.2536e-06	3.14277e-09
946	293T-BSP-Pr-click-acid-break-3ul.36219.36219.3.0.dta	3	2068.23	LAQYESKK(7)-KPALVAK(1)	Cross-Linked	BSP-en-acid	2068.22	null	1.56561e-07	0.053611	0.010553	5.10246	sp|P24534|EF1B_HUMAN (129)-sp|P29692|EF1D_HUMAN (189)/sp|P24534|EF1B_HUMAN (129)-sp|P24534|EF1B_HUMAN (133)/	Intra-Protein	1	1	10.5	7.5	4.03291e-07	3.5112e-12
947	293T-BSP-Pr-click-acid-break-3ul.71551.71551.4.0.dta	4	3291.92	ELVSLKQEQQAFK(6)-LALQALTEKLLR(9)	Cross-Linked	BSP-en-acid	3291.9	null	0.000266118	0.053645	0.01877	5.70187	sp|Q07065|CKAP4_HUMAN (332)-sp|Q07065|CKAP4_HUMAN (355)/	Intra-Protein	1	1	14	14	2.20165e-10	0.00162387
948	293T-BSP-Pr-click-acid-break-3ul-3.25437.25437.3.0.dta	3	2532.38	LLEQYKEESKK(10)-KQNTGSK(1)	Cross-Linked	BSP-en-acid	2532.37	null	4.47516e-21	0.0536551	0.018132	7.1601	sp|Q00839|HNRPU_HUMAN (674)-sp|Q00839|HNRPU_HUMAN (682)/	Intra-Protein	3	1	12.5	5.5	2.35357e-10	1.50463e-19
949	293T-BSP-Pr-click-acid-break-3ul.66155.66155.3.0.dta	3	3646.86	APQCLGKFIEIAAR(7)-GYFEYIEENKYSR(10)	Cross-Linked	BSP-en-acid	3646.84	Carbamidomethyl[C](4)	1.50747e-06	0.0536577	0.026238	7.19473	sp|Q00839|HNRPU_HUMAN (565)-sp|Q00839|HNRPU_HUMAN (265)/	Intra-Protein	1	1	10.5	14.5	7.13708e-07	0.00010495
950	293T-BSP-Pr-click-acid-break-3ul-2.42918.42918.3.0.dta	3	2303.3	FQSKYEPR(4)-SKVLEVAK(2)	Cross-Linked	BSP-en-acid	2303.28	null	3.44544e-10	0.0537883	0.019559	8.49182	sp|P13667|PDIA4_HUMAN (366)-sp|P13667|PDIA4_HUMAN (437)/	Intra-Protein	2	1	9	12	1.32054e-07	1.66058e-08
951	293T-BSP-Pr-click-acid-break-3ul-2.66462.66462.3.0.dta	3	3052.72	GVLKVFLENVIR(4)-DAVTYTEHAKR(10)	Cross-Linked	BSP-en-acid	3052.69	null	2.44137e-09	0.0538214	0.023479	7.69124	sp|P62805|H4_HUMAN (60)-sp|P62805|H4_HUMAN (78)/	Intra-Protein	2	1	10.5	11.5	5.7509e-16	1.99816e-09
952	293T-BSP-Pr-click-acid-break-3ul.66003.66003.4.0.dta	4	2862.61	PGGDTIFGKIIR(9)-ADEIAKAQVAR(6)	Cross-Linked	BSP-en-acid	2862.58	Acetyl[ProteinN-term](15)	0.000240918	0.0538331	0.023478	8.20168	sp|P49773|HINT1_HUMAN (21)-sp|P49773|HINT1_HUMAN (7)/	Intra-Protein	1	1	11.5	14.5	0.000343196	1.29733e-08
953	293T-BSP-Pr-click-acid-break-3ul.55722.55722.4.0.dta	4	2960.69	MQKEITALAPSTMK(3)-IKIIAPPER(2)	Cross-Linked	BSP-en-acid	2960.67	null	1.58412e-13	0.053851	0.020371	6.88054	sp|P68133|ACTS_HUMAN (317)-sp|Q562R1|ACTBL_HUMAN (329)/sp|P68133|ACTS_HUMAN (317)-sp|P68133|ACTS_HUMAN (330)/sp|P68133|ACTS_HUMAN (317)-sp|P63261|ACTG_HUMAN (328)/sp|P68133|ACTS_HUMAN (317)-sp|P62736|ACTA_HUMAN (330)/sp|P68133|ACTS_HUMAN (317)-sp|P68032|ACTC_HUMAN (330)/sp|P68133|ACTS_HUMAN (317)-sp|P63267|ACTH_HUMAN (329)/sp|P68133|ACTS_HUMAN (317)-sp|P60709|ACTB_HUMAN (328)/sp|P63261|ACTG_HUMAN…	Intra-Protein	1	1	15	8	1.90363e-11	1.0568e-07
954	293T-BSP-Pr-click-acid-break-3ul-2.27386.27386.4.1.dta	4	1940.07	KFAETQPK(1)-KDTPR(1)	Cross-Linked	BSP-en-acid	1940.06	null	0.000178376	0.0538611	0.012283	6.33125	sp|P26641|EF1G_HUMAN (220)-sp|P26641|EF1G_HUMAN (228)/	Intra-Protein	2	1	10	7	0.000262221	0.00124161
955	293T-BSP-Pr-click-acid-break-3ul-3.59428.59428.3.0.dta	3	3845.02	KLFIGGLSFETTDESLR(1)-SKSESPKEPEQLR(2)	Cross-Linked	BSP-en-acid	3845	Acetyl[ProteinN-term](20)	1	0.0538683	0.027317	7.10456	sp|P09651|ROA1_HUMAN (15)-sp|P09651|ROA1_HUMAN (3)/sp|Q32P51|RA1L2_HUMAN (15)-sp|P09651|ROA1_HUMAN (3)/	Intra-Protein	3	1	18	10	1	9.91347e-09
956	293T-BSP-Pr-click-acid-break-3ul.19369.19369.4.0.dta	4	1795.04	KGTANAR(1)-KNTLAR(1)	Cross-Linked	BSP-en-acid	1795.03	null	0.00124745	0.0538724	0.00703	3.91637	sp|P84098|RL19_HUMAN (82)-sp|P84098|RL19_HUMAN (65)/	Intra-Protein	1	1	12	12	0.000762161	0.00156961
957	293T-BSP-Pr-click-acid-break-3ul-2.57425.57425.4.0.dta	4	2474.41	GIVEFASKPAAR(8)-GKGFGFIK(2)	Cross-Linked	BSP-en-acid	2474.39	null	1.0185e-08	0.05398	0.01738	7.02395	sp|P23246|SFPQ_HUMAN (421)-sp|P23246|SFPQ_HUMAN (332)/	Intra-Protein	2	1	21	9	1.11177e-11	5.38096e-08
958	293T-BSP-Pr-click-acid-break-3ul-3.8976.8976.5.0.dta	5	2148.26	KAASGEAKPK(1)-KAGGTKPK(1)	Cross-Linked	BSP-en-acid	2148.25	null	2.34845e-06	0.0539958	0.009242	4.30211	sp|P10412|H14_HUMAN (110)-sp|P16403|H12_HUMAN (122)/sp|P16403|H12_HUMAN (110)-sp|P16403|H12_HUMAN (122)/sp|P16401|H15_HUMAN (113)-sp|P16403|H12_HUMAN (122)/	Intra-Protein	3	1	13.5	11.5	3.0816e-05	7.44552e-05
959	293T-BSP-Pr-click-acid-break-3ul-2.54303.54303.3.0.dta	3	3541.97	GEIIAKQGGGGGGGSVPGIER(6)-INEILSNALKR(10)	Cross-Linked	BSP-en-acid	3541.94	null	7.59772e-09	0.0540607	0.027254	7.69464	sp|P52272|HNRPM_HUMAN (388)-sp|P52272|HNRPM_HUMAN (381)/	Intra-Protein	2	1	23	15	4.46465e-17	1.23586e-14
960	293T-BSP-Pr-click-acid-break-3ul-2.72073.72073.5.0.dta	5	4797.64	VNVPVIGGHAGKTIIPLISQCTPK(12)-VSSFEEKMISDAIPELK(7)	Cross-Linked	BSP-en-acid	4797.59	Carbamidomethyl[C](21)	1	0.0540715	0.050343	10.4934	sp|P40926|MDHM_HUMAN (203)-sp|P40926|MDHM_HUMAN (314)/	Intra-Protein	2	1	12.5	9.5	1	0.0334957
961	293T-BSP-Pr-click-acid-break-3ul-2.25800.25800.3.0.dta	3	2532.39	LLEQYKEESKK(10)-KQNTGSK(1)	Cross-Linked	BSP-en-acid	2532.37	null	1.03564e-11	0.0542996	0.019338	7.63633	sp|Q00839|HNRPU_HUMAN (674)-sp|Q00839|HNRPU_HUMAN (682)/	Intra-Protein	2	1	14.5	7.5	6.15874e-09	1.60916e-11
962	293T-BSP-Pr-click-acid-break-3ul-3.49598.49598.5.1.dta	5	3341.87	IVAPGKGILAADESTGSIAK(6)-KELSDIAHR(1)	Cross-Linked	BSP-en-acid	3341.84	null	8.43793e-05	0.0543365	0.031255	9.35262	sp|P04075|ALDOA_HUMAN (28)-sp|P04075|ALDOA_HUMAN (14)/	Intra-Protein	3	1	15	10	5.55453e-05	0.000328639
963	293T-BSP-Pr-click-acid-break-3ul-3.14567.14567.3.0.dta	3	2061.23	KATGAATPK(1)-AKKPAGAAK(2)	Cross-Linked	BSP-en-acid	2061.22	null	1.78972e-08	0.0543679	0.009741	4.72585	sp|P10412|H14_HUMAN (140)-sp|P10412|H14_HUMAN (129)/	Intra-Protein	3	1	15	16	4.69849e-09	1.16619e-08
964	293T-BSP-Pr-click-acid-break-3ul-2.77657.77657.4.0.dta	4	4592.61	LVNLQHLDLLNNKLVTLPVSFAQLK(13)-NKLQQLPADFGR(2)	Cross-Linked	BSP-en-acid	4592.61	null	7.75331e-06	0.0544013	0.00656	1.42838	sp|Q96AG4|LRC59_HUMAN (96)-sp|Q96AG4|LRC59_HUMAN (73)/	Intra-Protein	2	1	28	11	1.06893e-07	2.02842e-05
965	293T-BSP-Pr-click-acid-break-3ul-2.52045.52045.3.0.dta	3	3260.77	KTVTAMDVVYALKR(1)-DAVTYTEHAKR(10)	Cross-Linked	BSP-en-acid	3260.75	null	1.44421e-17	0.0544085	0.028101	8.61797	sp|P62805|H4_HUMAN (80)-sp|P62805|H4_HUMAN (78)/	Intra-Protein	2	1	12.5	16.5	1.43616e-16	8.70796e-15
966	293T-BSP-Pr-click-acid-break-3ul.68249.68249.3.1.dta	3	3042.68	TLNDELEIIEGMKFDR(13)-KGVITVK(1)	Cross-Linked	BSP-en-acid	3042.65	null	7.63651e-08	0.0544651	0.020795	6.83449	sp|P10809|CH60_HUMAN (218)-sp|P10809|CH60_HUMAN (196)/	Intra-Protein	1	1	23	4	1.87995e-14	3.69293e-09
967	293T-BSP-Pr-click-acid-break-3ul-3.44104.44104.4.0.dta	4	3044.56	VSEMQKLDAQVK(6)-LKTEGSDLCDR(2)	Cross-Linked	BSP-en-acid	3044.54	Carbamidomethyl[C](24)	4.98218e-06	0.0544893	0.021403	7.02996	sp|P04843|RPN1_HUMAN (553)-sp|P04843|RPN1_HUMAN (538)/	Intra-Protein	3	1	12	9	0.000557934	6.77415e-09
968	293T-BSP-Pr-click-acid-break-3ul-2.22630.22630.3.0.dta	3	2762.35	NDKSEEEQSSSSVK(3)-KDETNVK(1)	Cross-Linked	BSP-en-acid	2762.33	null	1.43039e-12	0.0545553	0.01766	6.39315	sp|P07910|HNRPC_HUMAN (232)-sp|P07910|HNRPC_HUMAN (244)/	Intra-Protein	2	1	14	8	6.34932e-11	1.28335e-12
969	293T-BSP-Pr-click-acid-break-3ul.60331.60331.5.0.dta	5	3956.23	TSLSAKVNNASLIGLGYTQTLRPGVK(6)-AAKDVFNK(3)	Cross-Linked	BSP-en-acid	3956.2	null	0.000248598	0.0545816	0.032109	8.11613	sp|Q9Y277|VDAC3_HUMAN (236)-sp|Q9Y277|VDAC3_HUMAN (15)/	Intra-Protein	1	1	24.5	7.5	2.22985e-05	0.000265092
970	293T-BSP-Pr-click-acid-break-3ul-2.12835.12835.4.0.dta	4	1816.1	KAGAAKPR(1)-KPAGAAK(1)	Cross-Linked	BSP-en-acid	1816.09	null	5.97705e-06	0.0545822	0.010491	5.77669	sp|P16402|H13_HUMAN (123)-sp|P16402|H13_HUMAN (131)/sp|P16402|H13_HUMAN (123)-sp|P10412|H14_HUMAN (130)/	Intra-Protein	2	1	19	14	8.85663e-07	3.09744e-05
971	293T-BSP-Pr-click-acid-break-3ul-2.74196.74196.4.1.dta	4	3735.18	VTIAQGGVLPNIQAVLLPKK(19)-NDEELNKLLGR(7)	Cross-Linked	BSP-en-acid	3735.15	null	0.00255346	0.0546317	0.026785	7.17106	sp|Q93077|H2A1C_HUMAN (119)-sp|Q93077|H2A1C_HUMAN (96)/sp|Q93077|H2A1C_HUMAN (119)-sp|Q7L7L0|H2A3_HUMAN (96)/sp|Q93077|H2A1C_HUMAN (119)-sp|P04908|H2A1B_HUMAN (96)/sp|Q7L7L0|H2A3_HUMAN (119)-sp|Q93077|H2A1C_HUMAN (96)/sp|Q7L7L0|H2A3_HUMAN (119)-sp|Q7L7L0|H2A3_HUMAN (96)/sp|Q7L7L0|H2A3_HUMAN (119)-sp|P04908|H2A1B_HUMAN (96)/sp|Q96KK5|H2A1H_HUMAN (119)-sp|Q93077|H2A1C_HUMAN (96)/sp|Q96KK5|H2A1H_HUM…	Intra-Protein	2	1	17	7	1	1.40469e-05
972	293T-BSP-Pr-click-acid-break-3ul.45269.45269.4.0.dta	4	3044.56	VSEMQKLDAQVK(6)-LKTEGSDLCDR(2)	Cross-Linked	BSP-en-acid	3044.54	Carbamidomethyl[C](24)	3.13792e-05	0.054777	0.017699	5.81336	sp|P04843|RPN1_HUMAN (553)-sp|P04843|RPN1_HUMAN (538)/	Intra-Protein	1	1	12	11	3.69066e-05	3.86301e-05
973	293T-BSP-Pr-click-acid-break-3ul-2.30617.30617.5.0.dta	5	2900.61	GTLVQTKGTGASGSFK(7)-KAASGEAKPK(1)	Cross-Linked	BSP-en-acid	2900.58	null	8.83159e-06	0.0548895	0.023052	7.94736	sp|P16402|H13_HUMAN (98)-sp|P10412|H14_HUMAN (110)/sp|P16402|H13_HUMAN (98)-sp|P16403|H12_HUMAN (110)/sp|P16402|H13_HUMAN (98)-sp|P16401|H15_HUMAN (113)/sp|Q02539|H11_HUMAN (100)-sp|P10412|H14_HUMAN (110)/sp|Q02539|H11_HUMAN (100)-sp|P16403|H12_HUMAN (110)/sp|Q02539|H11_HUMAN (100)-sp|P16401|H15_HUMAN (113)/sp|P10412|H14_HUMAN (97)-sp|P10412|H14_HUMAN (110)/sp|P10412|H14_HUMAN (97)-sp|P16403|H12_…	Intra-Protein	2	1	17	12	3.23725e-05	5.79771e-06
974	293T-BSP-Pr-click-acid-break-3ul.33945.33945.3.0.dta	3	2373.3	GTGASGSFKLNK(9)-AVAASKER(6)	Cross-Linked	BSP-en-acid	2373.29	null	4.93851e-10	0.0549077	0.009867	4.15752	sp|P16402|H13_HUMAN (107)-sp|P16402|H13_HUMAN (53)/sp|P16402|H13_HUMAN (107)-sp|P10412|H14_HUMAN (52)/sp|P16402|H13_HUMAN (107)-sp|P16403|H12_HUMAN (52)/sp|P16402|H13_HUMAN (107)-sp|P16401|H15_HUMAN (55)/sp|Q02539|H11_HUMAN (109)-sp|P16402|H13_HUMAN (53)/sp|Q02539|H11_HUMAN (109)-sp|P10412|H14_HUMAN (52)/sp|Q02539|H11_HUMAN (109)-sp|P16403|H12_HUMAN (52)/sp|Q02539|H11_HUMAN (109)-sp|P16401|H15_HU…	Intra-Protein	1	1	16.5	13.5	2.52875e-15	4.16273e-12
975	293T-BSP-Pr-click-acid-break-3ul-3.52811.52811.3.0.dta	3	3602.93	QMADTGKLNTLLQR(7)-HLYTKDIDIHEVR(5)	Cross-Linked	BSP-en-acid	3602.91	null	1	0.0549684	0.018578	5.15639	sp|Q00839|HNRPU_HUMAN (551)-sp|Q00839|HNRPU_HUMAN (352)/	Intra-Protein	3	1	7.5	14.5	0.0911962	0.000486757
976	293T-BSP-Pr-click-acid-break-3ul.69049.69049.4.2.dta	4	3270.8	TLSDYNIQKESTLHLVLR(9)-MQIFVK(1)	Cross-Linked	BSP-en-acid	3270.79	null	5.73778e-05	0.0550136	0.010714	3.27566	sp|P62987|RL40_HUMAN (63)-sp|P62987|RL40_HUMAN (1)/sp|P62987|RL40_HUMAN (63)-sp|P62979|RS27A_HUMAN (1)/sp|P62987|RL40_HUMAN (63)-sp|P0CG48|UBC_HUMAN (1)/sp|P62987|RL40_HUMAN (63)-sp|P0CG47|UBB_HUMAN (1)/sp|P62979|RS27A_HUMAN (63)-sp|P62987|RL40_HUMAN (1)/sp|P62979|RS27A_HUMAN (63)-sp|P62979|RS27A_HUMAN (1)/sp|P62979|RS27A_HUMAN (63)-sp|P0CG48|UBC_HUMAN (1)/sp|P62979|RS27A_HUMAN (63)-sp|P0CG47|UBB…	Intra-Protein	1	1	23	6	0.0022763	2.18641e-05
977	293T-BSP-Pr-click-acid-break-3ul.30061.30061.3.0.dta	3	2267.36	AKKPALVAK(2)-LAQYESKK(7)	Cross-Linked	BSP-en-acid	2267.35	null	3.56932e-09	0.0550334	0.011395	5.02569	sp|P29692|EF1D_HUMAN (188)-sp|P24534|EF1B_HUMAN (129)/sp|P24534|EF1B_HUMAN (132)-sp|P24534|EF1B_HUMAN (129)/	Intra-Protein	1	1	9.5	9.5	1.78377e-17	5.1737e-10
978	293T-BSP-Pr-click-acid-break-3ul.45262.45262.3.0.dta	3	3044.55	VSEMQKLDAQVK(6)-LKTEGSDLCDR(2)	Cross-Linked	BSP-en-acid	3044.54	Carbamidomethyl[C](24)	7.74258e-06	0.0550448	0.015954	5.2402	sp|P04843|RPN1_HUMAN (553)-sp|P04843|RPN1_HUMAN (538)/	Intra-Protein	1	1	10	9	1	6.11976e-12
979	293T-BSP-Pr-click-acid-break-3ul-2.55992.55992.5.0.dta	5	2647.56	IPTPVIHTKH(9)-FPKILENLR(3)	Cross-Linked	BSP-en-acid	2647.54	null	1.31652e-06	0.05505	0.019897	7.51527	sp|P12532|KCRU_HUMAN (416)-sp|P12532|KCRU_HUMAN (343)/	Intra-Protein	2	1	11	10	3.32698e-06	2.19004e-12
980	293T-BSP-Pr-click-acid-break-3ul-3.27997.27997.3.0.dta	3	2149.26	KSAPATGGVK(1)-QLATKAAR(5)	Cross-Linked	BSP-en-acid	2149.25	null	2.51613e-08	0.0551208	0.01259	5.85787	sp|Q16695|H31T_HUMAN (28)-sp|Q6NXT2|H3C_HUMAN (24)/sp|Q16695|H31T_HUMAN (28)-sp|P68431|H31_HUMAN (24)/sp|Q16695|H31T_HUMAN (28)-sp|Q71DI3|H32_HUMAN (24)/sp|Q16695|H31T_HUMAN (28)-sp|Q5TEC6|H37_HUMAN (24)/sp|Q16695|H31T_HUMAN (28)-sp|P84243|H33_HUMAN (24)/sp|P68431|H31_HUMAN (28)-sp|Q6NXT2|H3C_HUMAN (24)/sp|P68431|H31_HUMAN (28)-sp|P68431|H31_HUMAN (24)/sp|P68431|H31_HUMAN (28)-sp|Q71DI3|H32_HUMAN…	Intra-Protein	3	1	14.5	12.5	7.08457e-13	2.89905e-05
981	293T-BSP-Pr-click-acid-break-3ul-2.51695.51695.3.0.dta	3	3341.87	IVAPGKGILAADESTGSIAK(6)-KELSDIAHR(1)	Cross-Linked	BSP-en-acid	3341.84	null	0.00473511	0.0552261	0.027028	8.08775	sp|P04075|ALDOA_HUMAN (28)-sp|P04075|ALDOA_HUMAN (14)/	Intra-Protein	2	1	17	8	3.59756e-09	0.00432873
982	293T-BSP-Pr-click-acid-break-3ul-2.61643.61643.4.0.dta	4	3396.77	TEWLDGKHVVFGK(7)-VKEGMNIVEAMER(2)	Cross-Linked	BSP-en-acid	3396.74	null	7.42756e-15	0.055282	0.027034	7.9588	sp|P62937|PPIA_HUMAN (125)-sp|P62937|PPIA_HUMAN (133)/	Intra-Protein	2	1	10	14	2.34226e-09	1.23964e-47
983	293T-BSP-Pr-click-acid-break-3ul-3.77544.77544.4.0.dta	4	4281.32	VAPEEHPVLLTEAPLNPKANR(18)-DLTDYLMKILTER(8)	Cross-Linked	BSP-en-acid	4281.29	null	0.000162994	0.0554273	0.024892	5.81413	sp|P63261|ACTG_HUMAN (113)-sp|Q562R1|ACTBL_HUMAN (192)/sp|P63261|ACTG_HUMAN (113)-sp|P68133|ACTS_HUMAN (193)/sp|P63261|ACTG_HUMAN (113)-sp|P63261|ACTG_HUMAN (191)/sp|P63261|ACTG_HUMAN (113)-sp|P62736|ACTA_HUMAN (193)/sp|P63261|ACTG_HUMAN (113)-sp|P68032|ACTC_HUMAN (193)/sp|P63261|ACTG_HUMAN (113)-sp|P63267|ACTH_HUMAN (192)/sp|P63261|ACTG_HUMAN (113)-sp|P60709|ACTB_HUMAN (191)/sp|P60709|ACTB_HUMAN…	Intra-Protein	3	1	25.5	8.5	4.74938e-07	9.36417e-05
984	293T-BSP-Pr-click-acid-break-3ul.55765.55765.3.0.dta	3	2647.56	IPTPVIHTKH(9)-FPKILENLR(3)	Cross-Linked	BSP-en-acid	2647.54	null	5.3384e-08	0.0554362	0.020268	7.6554	sp|P12532|KCRU_HUMAN (416)-sp|P12532|KCRU_HUMAN (343)/	Intra-Protein	1	1	16	7	3.73414e-09	5.6695e-08
985	293T-BSP-Pr-click-acid-break-3ul-3.14542.14542.3.0.dta	3	1990.19	KATGAATPKK(9)-KPAGAAK(1)	Cross-Linked	BSP-en-acid	1990.18	null	1.68333e-14	0.0554498	0.008579	4.31066	sp|P10412|H14_HUMAN (148)-sp|P16402|H13_HUMAN (131)/sp|P10412|H14_HUMAN (148)-sp|P10412|H14_HUMAN (130)/	Intra-Protein	3	1	17	11	3.34509e-12	5.12342e-16
986	293T-BSP-Pr-click-acid-break-3ul-2.10630.10630.4.0.dta	4	1907.12	KAASGEAKPK(1)-KAGAAK(1)	Cross-Linked	BSP-en-acid	1907.11	null	0.000232184	0.0554865	0.010801	5.66355	sp|P10412|H14_HUMAN (110)-sp|P16402|H13_HUMAN (123)/sp|P10412|H14_HUMAN (110)-sp|P10412|H14_HUMAN (122)/sp|P10412|H14_HUMAN (110)-sp|P16401|H15_HUMAN (125)/sp|P16403|H12_HUMAN (110)-sp|P16402|H13_HUMAN (123)/sp|P16403|H12_HUMAN (110)-sp|P10412|H14_HUMAN (122)/sp|P16403|H12_HUMAN (110)-sp|P16401|H15_HUMAN (125)/sp|P16401|H15_HUMAN (113)-sp|P16402|H13_HUMAN (123)/sp|P16401|H15_HUMAN (113)-sp|P10412…	Intra-Protein	2	1	22.5	11.5	4.62699e-19	5.07235e-05
987	293T-BSP-Pr-click-acid-break-3ul.41186.41186.4.0.dta	4	2288.22	FSKSATSPEGK(3)-KLWGDR(1)	Cross-Linked	BSP-en-acid	2288.2	null	4.40058e-06	0.0555531	0.01258	5.49776	sp|P13639|EF2_HUMAN (275)-sp|P13639|EF2_HUMAN (259)/	Intra-Protein	1	1	15	9	1.90745e-07	6.15492e-05
988	293T-BSP-Pr-click-acid-break-3ul.86910.86910.6.1.dta	6	7470.81	ASVPDGFLSELTQQLAQATGKPPQYIAVHVVPDQLMAFGGSSEPCALCSLHSIGK(21)-PMFIVNTNVPR(1)	Cross-Linked	BSP-en-acid	7470.78	Carbamidomethyl[C](45);Carbamidomethyl[C](48)	0.574746	0.0556124	0.02988	3.99958	sp|P14174|MIF_HUMAN (33)-sp|P14174|MIF_HUMAN (2)/	Intra-Protein	1	1	24	11	1	0.0178146
989	293T-BSP-Pr-click-acid-break-3ul-2.80981.80981.5.0.dta	5	6258.4	VTLATLKMSVQPTVSLGGFEITPPVVLR(7)-TVSLGAGAKDELHIVEAEAMNYEGSPIK(9)	Cross-Linked	BSP-en-acid	6258.34	null	1	0.055706	0.058123	9.28728	sp|P06748|NPM_HUMAN (80)-sp|P06748|NPM_HUMAN (54)/	Intra-Protein	2	1	18.5	16.5	1	1
990	293T-BSP-Pr-click-acid-break-3ul-2.59044.59044.3.0.dta	3	3295.7	DHASIQMNVAEVDKVTGR(14)-ADGIVSKNF(7)	Cross-Linked	BSP-en-acid	3295.67	null	0.0433476	0.0558308	0.024286	7.36906	sp|P63220|RS21_HUMAN (41)-sp|P63220|RS21_HUMAN (81)/	Intra-Protein	2	1	15	12	2.92689e-07	0.00497337
991	293T-BSP-Pr-click-acid-break-3ul-3.45632.45632.6.2.dta	6	3232.82	KHLEINPDHPIVETLR(1)-IMKAQALR(3)	Cross-Linked	BSP-en-acid	3232.8	Oxidation[M](21)	0.000127121	0.0558846	0.022909	7.08643	sp|P08238|HS90B_HUMAN (624)-sp|P07900|HS90A_HUMAN (615)/sp|P08238|HS90B_HUMAN (624)-sp|P08238|HS90B_HUMAN (607)/sp|P08238|HS90B_HUMAN (624)-sp|Q58FG1|HS904_HUMAN (303)/	Intra-Protein	3	1	18	8	1.40406e-08	5.70869e-05
992	293T-BSP-Pr-click-acid-break-3ul.36655.36655.4.1.dta	4	1903.09	KPVSSYLR(1)-KAMTK(1)	Cross-Linked	BSP-en-acid	1903.08	null	0.000198048	0.0559057	0.00915	4.80799	sp|Q00059|TFAM_HUMAN (52)-sp|Q00059|TFAM_HUMAN (141)/sp|Q00059|TFAM_HUMAN (52)-sp|Q15560|TCEA2_HUMAN (236)/sp|Q00059|TFAM_HUMAN (52)-sp|Q8WUJ3|CEMIP_HUMAN (250)/	Intra-Protein	1	1	15	6	2.75204e-09	0.000167567
993	293T-BSP-Pr-click-acid-break-3ul.58040.58040.3.0.dta	3	2921.7	KVAAIEALNDGELQK(1)-LAILYAKR(7)	Cross-Linked	BSP-en-acid	2921.68	null	7.22014e-05	0.0559104	0.020034	6.85701	sp|P50502|F10A1_HUMAN (118)-sp|Q8NFI4|F10A5_HUMAN (153)/sp|P50502|F10A1_HUMAN (118)-sp|P50502|F10A1_HUMAN (153)/sp|P50502|F10A1_HUMAN (118)-sp|Q8IZP2|ST134_HUMAN (149)/sp|Q8IZP2|ST134_HUMAN (114)-sp|Q8NFI4|F10A5_HUMAN (153)/sp|Q8IZP2|ST134_HUMAN (114)-sp|P50502|F10A1_HUMAN (153)/sp|Q8IZP2|ST134_HUMAN (114)-sp|Q8IZP2|ST134_HUMAN (149)/	Intra-Protein	1	1	17.5	10.5	3.87345e-11	0.000101618
994	293T-BSP-Pr-click-acid-break-3ul-2.61569.61569.6.2.dta	6	2879.64	GLAPDLPEDLYHLIKK(15)-KHLER(1)	Cross-Linked	BSP-en-acid	2879.61	null	3.96184e-06	0.0560447	0.024288	8.43446	sp|P62277|RS13_HUMAN (93)-sp|P62277|RS13_HUMAN (100)/	Intra-Protein	2	1	18	7	7.62715e-11	6.5978e-07
995	293T-BSP-Pr-click-acid-break-3ul.64010.64010.4.0.dta	4	3336.87	ASGPPVSELITKAVAASK(12)-KALAAAGYDVEK(1)	Cross-Linked	BSP-en-acid	3336.84	null	2.30532e-10	0.0560611	0.024601	7.37254	sp|P16402|H13_HUMAN (47)-sp|P16402|H13_HUMAN (65)/sp|P16402|H13_HUMAN (47)-sp|Q02539|H11_HUMAN (67)/sp|P16402|H13_HUMAN (47)-sp|P10412|H14_HUMAN (64)/sp|P16402|H13_HUMAN (47)-sp|P16403|H12_HUMAN (64)/sp|P16402|H13_HUMAN (47)-sp|P22492|H1T_HUMAN (68)/sp|P10412|H14_HUMAN (46)-sp|P16402|H13_HUMAN (65)/sp|P10412|H14_HUMAN (46)-sp|Q02539|H11_HUMAN (67)/sp|P10412|H14_HUMAN (46)-sp|P10412|H14_HUMAN (64)…	Intra-Protein	1	1	24.5	11.5	2.16431e-09	1.82913e-10
996	293T-BSP-Pr-click-acid-break-3ul-3.63590.63590.3.0.dta	3	3330.64	GYFEYIEENKYSR(10)-KMCLFAGFQR(1)	Cross-Linked	BSP-en-acid	3330.61	Carbamidomethyl[C](19)	2.80788e-06	0.0561077	0.03408	10.2324	sp|Q00839|HNRPU_HUMAN (265)-sp|Q00839|HNRPU_HUMAN (592)/	Intra-Protein	3	1	15.5	6.5	4.72187e-06	9.20761e-08
997	293T-BSP-Pr-click-acid-break-3ul-2.56068.56068.4.2.dta	4	2756.54	RFEELGVKFVK(8)-KSLDFYTR(1)	Cross-Linked	BSP-en-acid	2756.51	null	7.35173e-07	0.0562015	0.022693	8.2325	sp|Q04760|LGUL_HUMAN (148)-sp|Q04760|LGUL_HUMAN (44)/	Intra-Protein	2	1	13	13	3.11293e-06	2.51694e-10
998	293T-BSP-Pr-click-acid-break-3ul.45416.45416.3.0.dta	3	2757.5	VLIGENEKAER(8)-FVYQAKVGGR(6)	Cross-Linked	BSP-en-acid	2757.5	null	2.19072e-07	0.0562221	-0.003168	-1.14887	sp|P55265|DSRAD_HUMAN (798)-sp|P55265|DSRAD_HUMAN (763)/	Intra-Protein	1	1	10.5	12.5	2.85664e-08	3.84583e-11
999	293T-BSP-Pr-click-acid-break-3ul-2.84719.84719.5.0.dta	5	5487.99	QSKPVTTPEEIAQVATISANGDKEIGNIISDAMK(3)-GVMLAVDAVIAELKK(14)	Cross-Linked	BSP-en-acid	5487.93	null	4.32453e-05	0.0562423	0.060896	11.0963	sp|P10809|CH60_HUMAN (160)-sp|P10809|CH60_HUMAN (156)/	Intra-Protein	2	1	22.5	14.5	1	4.96205e-07
1000	293T-BSP-Pr-click-acid-break-3ul-2.24069.24069.5.0.dta	5	2001.18	KPVTVHSR(1)-KNTLAR(1)	Cross-Linked	BSP-en-acid	2001.17	null	0.00381365	0.0562774	0.01254	6.26633	sp|P84098|RL19_HUMAN (53)-sp|P84098|RL19_HUMAN (65)/	Intra-Protein	2	1	12.5	12.5	3.7376e-06	0.00229927
1001	293T-BSP-Pr-click-acid-break-3ul.48769.48769.5.0.dta	5	3216.83	KHLEINPDHPIVETLR(1)-IMKAQALR(3)	Cross-Linked	BSP-en-acid	3216.8	null	0.000535719	0.0563417	0.024082	7.48631	sp|P08238|HS90B_HUMAN (624)-sp|P07900|HS90A_HUMAN (615)/sp|P08238|HS90B_HUMAN (624)-sp|P08238|HS90B_HUMAN (607)/sp|P08238|HS90B_HUMAN (624)-sp|Q58FG1|HS904_HUMAN (303)/	Intra-Protein	1	1	19	8	4.67417e-11	9.20704e-05
1002	293T-BSP-Pr-click-acid-break-3ul-2.26042.26042.4.0.dta	4	1606.02	KPLVGK(1)-KAAATK(1)	Cross-Linked	BSP-en-acid	1606	null	0.000339792	0.0563507	0.010685	6.65315	sp|P36578|RL4_HUMAN (394)-sp|P36578|RL4_HUMAN (400)/	Intra-Protein	2	1	9	10	0.00304655	0.000140893
1003	293T-BSP-Pr-click-acid-break-3ul-2.31683.31683.4.0.dta	4	2030.22	PELAKSAPAPK(5)-KAVTK(1)	Cross-Linked	BSP-en-acid	2030.2	null	0.000246229	0.0563885	0.015332	7.55196	sp|Q99880|H2B1L_HUMAN (6)-sp|P23527|H2B1O_HUMAN (17)/sp|Q99880|H2B1L_HUMAN (6)-sp|Q99880|H2B1L_HUMAN (17)/sp|Q99880|H2B1L_HUMAN (6)-sp|Q6DN03|H2B2C_HUMAN (17)/sp|Q99880|H2B1L_HUMAN (6)-sp|Q16778|H2B2E_HUMAN (17)/sp|Q99880|H2B1L_HUMAN (6)-sp|P14317|HCLS1_HUMAN (269)/sp|Q99880|H2B1L_HUMAN (6)-sp|Q8N257|H2B3B_HUMAN (17)/sp|Q99880|H2B1L_HUMAN (6)-sp|Q93079|H2B1H_HUMAN (17)/sp|Q99880|H2B1L_HUMAN (6)-s…	Intra-Protein	2	1	23.5	7.5	3.12437e-09	0.000417109
1004	293T-BSP-Pr-click-acid-break-3ul.17312.17312.3.0.dta	3	1862.09	KATGAATPK(1)-KPAGAAK(1)	Cross-Linked	BSP-en-acid	1862.09	null	1.92633e-10	0.0564204	0.006316	3.39189	sp|P10412|H14_HUMAN (140)-sp|P16402|H13_HUMAN (131)/sp|P10412|H14_HUMAN (140)-sp|P10412|H14_HUMAN (130)/	Intra-Protein	1	1	18	17	1.46401e-09	1.22112e-09
1005	293T-BSP-Pr-click-acid-break-3ul-2.50465.50465.3.0.dta	3	3475.92	VLEQLTGQTPVFSKAR(14)-NEKIAVHCTVR(3)	Cross-Linked	BSP-en-acid	3475.88	Carbamidomethyl[C](27)	6.52557e-46	0.0565035	0.031483	9.05755	sp|P62913|RL11_HUMAN (52)-sp|P62913|RL11_HUMAN (67)/	Intra-Protein	2	1	20.5	5.5	0.00137667	6.57446e-07
1006	293T-BSP-Pr-click-acid-break-3ul-2.58757.58757.4.0.dta	4	2758.57	KIEDNNTLVFIVDVK(1)-KAYVR(1)	Cross-Linked	BSP-en-acid	2758.55	null	4.61082e-07	0.05652	0.022353	8.10317	sp|P62750|RL23A_HUMAN (89)-sp|P62750|RL23A_HUMAN (135)/sp|P62750|RL23A_HUMAN (89)-sp|Q8IWR0|Z3H7A_HUMAN (176)/sp|P62750|RL23A_HUMAN (89)-sp|O95185|UNC5C_HUMAN (157)/	Intra-Protein	2	1	19	7	8.7706e-13	3.38287e-08
1007	293T-BSP-Pr-click-acid-break-3ul.51135.51135.3.0.dta	3	2721.46	FINYVKNCFR(6)-GGSLPKVEAK(6)	Cross-Linked	BSP-en-acid	2721.45	Carbamidomethyl[C](8)	0.00159878	0.05656	0.006884	2.52953	sp|P06748|NPM_HUMAN (273)-sp|P06748|NPM_HUMAN (263)/	Intra-Protein	1	1	13.5	9.5	7.29705e-08	3.00899e-05
1008	293T-BSP-Pr-click-acid-break-3ul.73531.73531.4.2.dta	4	3707.17	VTIAQGGVLPNIQAVLLPKK(19)-NDEELNKLLGK(7)	Cross-Linked	BSP-en-acid	3707.15	null	9.19364e-16	0.0565611	0.022659	6.11225	sp|Q93077|H2A1C_HUMAN (119)-sp|Q96KK5|H2A1H_HUMAN (96)/sp|Q93077|H2A1C_HUMAN (119)-sp|Q99878|H2A1J_HUMAN (96)/sp|Q93077|H2A1C_HUMAN (119)-sp|P0C0S8|H2A1_HUMAN (96)/sp|Q93077|H2A1C_HUMAN (119)-sp|Q16777|H2A2C_HUMAN (96)/sp|Q93077|H2A1C_HUMAN (119)-sp|P20671|H2A1D_HUMAN (96)/sp|Q93077|H2A1C_HUMAN (119)-sp|Q6FI13|H2A2A_HUMAN (96)/sp|Q93077|H2A1C_HUMAN (119)-sp|Q9BTM1|H2AJ_HUMAN (96)/sp|Q7L7L0|H2A3_H…	Intra-Protein	1	1	17.5	5.5	0.00269802	1.01732e-10
1009	293T-BSP-Pr-click-acid-break-3ul-2.10625.10625.3.0.dta	3	1907.12	KAASGEAKPK(1)-KAGAAK(1)	Cross-Linked	BSP-en-acid	1907.11	null	0.000122072	0.0565926	0.011657	6.1124	sp|P10412|H14_HUMAN (110)-sp|P16402|H13_HUMAN (123)/sp|P10412|H14_HUMAN (110)-sp|P10412|H14_HUMAN (122)/sp|P10412|H14_HUMAN (110)-sp|P16401|H15_HUMAN (125)/sp|P16403|H12_HUMAN (110)-sp|P16402|H13_HUMAN (123)/sp|P16403|H12_HUMAN (110)-sp|P10412|H14_HUMAN (122)/sp|P16403|H12_HUMAN (110)-sp|P16401|H15_HUMAN (125)/sp|P16401|H15_HUMAN (113)-sp|P16402|H13_HUMAN (123)/sp|P16401|H15_HUMAN (113)-sp|P10412…	Intra-Protein	2	1	20	10	1.97207e-07	1.36901e-05
1010	293T-BSP-Pr-click-acid-break-3ul.52729.52729.5.0.dta	5	4726.38	VGTVIGSNKLEQMPSKEDAIEHFMK(9)-LYEEKTGNAWHSK(5)	Cross-Linked	BSP-en-acid	4726.36	null	0.000225803	0.0566022	0.020294	4.29379	sp|P09874|PARP1_HUMAN (600)-sp|P09874|PARP1_HUMAN (621)/	Intra-Protein	1	1	21	9	0.000350007	0.000522319
1011	293T-BSP-Pr-click-acid-break-3ul.31256.31256.3.0.dta	3	2440.3	KTAEAGGVTGK(1)-WDDQQKVK(6)	Cross-Linked	BSP-en-acid	2440.28	null	4.3034e-07	0.0567396	0.013265	5.43584	sp|P09874|PARP1_HUMAN (87)-sp|P09874|PARP1_HUMAN (84)/	Intra-Protein	1	1	9.5	10.5	1.66625e-14	6.38217e-10
1012	293T-BSP-Pr-click-acid-break-3ul-3.42270.42270.4.1.dta	4	2756.49	MVNHFIAEFKR(10)-KDISENKR(1)	Cross-Linked	BSP-en-acid	2756.47	null	8.86632e-05	0.0567616	0.021624	7.84483	sp|P11142|HSP7C_HUMAN (246)-sp|P11142|HSP7C_HUMAN (251)/	Intra-Protein	3	1	12.5	9.5	0.000307148	1.15869e-05
1013	293T-BSP-Pr-click-acid-break-3ul.58259.58259.3.0.dta	3	2713.64	AVDSQILPKIK(9)-IDISNVKIPK(7)	Cross-Linked	BSP-en-acid	2713.62	null	8.59808e-07	0.0567674	0.016721	6.16187	sp|Q02878|RL6_HUMAN (260)-sp|Q02878|RL6_HUMAN (207)/	Intra-Protein	1	1	15.5	8.5	1.80148e-06	1.95933e-05
1014	293T-BSP-Pr-click-acid-break-3ul-3.73744.73744.3.0.dta	3	2505.36	DGDILGKYVD(7)-KFLPLFDR(1)	Cross-Linked	BSP-en-acid	2505.34	null	3.92606e-05	0.0567797	0.025569	10.2058	sp|P61604|CH10_HUMAN (99)-sp|P61604|CH10_HUMAN (8)/	Intra-Protein	3	1	10	9	5.48783e-07	4.46114e-07
1015	293T-BSP-Pr-click-acid-break-3ul-2.61137.61137.4.0.dta	4	3734.01	NGVKITLPVDFVTADKFDENAK(4)-KYAEAVTR(1)	Cross-Linked	BSP-en-acid	3733.98	null	6.39968e-09	0.0568467	0.033694	9.02362	sp|P00558|PGK1_HUMAN (279)-sp|P00558|PGK1_HUMAN (323)/	Intra-Protein	2	1	19	7	5.90117e-07	1.02201e-10
1016	293T-BSP-Pr-click-acid-break-3ul-3.74639.74639.4.0.dta	4	4178.33	VIQCFAETGQVQKIVLYAK(13)-KVGYTPDWIFLLR(1)	Cross-Linked	BSP-en-acid	4178.29	Carbamidomethyl[C](4)	1	0.0569079	0.038211	9.14513	sp|Q00610|CLH1_HUMAN (500)-sp|Q00610|CLH1_HUMAN (507)/sp|Q00610|CLH1_HUMAN (500)-sp|P53675|CLH2_HUMAN (507)/	Intra-Protein	3	1	10	9	1	1
1017	293T-BSP-Pr-click-acid-break-3ul-3.59054.59054.3.0.dta	3	3089.79	AGGKILTFDQLALDSPK(4)-VQEVPKLK(6)	Cross-Linked	BSP-en-acid	3089.76	null	1.10789e-06	0.05691	0.025804	8.35146	sp|Q07020|RL18_HUMAN (119)-sp|Q07020|RL18_HUMAN (97)/	Intra-Protein	3	1	16.5	10.5	7.70409e-28	3.75929e-06
1018	293T-BSP-Pr-click-acid-break-3ul.65883.65883.4.0.dta	4	2807.62	NLLSVAYKNVVGAR(8)-VFYLKMK(5)	Cross-Linked	BSP-en-acid	2807.6	null	1.91682e-05	0.0569718	0.01911	6.80652	sp|P61981|1433G_HUMAN (50)-sp|P61981|1433G_HUMAN (125)/sp|P61981|1433G_HUMAN (50)-sp|P31947|1433S_HUMAN (122)/sp|P61981|1433G_HUMAN (50)-sp|Q04917|1433F_HUMAN (125)/sp|P61981|1433G_HUMAN (50)-sp|P31946|1433B_HUMAN (122)/sp|P61981|1433G_HUMAN (50)-sp|P27348|1433T_HUMAN (120)/sp|P61981|1433G_HUMAN (50)-sp|P63104|1433Z_HUMAN (120)/sp|Q04917|1433F_HUMAN (50)-sp|P61981|1433G_HUMAN (125)/sp|Q04917|1433…	Intra-Protein	1	1	21	7	1.70334e-07	5.04002e-06
1019	293T-BSP-Pr-click-acid-break-3ul.17671.17671.3.0.dta	3	2131.34	KPAAATVTKK(9)-AKVAKPK(2)	Cross-Linked	BSP-en-acid	2131.33	null	5.54847e-09	0.0570051	0.008228	3.8605	sp|P16403|H12_HUMAN (168)-sp|P16403|H12_HUMAN (178)/	Intra-Protein	1	1	17	11	2.01595e-12	1.13203e-09
1020	293T-BSP-Pr-click-acid-break-3ul-2.58752.58752.6.0.dta	6	4748.57	AVIVKNIDDGTSDRPYSHALVAGIDR(5)-YSVDIPLDKTVVNK(9)	Cross-Linked	BSP-en-acid	4748.53	null	7.17833e-09	0.0570239	0.043714	9.2058	sp|P61353|RL27_HUMAN (27)-sp|P61353|RL27_HUMAN (93)/	Intra-Protein	2	1	21	13	0.00190962	2.59459e-05
1021	293T-BSP-Pr-click-acid-break-3ul-3.46026.46026.4.1.dta	4	4134.12	KLGEMWNNTAADDKQPYEK(1)-IKGEHPGLSIGDVAK(2)	Cross-Linked	BSP-en-acid	4134.1	null	2.09956e-07	0.0570487	0.02698	6.52621	sp|P09429|HMGB1_HUMAN (128)-sp|P09429|HMGB1_HUMAN (114)/sp|P09429|HMGB1_HUMAN (128)-sp|B2RPK0|HGB1A_HUMAN (114)/	Intra-Protein	3	1	24.5	13.5	2.08073e-09	2.31695e-08
1022	293T-BSP-Pr-click-acid-break-3ul.28424.28424.3.0.dta	3	2371.31	KVEKVTISNR(4)-MEESKAK(5)	Cross-Linked	BSP-en-acid	2371.3	null	0.00284203	0.0571537	0.013087	5.51891	sp|P08238|HS90B_HUMAN (577)-sp|P08238|HS90B_HUMAN (557)/sp|Q58FF7|H90B3_HUMAN (450)-sp|P08238|HS90B_HUMAN (557)/	Intra-Protein	1	1	11	10	2.13896e-18	1.46062e-05
1023	293T-BSP-Pr-click-acid-break-3ul-3.65029.65029.3.0.dta	3	3052.72	GVLKVFLENVIR(4)-DAVTYTEHAKR(10)	Cross-Linked	BSP-en-acid	3052.69	null	4.56154e-17	0.0572043	0.027901	9.1398	sp|P62805|H4_HUMAN (60)-sp|P62805|H4_HUMAN (78)/	Intra-Protein	3	1	8.5	10.5	7.43247e-18	2.44982e-18
1024	293T-BSP-Pr-click-acid-break-3ul-2.37120.37120.4.0.dta	4	1903.1	KPVSSYLR(1)-KAMTK(1)	Cross-Linked	BSP-en-acid	1903.08	null	3.00518e-05	0.0572103	0.014886	7.82204	sp|Q00059|TFAM_HUMAN (52)-sp|Q00059|TFAM_HUMAN (141)/sp|Q00059|TFAM_HUMAN (52)-sp|Q15560|TCEA2_HUMAN (236)/sp|Q00059|TFAM_HUMAN (52)-sp|Q8WUJ3|CEMIP_HUMAN (250)/	Intra-Protein	2	1	13	7	5.02977e-10	0.000201265
1025	293T-BSP-Pr-click-acid-break-3ul.19142.19142.3.0.dta	3	1704.02	KPVGAAK(1)-AGGTKPK(5)	Cross-Linked	BSP-en-acid	1704.02	null	3.91432e-05	0.0572394	0.005655	3.31863	sp|P16403|H12_HUMAN (130)-sp|P16403|H12_HUMAN (127)/	Intra-Protein	1	1	14.5	13.5	6.22505e-15	5.32292e-05
1026	293T-BSP-Pr-click-acid-break-3ul.63973.63973.4.0.dta	4	5115.54	DVPAYSQDTFKVHYENNSPFLTITSMTR(11)-NVESYTKLGNPTR(7)	Cross-Linked	BSP-en-acid	5115.52	null	1.86726e-07	0.0572804	0.021312	4.16615	sp|P04843|RPN1_HUMAN (215)-sp|P04843|RPN1_HUMAN (187)/	Intra-Protein	1	1	21	10	1	0.000353924
1027	293T-BSP-Pr-click-acid-break-3ul.59218.59218.3.0.dta	3	2864.58	ASEELQKDLEEVK(7)-VLLEKATR(5)	Cross-Linked	BSP-en-acid	2864.56	Acetyl[ProteinN-term](0)	4.33133e-06	0.0573809	0.017703	6.18	sp|Q9HB71|CYBP_HUMAN (8)-sp|Q9HB71|CYBP_HUMAN (19)/	Intra-Protein	1	1	15	9	1.25558e-09	2.41014e-06
1028	293T-BSP-Pr-click-acid-break-3ul.53484.53484.3.0.dta	3	2163.3	EAVLLLKK(7)-AWNDIKK(6)	Cross-Linked	BSP-en-acid	2163.29	null	1.5724e-08	0.0574004	0.012657	5.85081	sp|P36578|RL4_HUMAN (172)-sp|P36578|RL4_HUMAN (181)/	Intra-Protein	1	1	11.5	8.5	8.73443e-12	2.57685e-09
1029	293T-BSP-Pr-click-acid-break-3ul-2.61021.61021.3.0.dta	3	3089.78	AGGKILTFDQLALDSPK(4)-VQEVPKLK(6)	Cross-Linked	BSP-en-acid	3089.76	null	1.63816e-05	0.0574248	0.022783	7.37371	sp|Q07020|RL18_HUMAN (119)-sp|Q07020|RL18_HUMAN (97)/	Intra-Protein	2	1	18.5	9.5	8.10209e-18	3.84676e-06
1030	293T-BSP-Pr-click-acid-break-3ul-2.53933.53933.3.0.dta	3	3260.73	NQNSWGTGEDVKVILK(12)-KIGDTSVSYK(1)	Cross-Linked	BSP-en-acid	3260.72	null	0.104991	0.0574361	0.015161	4.64959	sp|P20700|LMNB1_HUMAN (528)-sp|P20700|LMNB1_HUMAN (474)/	Intra-Protein	2	1	17.5	7.5	0.0202475	7.41357e-11
1031	293T-BSP-Pr-click-acid-break-3ul.49513.49513.4.0.dta	4	2770.66	ITLSKHQNVQLPR(5)-VKILFNK(2)	Cross-Linked	BSP-en-acid	2770.65	null	0.00203604	0.0574399	0.010648	3.84315	sp|P26599|PTBP1_HUMAN (410)-sp|P26599|PTBP1_HUMAN (368)/	Intra-Protein	1	1	14	8	2.96326e-05	0.000678733
1032	293T-BSP-Pr-click-acid-break-3ul-3.59926.59926.3.0.dta	3	2774.55	GIVEFASKPAAR(8)-GFGFIKLESR(6)	Cross-Linked	BSP-en-acid	2774.54	null	1.79483e-05	0.0574659	0.015652	5.64131	sp|P23246|SFPQ_HUMAN (421)-sp|P23246|SFPQ_HUMAN (338)/	Intra-Protein	3	1	14.5	10.5	1.05121e-08	1.60091e-05
1033	293T-BSP-Pr-click-acid-break-3ul-3.34189.34189.3.0.dta	3	2622.54	SLVSKGTLVQTK(5)-KAASGEAKPK(1)	Cross-Linked	BSP-en-acid	2622.52	null	1.46212e-06	0.0574952	0.019711	7.51606	sp|P16402|H13_HUMAN (91)-sp|P10412|H14_HUMAN (110)/sp|P16402|H13_HUMAN (91)-sp|P16403|H12_HUMAN (110)/sp|P16402|H13_HUMAN (91)-sp|P16401|H15_HUMAN (113)/sp|Q02539|H11_HUMAN (93)-sp|P10412|H14_HUMAN (110)/sp|Q02539|H11_HUMAN (93)-sp|P16403|H12_HUMAN (110)/sp|Q02539|H11_HUMAN (93)-sp|P16401|H15_HUMAN (113)/sp|P10412|H14_HUMAN (90)-sp|P10412|H14_HUMAN (110)/sp|P10412|H14_HUMAN (90)-sp|P16403|H12_HUM…	Intra-Protein	3	1	21.5	16.5	1.56261e-08	2.04176e-06
1034	293T-BSP-Pr-click-acid-break-3ul.30143.30143.3.0.dta	3	1675.99	AVTKVQK(4)-PDPAK(1)	Cross-Linked	BSP-en-acid	1675.97	null	0.000319472	0.0575033	0.013618	8.12542	sp|Q5QNW6|H2B2F_HUMAN (21)-sp|P23527|H2B1O_HUMAN (2)/sp|Q5QNW6|H2B2F_HUMAN (21)-sp|Q93079|H2B1H_HUMAN (2)/sp|Q5QNW6|H2B2F_HUMAN (21)-sp|Q5QNW6|H2B2F_HUMAN (2)/sp|Q5QNW6|H2B2F_HUMAN (21)-sp|P11388|TOP2A_HUMAN (1455)/sp|Q5QNW6|H2B2F_HUMAN (21)-sp|P58397|ATS12_HUMAN (1354)/	Intra-Protein	1	1	12.5	4.5	6.87682e-06	0.00268075
1035	293T-BSP-Pr-click-acid-break-3ul.45979.45979.3.0.dta	3	3321.72	IKSEHPGLSIGDTAK(2)-KLGEMWSEQSAK(1)	Cross-Linked	BSP-en-acid	3321.71	null	8.05183e-05	0.0575049	0.003232	0.972991	sp|P26583|HMGB2_HUMAN (114)-sp|P26583|HMGB2_HUMAN (128)/	Intra-Protein	1	1	13	10	0.000377123	1.54358e-05
1036	293T-BSP-Pr-click-acid-break-3ul.51316.51316.3.0.dta	3	2882.59	KSDIDEIVLVGGSTR(1)-STMKPVQK(4)	Cross-Linked	BSP-en-acid	2882.57	null	2.18326e-10	0.057563	0.020406	7.07911	sp|P11021|BIP_HUMAN (353)-sp|P11021|BIP_HUMAN (340)/	Intra-Protein	1	1	19	11	5.08634e-16	3.82737e-05
1037	293T-BSP-Pr-click-acid-break-3ul-2.45281.45281.4.0.dta	4	3163.73	VLKQVHPDTGISSK(3)-KESYSIYVYK(1)	Cross-Linked	BSP-en-acid	3163.7	null	2.14161e-11	0.0576129	0.025357	8.01497	sp|P23527|H2B1O_HUMAN (47)-sp|P23527|H2B1O_HUMAN (35)/sp|P23527|H2B1O_HUMAN (47)-sp|Q6DN03|H2B2C_HUMAN (35)/sp|P23527|H2B1O_HUMAN (47)-sp|Q16778|H2B2E_HUMAN (35)/sp|P23527|H2B1O_HUMAN (47)-sp|Q8N257|H2B3B_HUMAN (35)/sp|P23527|H2B1O_HUMAN (47)-sp|Q6DRA6|H2B2D_HUMAN (35)/sp|P23527|H2B1O_HUMAN (47)-sp|P06899|H2B1J_HUMAN (35)/sp|P23527|H2B1O_HUMAN (47)-sp|P33778|H2B1B_HUMAN (35)/sp|Q99880|H2B1L_HUMAN…	Intra-Protein	2	1	19.5	14.5	1.24494e-15	8.84749e-10
1038	293T-BSP-Pr-click-acid-break-3ul-3.60788.60788.4.3.dta	4	3691.93	FKEQLTPSQIMSLEK(2)-AEWQVYKEEISR(7)	Cross-Linked	BSP-en-acid	3691.9	null	5.60994e-08	0.0576411	0.026884	7.28188	sp|Q00059|TFAM_HUMAN (118)-sp|Q00059|TFAM_HUMAN (111)/	Intra-Protein	3	1	17	12	6.29449e-09	3.35854e-07
1039	293T-BSP-Pr-click-acid-break-3ul-3.50468.50468.3.0.dta	3	2892.71	AFLIEEQKIVVK(8)-VLKAQAQSQK(3)	Cross-Linked	BSP-en-acid	2892.69	null	0.000401681	0.0577961	0.021359	7.38378	sp|P49207|RL34_HUMAN (101)-sp|P49207|RL34_HUMAN (108)/	Intra-Protein	3	1	13.5	7.5	8.04451e-05	0.000211462
1040	293T-BSP-Pr-click-acid-break-3ul-3.50618.50618.4.0.dta	4	2554.36	GFPTIYFSPANKK(12)-KYEGGR(1)	Cross-Linked	BSP-en-acid	2554.35	null	2.21024e-17	0.0578032	0.016729	6.54923	sp|P30101|PDIA3_HUMAN (460)-sp|P30101|PDIA3_HUMAN (466)/	Intra-Protein	3	1	17	6	1.88033e-16	1.15836e-18
1041	293T-BSP-Pr-click-acid-break-3ul.11321.11321.4.0.dta	4	2203.3	KAASGEAKPK(8)-AKKPAGAAK(2)	Cross-Linked	BSP-en-acid	2203.29	null	3.3808e-11	0.057813	0.008424	3.82337	sp|P10412|H14_HUMAN (117)-sp|P10412|H14_HUMAN (129)/sp|P16403|H12_HUMAN (117)-sp|P10412|H14_HUMAN (129)/sp|P16401|H15_HUMAN (120)-sp|P10412|H14_HUMAN (129)/	Intra-Protein	1	1	19	14	5.51205e-10	2.73022e-15
1042	293T-BSP-Pr-click-acid-break-3ul-2.78953.78953.5.0.dta	5	4787.75	KPLVIIAEDVDGEALSTLVLNR(1)-KISSIQSIVPALEIANAHR(1)	Cross-Linked	BSP-en-acid	4787.7	null	5.41612e-06	0.0578315	0.045568	9.51772	sp|P10809|CH60_HUMAN (269)-sp|P10809|CH60_HUMAN (250)/	Intra-Protein	2	1	13.5	12.5	7.81701e-06	1.31976e-05
1043	293T-BSP-Pr-click-acid-break-3ul-3.78552.78552.6.2.dta	6	6258.41	VTLATLKMSVQPTVSLGGFEITPPVVLR(7)-TVSLGAGAKDELHIVEAEAMNYEGSPIK(9)	Cross-Linked	BSP-en-acid	6258.34	null	0.00139814	0.0578348	0.069171	11.0526	sp|P06748|NPM_HUMAN (80)-sp|P06748|NPM_HUMAN (54)/	Intra-Protein	3	1	17.5	15.5	2.41159e-07	0.0615786
1044	293T-BSP-Pr-click-acid-break-3ul-2.61656.61656.4.0.dta	4	3396.77	TEWLDGKHVVFGK(7)-VKEGMNIVEAMER(2)	Cross-Linked	BSP-en-acid	3396.74	null	1.11192e-07	0.0578582	0.025898	7.62436	sp|P62937|PPIA_HUMAN (125)-sp|P62937|PPIA_HUMAN (133)/	Intra-Protein	2	1	12	22	6.28123e-10	8.45737e-20
1045	293T-BSP-Pr-click-acid-break-3ul-2.55425.55425.4.1.dta	4	4003.97	AAAYSKLGNYAGAVQDCER(6)-AICIDPAYSKAYGR(10)	Cross-Linked	BSP-en-acid	4003.94	Carbamidomethyl[C](17);Carbamidomethyl[C](25)	0.0207717	0.0578959	0.027879	6.96289	sp|O43765|SGTA_HUMAN (137)-sp|O43765|SGTA_HUMAN (160)/	Intra-Protein	2	1	15.5	9.5	0.00592369	0.0152636
1046	293T-BSP-Pr-click-acid-break-3ul-2.11109.11109.3.0.dta	3	2001.25	KPAAAAGAKK(9)-AKAAKPK(2)	Cross-Linked	BSP-en-acid	2001.23	null	0.000191823	0.0579805	0.012267	6.12972	sp|P10412|H14_HUMAN (168)-sp|P10412|H14_HUMAN (177)/	Intra-Protein	2	1	15.5	8.5	8.2073e-12	0.000359787
1047	293T-BSP-Pr-click-acid-break-3ul-3.27638.27638.3.0.dta	3	1993.03	YMGKGVSK(4)-DNDKTR(4)	Cross-Linked	BSP-en-acid	1993.02	null	1.0828e-08	0.0579969	0.012567	6.30552	sp|P06733|ENOA_HUMAN (60)-sp|P06733|ENOA_HUMAN (54)/	Intra-Protein	3	1	17	10	8.10925e-07	1.00004e-12
1048	293T-BSP-Pr-click-acid-break-3ul-3.54135.54135.4.0.dta	4	2647.57	IPTPVIHTKH(9)-FPKILENLR(3)	Cross-Linked	BSP-en-acid	2647.54	null	1.8058e-12	0.0580285	0.023403	8.83951	sp|P12532|KCRU_HUMAN (416)-sp|P12532|KCRU_HUMAN (343)/	Intra-Protein	3	1	18	11	1.0478e-11	5.78574e-16
1049	293T-BSP-Pr-click-acid-break-3ul-3.35065.35065.5.0.dta	5	2304.34	RNKLDHYAIIK(3)-KSAPR(1)	Cross-Linked	BSP-en-acid	2304.33	null	0.000638219	0.0581232	0.014666	6.36454	sp|P62750|RL23A_HUMAN (70)-sp|P62750|RL23A_HUMAN (63)/	Intra-Protein	3	1	18	7	1.86529e-06	0.00419698
1050	293T-BSP-Pr-click-acid-break-3ul.35759.35759.3.0.dta	3	2718.55	YPMAVGLNKGHK(9)-VTKNVSKPR(3)	Cross-Linked	BSP-en-acid	2718.52	null	1.12974e-06	0.0581358	0.026039	9.57836	sp|Q9Y3U8|RL36_HUMAN (13)-sp|Q9Y3U8|RL36_HUMAN (19)/	Intra-Protein	1	1	18	6	3.19407e-08	1.74173e-08
1051	293T-BSP-Pr-click-acid-break-3ul-2.46754.46754.3.0.dta	3	2537.36	MDKNELVQK(3)-AKLAEQAER(2)	Cross-Linked	BSP-en-acid	2537.34	Acetyl[ProteinN-term](0)	1.90931e-05	0.0582223	0.02568	10.1208	sp|P63104|1433Z_HUMAN (3)-sp|P31947|1433S_HUMAN (11)/sp|P63104|1433Z_HUMAN (3)-sp|P31946|1433B_HUMAN (13)/sp|P63104|1433Z_HUMAN (3)-sp|P27348|1433T_HUMAN (11)/sp|P63104|1433Z_HUMAN (3)-sp|P63104|1433Z_HUMAN (11)/	Intra-Protein	2	1	13	9	2.76451e-06	6.68934e-06
1052	293T-BSP-Pr-click-acid-break-3ul-2.27948.27948.3.0.dta	3	2277.24	FHVEEEGKGK(8)-VKAEPAK(2)	Cross-Linked	BSP-en-acid	2277.22	null	8.11344e-08	0.0582459	0.014357	6.30461	sp|P00558|PGK1_HUMAN (131)-sp|P00558|PGK1_HUMAN (141)/	Intra-Protein	2	1	14	7	1.84025e-10	9.73167e-08
1053	293T-BSP-Pr-click-acid-break-3ul-2.67047.67047.4.0.dta	4	4501.42	YVASYLLAALGGNSSPSAKDIK(19)-KILDSVGIEADDDRLNK(1)	Cross-Linked	BSP-en-acid	4501.38	null	4.81798e-17	0.0582481	0.033827	7.5148	sp|P05387|RLA2_HUMAN (21)-sp|P05387|RLA2_HUMAN (25)/	Intra-Protein	2	1	21.5	11.5	5.06458e-07	1.02835e-06
1054	293T-BSP-Pr-click-acid-break-3ul-3.8166.8166.4.0.dta	4	2345.39	KAASGEGKPKAK(10)-KAGAAKPR(1)	Cross-Linked	BSP-en-acid	2345.38	null	2.93252e-06	0.0583327	0.012303	5.24564	sp|P16402|H13_HUMAN (120)-sp|P16402|H13_HUMAN (123)/	Intra-Protein	3	1	18	11	7.08514e-05	1.41504e-05
1055	293T-BSP-Pr-click-acid-break-3ul.44862.44862.4.0.dta	4	3163.72	VLKQVHPDTGISSK(3)-KESYSIYVYK(1)	Cross-Linked	BSP-en-acid	3163.7	null	4.77506e-06	0.0583409	0.020097	6.35236	sp|P23527|H2B1O_HUMAN (47)-sp|P23527|H2B1O_HUMAN (35)/sp|P23527|H2B1O_HUMAN (47)-sp|Q6DN03|H2B2C_HUMAN (35)/sp|P23527|H2B1O_HUMAN (47)-sp|Q16778|H2B2E_HUMAN (35)/sp|P23527|H2B1O_HUMAN (47)-sp|Q8N257|H2B3B_HUMAN (35)/sp|P23527|H2B1O_HUMAN (47)-sp|Q6DRA6|H2B2D_HUMAN (35)/sp|P23527|H2B1O_HUMAN (47)-sp|P06899|H2B1J_HUMAN (35)/sp|P23527|H2B1O_HUMAN (47)-sp|P33778|H2B1B_HUMAN (35)/sp|Q99880|H2B1L_HUMAN…	Intra-Protein	1	1	17	11	5.01897e-08	1.86806e-05
1056	293T-BSP-Pr-click-acid-break-3ul-3.71624.71624.4.1.dta	4	4695.56	TIIPLISQCTPKVDFPQDQLTALTGR(12)-NLGIGKVSSFEEK(6)	Cross-Linked	BSP-en-acid	4695.51	Carbamidomethyl[C](9)	1	0.0583876	0.055834	11.8909	sp|P40926|MDHM_HUMAN (215)-sp|P40926|MDHM_HUMAN (307)/	Intra-Protein	3	1	21	8	1	1
1057	293T-BSP-Pr-click-acid-break-3ul.44492.44492.4.0.dta	4	2314.36	YQKSTELLIR(3)-KQLATK(1)	Cross-Linked	BSP-en-acid	2314.35	null	5.02496e-06	0.0584316	0.012855	5.55448	sp|Q16695|H31T_HUMAN (57)-sp|Q16695|H31T_HUMAN (19)/sp|Q16695|H31T_HUMAN (57)-sp|Q6NXT2|H3C_HUMAN (19)/sp|Q16695|H31T_HUMAN (57)-sp|P68431|H31_HUMAN (19)/sp|Q16695|H31T_HUMAN (57)-sp|Q71DI3|H32_HUMAN (19)/sp|Q16695|H31T_HUMAN (57)-sp|Q5TEC6|H37_HUMAN (19)/sp|Q16695|H31T_HUMAN (57)-sp|P84243|H33_HUMAN (19)/sp|Q6NXT2|H3C_HUMAN (56)-sp|Q16695|H31T_HUMAN (19)/sp|Q6NXT2|H3C_HUMAN (56)-sp|Q6NXT2|H3C_HU…	Intra-Protein	1	1	16	10	1.16988e-08	1.1163e-06
1058	293T-BSP-Pr-click-acid-break-3ul-3.22242.22242.4.0.dta	4	2763.42	SHYKVGENADSQIK(4)-KSTDHPK(1)	Cross-Linked	BSP-en-acid	2763.41	null	9.50407e-10	0.0584437	0.015579	5.63761	sp|P07305|H10_HUMAN (59)-sp|P07305|H10_HUMAN (21)/	Intra-Protein	3	1	26.5	9.5	2.04989e-10	1.98772e-06
1059	293T-BSP-Pr-click-acid-break-3ul-2.56072.56072.4.2.dta	4	2756.54	RFEELGVKFVK(8)-KSLDFYTR(1)	Cross-Linked	BSP-en-acid	2756.51	null	1.21321e-05	0.0585346	0.022685	8.2296	sp|Q04760|LGUL_HUMAN (148)-sp|Q04760|LGUL_HUMAN (44)/	Intra-Protein	2	1	13	14	2.27458e-05	6.58929e-11
1060	293T-BSP-Pr-click-acid-break-3ul-3.25225.25225.3.0.dta	3	2188.17	HAVSEGTKAVTK(8)-YTSSK(5)	Cross-Linked	BSP-en-acid	2188.16	null	9.63481e-08	0.0585357	0.013595	6.21298	sp|P23527|H2B1O_HUMAN (117)-sp|P23527|H2B1O_HUMAN (126)/sp|P23527|H2B1O_HUMAN (117)-sp|Q99880|H2B1L_HUMAN (126)/sp|P23527|H2B1O_HUMAN (117)-sp|Q99879|H2B1M_HUMAN (126)/sp|P23527|H2B1O_HUMAN (117)-sp|Q16778|H2B2E_HUMAN (126)/sp|P23527|H2B1O_HUMAN (117)-sp|Q96A08|H2B1A_HUMAN (127)/sp|P23527|H2B1O_HUMAN (117)-sp|Q8N257|H2B3B_HUMAN (126)/sp|P23527|H2B1O_HUMAN (117)-sp|Q93079|H2B1H_HUMAN (126)/sp|P235…	Intra-Protein	3	1	15	7	4.05073e-16	4.27095e-08
1061	293T-BSP-Pr-click-acid-break-3ul-3.57554.57554.3.0.dta	3	2247.33	ALENVLSGKA(9)-GVGAKLGLR(5)	Cross-Linked	BSP-en-acid	2247.32	null	2.19925e-06	0.0585555	0.015646	6.96208	sp|O43678|NDUA2_HUMAN (98)-sp|O43678|NDUA2_HUMAN (13)/	Intra-Protein	3	1	15	13	1.57543e-08	3.96927e-06
1062	293T-BSP-Pr-click-acid-break-3ul.35270.35270.4.0.dta	4	2688.38	ADGKISEQSDAK(4)-AMKQVAGTMK(3)	Cross-Linked	BSP-en-acid	2688.37	null	2.61322e-07	0.0585643	0.011763	4.37552	sp|P25705|ATPA_HUMAN (531)-sp|P25705|ATPA_HUMAN (427)/	Intra-Protein	1	1	12.5	10.5	1.0197e-06	0.00152772
1063	293T-BSP-Pr-click-acid-break-3ul.40872.40872.3.0.dta	3	2849.52	DNSTMGYMAAKK(11)-KVEKVVVSNR(4)	Cross-Linked	BSP-en-acid	2849.5	null	9.20624e-08	0.0585776	0.015793	5.54237	sp|P07900|HS90A_HUMAN (631)-sp|P07900|HS90A_HUMAN (585)/	Intra-Protein	1	1	13	7	7.68844e-05	4.52776e-22
1064	293T-BSP-Pr-click-acid-break-3ul.44910.44910.3.0.dta	3	3163.72	VLKQVHPDTGISSK(3)-KESYSIYVYK(1)	Cross-Linked	BSP-en-acid	3163.7	null	6.77177e-07	0.0586272	0.014915	4.71441	sp|P23527|H2B1O_HUMAN (47)-sp|P23527|H2B1O_HUMAN (35)/sp|P23527|H2B1O_HUMAN (47)-sp|Q6DN03|H2B2C_HUMAN (35)/sp|P23527|H2B1O_HUMAN (47)-sp|Q16778|H2B2E_HUMAN (35)/sp|P23527|H2B1O_HUMAN (47)-sp|Q8N257|H2B3B_HUMAN (35)/sp|P23527|H2B1O_HUMAN (47)-sp|Q6DRA6|H2B2D_HUMAN (35)/sp|P23527|H2B1O_HUMAN (47)-sp|P06899|H2B1J_HUMAN (35)/sp|P23527|H2B1O_HUMAN (47)-sp|P33778|H2B1B_HUMAN (35)/sp|Q99880|H2B1L_HUMAN…	Intra-Protein	1	1	13.5	8.5	9.81298e-12	1.36068e-09
1065	293T-BSP-Pr-click-acid-break-3ul-2.45566.45566.4.0.dta	4	2777.55	VAVEAKNPADLPK(6)-KSDPVVSYR(1)	Cross-Linked	BSP-en-acid	2777.52	null	3.20817e-05	0.0586681	0.032045	11.5373	sp|P13639|EF2_HUMAN (512)-sp|P13639|EF2_HUMAN (572)/	Intra-Protein	2	1	16	7	2.7849e-05	2.74712e-05
1066	293T-BSP-Pr-click-acid-break-3ul.62194.62194.4.0.dta	4	2855.63	SLKFATEAAITILR(3)-LACKEAVR(4)	Cross-Linked	BSP-en-acid	2855.62	Carbamidomethyl[C](20)	0.00692209	0.0587394	0.016769	5.87228	sp|P17987|TCPA_HUMAN (515)-sp|P17987|TCPA_HUMAN (126)/	Intra-Protein	1	1	19.5	10.5	4.067e-12	0.0014712
1067	293T-BSP-Pr-click-acid-break-3ul-2.48383.48383.5.0.dta	5	2865.67	LKVSELKEELKK(2)-GLKAELMER(3)	Cross-Linked	BSP-en-acid	2865.65	null	3.10934e-06	0.0587582	0.021478	7.49499	sp|Q00839|HNRPU_HUMAN (12)-sp|Q00839|HNRPU_HUMAN (31)/	Intra-Protein	2	1	16	11	6.41487e-07	2.31721e-06
1068	293T-BSP-Pr-click-acid-break-3ul.57662.57662.5.0.dta	5	2796.51	AFVDFLSDEIKEER(11)-HKTLPK(2)	Cross-Linked	BSP-en-acid	2796.49	null	3.40572e-05	0.0587969	0.015672	5.60416	sp|Q07021|C1QBP_HUMAN (91)-sp|Q07021|C1QBP_HUMAN (100)/	Intra-Protein	1	1	22	6	6.92955e-12	1.36459e-05
1069	293T-BSP-Pr-click-acid-break-3ul.40583.40583.3.0.dta	3	2612.54	YQKSTELLIR(3)-KQLATKAAR(6)	Cross-Linked	BSP-en-acid	2612.52	null	1.29993e-08	0.0588329	0.012478	4.77622	sp|Q16695|H31T_HUMAN (57)-sp|Q6NXT2|H3C_HUMAN (24)/sp|Q16695|H31T_HUMAN (57)-sp|P68431|H31_HUMAN (24)/sp|Q16695|H31T_HUMAN (57)-sp|Q71DI3|H32_HUMAN (24)/sp|Q16695|H31T_HUMAN (57)-sp|Q5TEC6|H37_HUMAN (24)/sp|Q16695|H31T_HUMAN (57)-sp|P84243|H33_HUMAN (24)/sp|Q6NXT2|H3C_HUMAN (56)-sp|Q6NXT2|H3C_HUMAN (24)/sp|Q6NXT2|H3C_HUMAN (56)-sp|P68431|H31_HUMAN (24)/sp|Q6NXT2|H3C_HUMAN (56)-sp|Q71DI3|H32_HUMAN…	Intra-Protein	1	1	10.5	12.5	5.74887e-12	5.50589e-08
1070	293T-BSP-Pr-click-acid-break-3ul-3.54144.54144.4.0.dta	4	3723.07	SQGKVLQATVVAVGSGSK(4)-SAAETVTKGGIMLPEK(8)	Cross-Linked	BSP-en-acid	3723.04	null	1.06838e-09	0.0588578	0.039038	10.4855	sp|P61604|CH10_HUMAN (40)-sp|P61604|CH10_HUMAN (28)/	Intra-Protein	3	1	13.5	13.5	7.60578e-09	7.32294e-09
1071	293T-BSP-Pr-click-acid-break-3ul.13869.13869.5.1.dta	5	2061.22	KATGAATPK(1)-AKKPAGAAK(2)	Cross-Linked	BSP-en-acid	2061.22	null	0.00150731	0.0588733	0.005416	2.62757	sp|P10412|H14_HUMAN (140)-sp|P10412|H14_HUMAN (129)/	Intra-Protein	1	1	10.5	10.5	0.00498454	0.000737064
1072	293T-BSP-Pr-click-acid-break-3ul.58468.58468.4.2.dta	4	2758.57	KIEDNNTLVFIVDVK(1)-KAYVR(1)	Cross-Linked	BSP-en-acid	2758.55	null	2.07546e-06	0.0588927	0.017589	6.37618	sp|P62750|RL23A_HUMAN (89)-sp|P62750|RL23A_HUMAN (135)/sp|P62750|RL23A_HUMAN (89)-sp|Q8IWR0|Z3H7A_HUMAN (176)/sp|P62750|RL23A_HUMAN (89)-sp|O95185|UNC5C_HUMAN (157)/	Intra-Protein	1	1	18	5	5.19462e-09	1.19582e-06
1073	293T-BSP-Pr-click-acid-break-3ul-3.33165.33165.6.3.dta	6	2728.53	KRHFNAPSHIR(1)-KIMSSPLSK(1)	Cross-Linked	BSP-en-acid	2728.52	null	2.7719e-06	0.0589016	0.013489	4.94371	sp|P61254|RL26_HUMAN (16)-sp|P61254|RL26_HUMAN (28)/sp|P61254|RL26_HUMAN (16)-sp|Q9UNX3|RL26L_HUMAN (28)/	Intra-Protein	3	1	13	8	6.85546e-06	9.37853e-05
1074	293T-BSP-Pr-click-acid-break-3ul-2.63844.63844.3.0.dta	3	3139.77	KTVTAMDVVYALK(1)-DNIQGITKPAIR(8)	Cross-Linked	BSP-en-acid	3139.75	null	5.30052e-09	0.0589104	0.01499	4.77426	sp|P62805|H4_HUMAN (80)-sp|P62805|H4_HUMAN (32)/	Intra-Protein	2	1	12	12	0.017736	4.42775e-09
1075	293T-BSP-Pr-click-acid-break-3ul.77628.77628.4.0.dta	4	4534.27	QVHPDTGISSKAMGIMNSFVNDIFER(11)-KESYSVYVYK(1)	Cross-Linked	BSP-en-acid	4534.24	null	0.00448005	0.0589171	0.029065	6.41011	sp|P23527|H2B1O_HUMAN (58)-sp|Q99880|H2B1L_HUMAN (35)/sp|P23527|H2B1O_HUMAN (58)-sp|Q99879|H2B1M_HUMAN (35)/sp|P23527|H2B1O_HUMAN (58)-sp|Q93079|H2B1H_HUMAN (35)/sp|P23527|H2B1O_HUMAN (58)-sp|P58876|H2B1D_HUMAN (35)/sp|P23527|H2B1O_HUMAN (58)-sp|O60814|H2B1K_HUMAN (35)/sp|P23527|H2B1O_HUMAN (58)-sp|Q99877|H2B1N_HUMAN (35)/sp|P23527|H2B1O_HUMAN (58)-sp|P62807|H2B1C_HUMAN (35)/sp|P23527|H2B1O_HUMAN…	Intra-Protein	1	1	19	7	1	1.48628e-06
1076	293T-BSP-Pr-click-acid-break-3ul-3.10758.10758.3.0.dta	3	1907.11	KAASGEAKPK(1)-KAGAAK(1)	Cross-Linked	BSP-en-acid	1907.11	null	7.52367e-05	0.0589531	0.00755	3.95888	sp|P10412|H14_HUMAN (110)-sp|P16402|H13_HUMAN (123)/sp|P10412|H14_HUMAN (110)-sp|P10412|H14_HUMAN (122)/sp|P10412|H14_HUMAN (110)-sp|P16401|H15_HUMAN (125)/sp|P16403|H12_HUMAN (110)-sp|P16402|H13_HUMAN (123)/sp|P16403|H12_HUMAN (110)-sp|P10412|H14_HUMAN (122)/sp|P16403|H12_HUMAN (110)-sp|P16401|H15_HUMAN (125)/sp|P16401|H15_HUMAN (113)-sp|P16402|H13_HUMAN (123)/sp|P16401|H15_HUMAN (113)-sp|P10412…	Intra-Protein	3	1	23	14	6.95665e-07	2.42883e-07
1077	293T-BSP-Pr-click-acid-break-3ul-2.53718.53718.3.0.dta	3	2163.31	EAVLLLKK(7)-AWNDIKK(6)	Cross-Linked	BSP-en-acid	2163.29	null	1.11027e-09	0.0590153	0.017649	8.15841	sp|P36578|RL4_HUMAN (172)-sp|P36578|RL4_HUMAN (181)/	Intra-Protein	2	1	11.5	8.5	8.81299e-12	2.82398e-08
1078	293T-BSP-Pr-click-acid-break-3ul-3.52051.52051.4.0.dta	4	2822.6	GYISPYFINTSKGQK(12)-KGVITVK(1)	Cross-Linked	BSP-en-acid	2822.58	null	4.36621e-06	0.0590775	0.022763	8.0646	sp|P10809|CH60_HUMAN (233)-sp|P10809|CH60_HUMAN (196)/	Intra-Protein	3	1	17.5	4.5	3.39094e-06	8.41577e-08
1079	293T-BSP-Pr-click-acid-break-3ul-3.78315.78315.5.0.dta	5	6258.39	VTLATLKMSVQPTVSLGGFEITPPVVLR(7)-TVSLGAGAKDELHIVEAEAMNYEGSPIK(9)	Cross-Linked	BSP-en-acid	6258.34	null	1	0.059092	0.045298	7.23802	sp|P06748|NPM_HUMAN (80)-sp|P06748|NPM_HUMAN (54)/	Intra-Protein	3	1	16.5	14.5	1	1
1080	293T-BSP-Pr-click-acid-break-3ul.50238.50238.3.0.dta	3	3230.83	LLLPGELAKHAVSEGTK(9)-PEPAKSAPAPK(1)	Cross-Linked	BSP-en-acid	3230.81	null	0.0011921	0.0591226	0.017821	5.51595	sp|P23527|H2B1O_HUMAN (109)-sp|Q16778|H2B2E_HUMAN (2)/sp|P23527|H2B1O_HUMAN (109)-sp|O60814|H2B1K_HUMAN (2)/sp|P23527|H2B1O_HUMAN (109)-sp|P62807|H2B1C_HUMAN (2)/sp|P23527|H2B1O_HUMAN (109)-sp|P06899|H2B1J_HUMAN (2)/sp|P23527|H2B1O_HUMAN (109)-sp|P57053|H2BFS_HUMAN (2)/sp|Q99880|H2B1L_HUMAN (109)-sp|Q16778|H2B2E_HUMAN (2)/sp|Q99880|H2B1L_HUMAN (109)-sp|O60814|H2B1K_HUMAN (2)/sp|Q99880|H2B1L_HUMAN…	Intra-Protein	1	1	16.5	6.5	1.57626e-09	0.000893263
1081	293T-BSP-Pr-click-acid-break-3ul.72038.72038.4.0.dta	4	4541.31	IVEEANKAFEYNMQIFNELDQAGSTLAR(7)-AAQKYVER(4)	Cross-Linked	BSP-en-acid	4541.28	null	3.43303e-05	0.059254	0.030038	6.61444	sp|P30519|HMOX2_HUMAN (225)-sp|P30519|HMOX2_HUMAN (133)/	Intra-Protein	1	1	25.5	3.5	0.000243062	0.000198644
1082	293T-BSP-Pr-click-acid-break-3ul-3.11073.11073.5.0.dta	5	2079.08	KTESHHK(1)-KGNYAER(1)	Cross-Linked	BSP-en-acid	2079.07	null	0.000535836	0.0593773	0.009334	4.4895	sp|Q93077|H2A1C_HUMAN (120)-sp|Q8IUE6|H2A2B_HUMAN (37)/sp|Q93077|H2A1C_HUMAN (120)-sp|Q93077|H2A1C_HUMAN (37)/sp|Q93077|H2A1C_HUMAN (120)-sp|Q96KK5|H2A1H_HUMAN (37)/sp|Q93077|H2A1C_HUMAN (120)-sp|Q99878|H2A1J_HUMAN (37)/sp|Q93077|H2A1C_HUMAN (120)-sp|P0C0S8|H2A1_HUMAN (37)/sp|Q93077|H2A1C_HUMAN (120)-sp|Q16777|H2A2C_HUMAN (37)/sp|Q93077|H2A1C_HUMAN (120)-sp|Q96QV6|H2A1A_HUMAN (37)/sp|Q93077|H2A1C…	Intra-Protein	3	1	11	11	0.00016567	0.00313054
1083	293T-BSP-Pr-click-acid-break-3ul-3.23174.23174.3.0.dta	3	2277.35	KSAPATGGVK(1)-KQLATKAAR(6)	Cross-Linked	BSP-en-acid	2277.34	null	1.54235e-05	0.0594136	0.012981	5.70007	sp|Q16695|H31T_HUMAN (28)-sp|Q6NXT2|H3C_HUMAN (24)/sp|Q16695|H31T_HUMAN (28)-sp|P68431|H31_HUMAN (24)/sp|Q16695|H31T_HUMAN (28)-sp|Q71DI3|H32_HUMAN (24)/sp|Q16695|H31T_HUMAN (28)-sp|Q5TEC6|H37_HUMAN (24)/sp|Q16695|H31T_HUMAN (28)-sp|P84243|H33_HUMAN (24)/sp|P68431|H31_HUMAN (28)-sp|Q6NXT2|H3C_HUMAN (24)/sp|P68431|H31_HUMAN (28)-sp|P68431|H31_HUMAN (24)/sp|P68431|H31_HUMAN (28)-sp|Q71DI3|H32_HUMAN…	Intra-Protein	3	1	9	10	1.52131e-07	0.0048466
1084	293T-BSP-Pr-click-acid-break-3ul-2.52340.52340.3.0.dta	3	2204.26	LIKFFIDQSK(3)-KDAEK(1)	Cross-Linked	BSP-en-acid	2204.23	null	0.0191101	0.0594455	0.022828	10.3564	sp|Q12931|TRAP1_HUMAN (424)-sp|Q12931|TRAP1_HUMAN (432)/sp|Q12931|TRAP1_HUMAN (424)-sp|Q14093|CYLC2_HUMAN (166)/	Intra-Protein	2	1	12	6	3.00172e-06	0.00143126
1085	293T-BSP-Pr-click-acid-break-3ul-2.29031.29031.3.0.dta	3	2501.4	GTGASGSFKLNKK(9)-AVAASKER(6)	Cross-Linked	BSP-en-acid	2501.38	null	2.14492e-10	0.0594829	0.020027	8.00637	sp|P16402|H13_HUMAN (107)-sp|P16402|H13_HUMAN (53)/sp|P16402|H13_HUMAN (107)-sp|P10412|H14_HUMAN (52)/sp|P16402|H13_HUMAN (107)-sp|P16403|H12_HUMAN (52)/sp|P16402|H13_HUMAN (107)-sp|P16401|H15_HUMAN (55)/sp|Q02539|H11_HUMAN (109)-sp|P16402|H13_HUMAN (53)/sp|Q02539|H11_HUMAN (109)-sp|P10412|H14_HUMAN (52)/sp|Q02539|H11_HUMAN (109)-sp|P16403|H12_HUMAN (52)/sp|Q02539|H11_HUMAN (109)-sp|P16401|H15_HU…	Intra-Protein	2	1	16	13	9.25971e-08	6.43128e-17
1086	293T-BSP-Pr-click-acid-break-3ul.80459.80459.3.0.dta	3	4302.34	TIVAINKDPEAPIFQVADYGIVADLFK(7)-GLKSGENFK(3)	Cross-Linked	BSP-en-acid	4302.31	null	0.0791249	0.059493	0.033434	7.77118	sp|P13804|ETFA_HUMAN (301)-sp|P13804|ETFA_HUMAN (226)/	Intra-Protein	1	1	20	5	1	0.0403388
1087	293T-BSP-Pr-click-acid-break-3ul-2.47850.47850.4.0.dta	4	3516.81	AQAYQTGKDISTNYYASQK(8)-KTFEINPR(1)	Cross-Linked	BSP-en-acid	3516.78	null	0.000100476	0.0595384	0.029823	8.48021	sp|P14625|ENPL_HUMAN (671)-sp|P14625|ENPL_HUMAN (683)/sp|P14625|ENPL_HUMAN (671)-sp|Q58FF3|ENPLL_HUMAN (322)/	Intra-Protein	2	1	13	8	0.000505417	9.76899e-06
1088	293T-BSP-Pr-click-acid-break-3ul-2.78099.78099.4.0.dta	4	4889.67	TIIPLISQCTPKVDFPQDQLTALTGR(12)-ANTFVAELKGLDPAR(9)	Cross-Linked	BSP-en-acid	4889.62	Carbamidomethyl[C](9)	1	0.0596196	0.043591	8.915	sp|P40926|MDHM_HUMAN (215)-sp|P40926|MDHM_HUMAN (185)/	Intra-Protein	2	1	18.5	7.5	1	0.349661
1089	293T-BSP-Pr-click-acid-break-3ul.25651.25651.4.1.dta	4	2996.43	NDKSEEEQSSSSVK(3)-SGFNSKSGQR(6)	Cross-Linked	BSP-en-acid	2996.42	null	6.08613e-06	0.0596521	0.011534	3.84926	sp|P07910|HNRPC_HUMAN (232)-sp|P07910|HNRPC_HUMAN (176)/	Intra-Protein	1	1	15	8	1.05151e-13	0.000197295
1090	293T-BSP-Pr-click-acid-break-3ul-3.5068.5068.4.1.dta	4	1815.99	KTESHHK(1)-GKQGGK(2)	Cross-Linked	BSP-en-acid	1815.98	null	0.388167	0.0596549	0.008272	4.55511	sp|Q93077|H2A1C_HUMAN (120)-sp|Q8IUE6|H2A2B_HUMAN (6)/sp|Q93077|H2A1C_HUMAN (120)-sp|Q93077|H2A1C_HUMAN (6)/sp|Q93077|H2A1C_HUMAN (120)-sp|Q7L7L0|H2A3_HUMAN (6)/sp|Q93077|H2A1C_HUMAN (120)-sp|Q96KK5|H2A1H_HUMAN (6)/sp|Q93077|H2A1C_HUMAN (120)-sp|Q99878|H2A1J_HUMAN (6)/sp|Q93077|H2A1C_HUMAN (120)-sp|P0C0S8|H2A1_HUMAN (6)/sp|Q93077|H2A1C_HUMAN (120)-sp|Q16777|H2A2C_HUMAN (6)/sp|Q93077|H2A1C_HUMAN (…	Intra-Protein	3	1	19	12	2.93825e-05	0.500991
1091	293T-BSP-Pr-click-acid-break-3ul-3.51242.51242.4.0.dta	4	2603.37	SCDPKGPLMMYISK(5)-KANIR(1)	Cross-Linked	BSP-en-acid	2603.35	Carbamidomethyl[C](2)	0.00818731	0.0596645	0.021099	8.10456	sp|P13639|EF2_HUMAN (391)-sp|Q14315|FLNC_HUMAN (1587)/sp|P13639|EF2_HUMAN (391)-sp|P13639|EF2_HUMAN (16)/	Intra-Protein	3	1	19	7	1.58014e-12	0.012168
1092	293T-BSP-Pr-click-acid-break-3ul.77434.77434.4.1.dta	4	4806.38	AETLEFNDVYQEVKGSMNDGR(14)-TGKVDNIQAGELTEGIWR(3)	Cross-Linked	BSP-en-acid	4806.33	Acetyl[ProteinN-term](0)	1	0.059701	0.045367	9.43901	sp|Q08945|SSRP1_HUMAN (15)-sp|Q08945|SSRP1_HUMAN (39)/	Intra-Protein	1	1	15.5	11.5	1	9.53337e-06
1093	293T-BSP-Pr-click-acid-break-3ul.63968.63968.3.0.dta	3	2871.62	NLLSVAYKNVIGAR(8)-VFYYKMK(5)	Cross-Linked	BSP-en-acid	2871.6	null	1.20471e-07	0.0597184	0.021783	7.58568	sp|P62258|1433E_HUMAN (50)-sp|P62258|1433E_HUMAN (123)/	Intra-Protein	1	1	17	8	4.38909e-11	1.38729e-06
1094	293T-BSP-Pr-click-acid-break-3ul.28228.28228.3.0.dta	3	2786.48	KTSATVGPKAPSGGK(9)-KATQASQEY(1)	Cross-Linked	BSP-en-acid	2786.47	null	2.53179e-06	0.0597358	0.009271	3.32715	sp|P16104|H2AX_HUMAN (128)-sp|P16104|H2AX_HUMAN (135)/	Intra-Protein	1	1	15	11	2.92473e-09	1.38168e-11
[truncated: 6,066 more rows]

## Sheet: Protein-reduction
Order	Title	Charge	Precursor_Mass	Peptide	Peptide_Type	Linker	Peptide_Mass	Modifications	Evalue	Score	Precursor_Mass_Error(Da)	Precursor_Mass_Error(ppm)	Proteins	Protein_Type	FileID	LabelID	Alpha_Matched	Beta_Matched	Alpha_Evalue	Beta_Evalue
[truncated: 3,167 more rows]

[truncated: 4 more sheets: Protein-photo, Peptide-acid, Peptide-reduction, Peptide-photo]
