# Supplementary material for: Enhanced protein–protein interaction network construction promoted by in vivo cross-linking with acid-cleavable click-chemistry enrichment
Source: Front Chem. 2022 Nov 21;10:994572. doi: 10.3389/fchem.2022.994572 (PMC9720147; doi:10.3389/fchem.2022.994572)
Supplement: Supplementary file 7 [file Table5.XLSX]

## Sheet: 1. Transcription factors PPIs
#Node1	Node2	Spectra number	Annotation
NOC3L	ZNF2	1	Reported
BTAF1	ARI4A	1	Reported
TOX3	H14	1	Reported
TOX3	H13	1	Reported
PHF2	CHD4	1	Reported
PSIP1	HDGF	1	Reported
NFAT5	AKAP5	1	Reported
TYY1	H2B1M	1	Reported
KMT2A	KRR1	1	Reported
TEF	NEO1	1	Reported
TF3C1	ANC2	1	Reported
BPTF	CDK13	1	Reported
BPTF	BD1L1	1	Reported
BCLF1	TR150	1	Reported
H2B1K	BAZ1B	1	Reported
H2B1J	BAZ1B	1	Reported
ARI4A	KMT2A	1	Reported
RFC1	BPTF	1	Reported
H2BFS	BAZ1B	1	Reported
H2B1C	BAZ1B	1	Reported
ERH	BCLF1	1	Reported
PRP4B	TAF2	1	Reported
H2B2E	BAZ1B	1	Reported
HDGR2	ZBT21	1	Reported
UBN1	BAZ1B	1	Reported
SSRP1	SP16H	2	Reported
TAF4	EF2	2	Reported
CNOT3	H2B1C	2	Reported
PSIP1	HDGR2	2	Reported
HMGA1	H2A2A	2	Reported
SP100	HMGB2	2	Reported
NC2B	NOL6	2	Reported
TAF2	H2B3B	2	Reported
TAF2	H2B1H	2	Reported
TAF2	H2B1N	2	Reported
TAF2	H2B1L	2	Reported
H2B1K	CNOT3	2	Reported
H2B1K	TAF2	2	Reported
U520	TTF2	2	Reported
ATP5H	DJC21	2	Reported
H2B1J	TYY1	2	Reported
H2B1J	TAF2	2	Reported
H2A1	HMGA1	2	Reported
H2B1O	TAF2	2	Reported
TXLNA	TXLNG	2	Reported
H2BFS	TAF2	2	Reported
H2B1D	TAF2	2	Reported
H2B1C	TAF2	2	Reported
H2B2E	TAF2	2	Reported
ZC3H1	RL23A	3	Reported
CEBPZ	EBP2	3	Reported
TTF1	H2B2E	3	Reported
TTF1	H2B1H	3	Reported
TTF1	H2B1A	3	Reported
TTF1	H2B1M	3	Reported
TTF1	H2B1L	3	Reported
H2B1O	TTF1	3	Reported
H2B1D	TTF1	3	Reported
HXA2	TSACC	3	Unreported
TBX1	TTC41	3	Unreported
PHF2	H14	3	Unreported
ZN250	RS3A	3	Unreported
TYY1	SYNPO	3	Unreported
GTF2I	SKAP	3	Unreported
TTF1	H2B3B	3	Unreported
ZC3HD	H2B3B	3	Unreported
ZC3HD	H2B1H	3	Unreported
ZC3HD	H2B1A	3	Unreported
ZC3HD	H2B1M	3	Unreported
ZC3HD	H2B1L	3	Unreported
H2B1J	ZN474	3	Unreported
H14	ZCH10	3	Unreported
H15	ZCH10	3	Unreported
H15	ZBT21	3	Unreported
H12	ZCH10	3	Unreported
H2B1O	ZC3HD	3	Unreported
FEN1	ZFAT	3	Unreported
RAGP1	ZN350	3	Unreported
H2B1D	ZC3HD	3	Unreported
RS23	TF3C1	3	Unreported
H2B2E	ZC3HD	3	Unreported
PDS5A	GON4L	3	Unreported
H2B2F	ZN474	3	Unreported
TBX1	FOXO1	4	Reported
FOXK1	FOXK2	4	Reported
HXA2	TITIN	4	Reported
TBX1	FOXO3	4	Reported
TBP	TBPL2	4	Reported
TYY1	H2B1B	4	Reported
TYY1	H2B2E	4	Reported
NPM	FOXO1	4	Reported
H14	TAF7	4	Reported
RL22	ZCC17	4	Reported
CD166	UBR4	4	Reported
TBX1	ZCC17	4	Unreported
TBX1	GIT2	4	Unreported
TBX1	BMS1	4	Unreported
TBX1	RABL6	4	Unreported
TBX1	CC183	4	Unreported
TBX1	REN3B	4	Unreported
TBX1	GIT1	4	Unreported
ZBED4	KRI1	4	Unreported
ZNF22	IBTK	4	Unreported
BAZ1B	TLL2	4	Unreported
HGB1A	ZN318	4	Unreported
SF3B1	Z658B	4	Unreported
SF3B1	ZN658	4	Unreported
NPM	ZCC17	4	Unreported
C1TC	ZN474	4	Unreported
H15	TAF7	4	Unreported
H13	TAF7	4	Unreported
H12	TAF7	4	Unreported
CCNO	FOXO1	4	Unreported
CCNO	ZCC17	4	Unreported
RL22	FOXO1	4	Unreported
MNDA	FOXO1	4	Unreported
MNDA	ZCC17	4	Unreported
RL7A	S30BP	4	Unreported
SPTB2	NC2B	4	Unreported
USF1	RHG35	5	Reported
USF1	H2AV	5	Reported
TYY1	H2B1N	5	Reported
ZFR	STRBP	5	Reported
BAF	BPTF	5	Reported
H2AZ	USF1	5	Reported
IKKA	RL1D1	5	Unreported
TBX1	H15	5	Unreported
ZEB2	BAF	5	Unreported
HXB2	H11	5	Unreported
USF1	CHD4	5	Unreported
USF1	S2543	5	Unreported
USF1	CLD23	5	Unreported
TYY1	H2B3B	5	Unreported
TFAM	CDCA2	5	Unreported
TFAM	SPT13	5	Unreported
TFAM	ARHG4	5	Unreported
VIP2	RHG35	5	Unreported
FMO6	TFAM	5	Unreported
H2AY	ZBT11	5	Unreported
H14	ZBT21	5	Unreported
RL4	SNPC1	5	Unreported
H11	RERE	5	Unreported
TREX2	RHG35	5	Unreported
TBX1	NPM	6	Reported
PHF2	PHF8	6	Reported
H2B1K	TYY1	6	Reported
CUX2	RS24	6	Unreported
ELK3	RL6	6	Unreported
ZN326	BRPF3	6	Unreported
PHF6	WDR7	6	Unreported
HGB1A	SP100	6	Unreported
RL13A	ZN541	6	Unreported
RL34	GTD2B	6	Unreported
RL34	GTD2A	6	Unreported
H2B1C	ZN474	6	Unreported
CHD4	RHG35	6	Unreported
NOLC1	ZN473	6	Unreported
TOM20	MAFA	6	Unreported
R13P3	ZN541	6	Unreported
ATX7	MATR3	7	Unreported
ZNF84	NUP85	7	Unreported
ZC12B	PLRKT	7	Unreported
ZN557	PLRKT	7	Unreported
ZC12C	PLRKT	7	Unreported
ZN106	PLRKT	7	Unreported
HMGB1	ZN318	7	Unreported
RS4Y1	NF2L3	7	Unreported
RS4X	NF2L3	7	Unreported
DYL1	DZI1L	7	Unreported
CYC	CXXC1	7	Unreported
RS4Y2	NF2L3	7	Unreported
SMCA2	SMCA4	8	Reported
COE4	COE3	8	Reported
COE4	COE2	8	Reported
COE4	COE1	8	Reported
COE3	COE2	8	Reported
HMGA1	GOGA3	8	Reported
KMT2A	NONO	8	Reported
COE3	COE1	8	Unreported
COE2	COE1	8	Unreported
ZBT11	ROA0	8	Unreported
SYEP	ZN608	8	Unreported
HMGA1	HMGA2	9	Reported
TYY1	H2B1D	9	Reported
TYY1	H2B1H	9	Reported
PSIP1	ENOA	9	Unreported
ENOA	RBM22	9	Unreported
H13	ZCH10	9	Unreported
TFAM	TCEA2	10	Reported
HMGB1	SP100	10	Reported
KLF4	LPPRC	10	Unreported
TFAM	CEMIP	10	Unreported
H2BK1	ZN474	10	Unreported
H13	SCAPE	10	Unreported
H15	RERE	11	Reported
HXB2	H15	11	Unreported
KI67	TET1	11	Unreported
ILF3	ZFR	12	Reported
TBX1	RL22	12	Unreported
ALDOA	ZSC32	12	Unreported
HXB2	H13	13	Unreported
ZN474	H2B1A	13	Unreported
H13	RERE	13	Unreported
H12	FOXO1	13	Unreported
H12	ZCC17	13	Unreported
NONO	TAF1B	13	Unreported
ZN474	H2B1M	14	Unreported
HXA2	TBX1	15	Reported
TBX1	ARIP4	15	Reported
HXA2	NPM	15	Unreported
HXA2	CCNO	15	Unreported
HXA2	RL22	15	Unreported
HXA2	MNDA	15	Unreported
TBX1	PHF10	15	Unreported
RHG10	TBX1	15	Unreported
GAL3B	GAL3A	16	Reported
TBX1	H14	16	Unreported
TBX1	H13	16	Unreported
RA51B	CHD3	17	Reported
ZN474	H2B3B	17	Unreported
ZN474	H2B1H	17	Unreported
ZN474	H2B1N	17	Unreported
ZN474	H2B1L	17	Unreported
H2B1K	ZN474	17	Unreported
H12	ZBT21	17	Unreported
H2B1O	ZN474	17	Unreported
H2B1D	ZN474	17	Unreported
H2B2E	ZN474	17	Unreported
YBOX3	YBOX2	19	Reported
YBOX1	YBOX2	19	Reported
NDK8	NDKB	19	Reported
HXB2	H12	19	Unreported
H12	RERE	19	Unreported
TBX1	ABCF2	20	Unreported
ZN292	CH60	20	Unreported
RL23A	Z3H7A	21	Unreported
BTF3	BT3L4	22	Reported
HXA2	H12	22	Unreported
ZN254	TITIN	30	Unreported
H14	HXB2	32	Unreported
H14	RERE	32	Unreported
CHD3	CHD5	34	Reported
NDKA	NDKB	35	Reported
PHB1	PHB2	44	Reported
CHD3	CHD4	45	Reported
TBX1	H12	45	Unreported
TYY1	H2B1L	50	Reported
SMCA5	SMCA1	53	Reported
H2B1O	TYY1	53	Reported
NPM	BCLF1	69	Reported
YBOX3	YBOX1	80	Reported

## Sheet: 2. Protein cellular location
Gene Name	Cellular location
ARHG4	Cytoplasm
TTC41	Cytoplasm
RHG10	Cytoplasm
STRBP	Cytoplasm
GIT1	Cytoplasm
RS4X	Cytoplasm
RL13A	Cytoplasm
C1TC	Cytoplasm
SYNPO	Cytoplasm
SPTB2	Cytoplasm
DZI1L	Cytoplasm
SYEP	Cytoplasm
VIP2	Cytoplasm
RL34	Cytoplasm
RL6	Cytoplasm
RS23	Cytoplasm
ALDOA	Cytoplasm
SPT13	Cytoplasm
GOGA3	Cytoplasm
TSACC	Cytoplasm
WDR7	Cytoplasm
TXLNA	Cytoplasm
RS4Y2	Cytoplasm
TLL2	Extracellular region
CLD23	Membrane
CD166	Membrane
PLRKT	Membrane
NEO1	Membrane
FMO6	Membrane
AKAP5	Membrane
ABCF2	Membrane
GAL3B	Mitochondrion
GAL3A	Mitochondrion
S2543	Mitochondrion
CH60	Mitochondrion
TOM20	Mitochondrion
ATP5H	Mitochondrion
TFAM	Nucleus
CYC	Nucleus
RABL6	Nucleus
HDGF	Nucleus
FEN1	Nucleus
ATX7	Nucleus
H2BK1	Nucleus
KI67	Nucleus
BD1L1	Nucleus
RS3A	Nucleus
GTF2I	Nucleus
ENOA	Nucleus
BTF3	Nucleus
FOXO1	Nucleus
YBOX1	Nucleus
IKKA	Nucleus
TBPL2	Nucleus
RAGP1	Nucleus
TTF2	Nucleus
NDKA	Nucleus
YBOX2	Nucleus
NDKB	Nucleus
CCNO	Nucleus
EF2	Nucleus
DJC21	Nucleus
KRR1	Nucleus
TITIN	Nucleus
CNOT3	Nucleus
RHG35	Nucleus
DYL1	Nucleus
FOXO3	Nucleus
IBTK	Nucleus
YBOX3	Nucleus
BPTF	Nucleus
BCLF1	Nucleus
SCAPE	Nucleus
UBR4	Nucleus
PHB1	Nucleus
PHB2	Nucleus
LPPRC	Nucleus
H2B1A	Nucleus
ZN541	Nucleus
TAF7	Nucleus
PHF10	Nucleus
ZNF22	Nucleus
H2AV	Nucleus
ZFR	Nucleus
ZFAT	Nucleus
ROA0	Nucleus
ARIP4	Nucleus
BAZ1B	Nucleus
CUX2	Nucleus
ZSC32	Nucleus
TBX1	Nucleus
HGB1A	Nucleus
ARI4A	Nucleus
RERE	Nucleus
SMCA4	Nucleus
SMCA5	Nucleus
GON4L	Nucleus
H11	Nucleus
MAFA	Nucleus
NF2L3	Nucleus
NFAT5	Nucleus
SSRP1	Nucleus
SP16H	Nucleus
PDS5A	Nucleus
REN3B	Nucleus
SMCA2	Nucleus
HMGB2	Nucleus
HMGB1	Nucleus
KMT2A	Nucleus
S30BP	Nucleus
H2AY	Nucleus
ZBT21	Nucleus
PSIP1	Nucleus
ZEB2	Nucleus
CDCA2	Nucleus
BAF	Nucleus
ZN473	Nucleus
RBM22	Nucleus
ZBED4	Nucleus
CHD4	Nucleus
PHF8	Nucleus
TR150	Nucleus
FOXK2	Nucleus
CHD5	Nucleus
NONO	Nucleus
ERH	Nucleus
SKAP	Nucleus
FOXK1	Nucleus
BRPF3	Nucleus
HDGR2	Nucleus
TBP	Nucleus
SF3B1	Nucleus
ZC3H1	Nucleus
COE3	Nucleus
U520	Nucleus
TAF2	Nucleus
ZN318	Nucleus
COE4	Nucleus
COE1	Nucleus
COE2	Nucleus
TREX2	Nucleus
TOX3	Nucleus
RA51B	Nucleus
ZN292	Nucleus
ZN254	Nucleus
ZN250	Nucleus
ZNF84	Nucleus
ZN658	Nucleus
ZN557	Nucleus
ZNF2	Nucleus
Z658B	Nucleus
Z3H7A	Nucleus
TET1	Nucleus
ZN326	Nucleus
TYY1	Nucleus
MATR3	Nucleus
TXLNG	Nucleus
CXXC1	Nucleus
CDK13	Nucleus
ZC3HD	Nucleus
NUP85	Nucleus
ZN106	Nucleus
BMS1	Nucleus
RL1D1	Nucleus
NOL6	Nucleus
ZCC17	Nucleus
EBP2	Nucleus
NPM	Nucleus
PHF2	Nucleus
ILF3	Nucleus
ZBT11	Nucleus
NOLC1	Nucleus
TAF1B	Nucleus
NOC3L	Nucleus
UBN1	Nucleus
CHD3	Nucleus
NC2B	Nucleus
SMCA1	Nucleus
PRP4B	Nucleus
CEBPZ	Nucleus
TCEA2	Nucleus
KLF4	Nucleus
TAF4	Nucleus
HXA2	Nucleus
ELK3	Nucleus
HXB2	Nucleus
USF1	Nucleus
TEF	Nucleus
RFC1	Nucleus
BTAF1	Nucleus
TF3C1	Nucleus
HMGA2	Nucleus
SNPC1	Nucleus
GTD2B	Nucleus
GTD2A	Nucleus
H2B1J	Nucleus
H2B1B	Nucleus
H2B1C	Nucleus
H2B2E	Nucleus
H2B1D	Nucleus
H2B2F	Nucleus
H2B1N	Nucleus
H2B1M	Nucleus
H2B1L	Nucleus
H2B1H	Nucleus
H2B1K	Nucleus
H2BFS	Nucleus
HMGA1	Nucleus
H2B1O	Nucleus
H2B3B	Nucleus
H2AZ	Nucleus
H2A1	Nucleus
H2A2A	Nucleus
H13	Nucleus
H15	Nucleus
H12	Nucleus
H14	Nucleus
CEMIP	Nucleus
MNDA	Nucleus
ZN350	Nucleus
TTF1	Nucleus
PHF6	Nucleus
SP100	Nucleus
KRI1	Nucleus
ANC2	Nucleus
RL22	Nucleus
RL4	Nucleus
RL23A	Nucleus
RL7A	Nucleus
RS24	Nucleus
ZC12B	Nucleus
ZC12C	Nucleus
RS4Y1	Nucleus
NDK8	Nucleus
GIT2	Nucleus
ZN608	Nucleus
R13P3	Nucleus
ZN474	Nucleus
ZCH10	Nucleus
BT3L4	Nucleus
CC183	Nucleus

## Sheet: 3. Transcription factor protein
GAL3B
CUX2
ATX7
TOX3
HXA2
TBX1
KLF4
ZN292
ZEB2
ZBED4
PHF2
ZN254
NFAT5
ZBT11
HXB2
ZN250
YBOX3
ZNF22
HMGA1
USF1
SP100
TYY1
ELK3
ZNF84
YBOX1
FOXK1
TFAM
FOXK2
NC2B
CEBPZ
TEF
FOXO1
GON4L
ZN326
DJC21
ZN658
ZN318
ZN474
ZN557
MAFA
ZN473
NOC3L
PHB2
COE4
ZNF2
SCAPE
ZN350
ZN541
ZN106
COE3
RHG35
ZSC32
BCLF1
CXXC1
ZFAT
RERE
COE1
ZN608
ZBT21
NF2L3
TAF4
BTAF1
IKKA
ZC3H1
CNOT3
PSIP1
TBP
BTF3
NDKB
SMCA1
SMCA2
SMCA4
GTF2I
KMT2A
SSRP1
TF3C1
BPTF
CHD3
TTF1
TAF7
TCEA2
SNPC1
Z658B
TAF1B
ZC12B
ZC3HD
UBR4
GTD2B
TAF2
GTD2A
Z3H7A
PHF6
DZI1L
TET1
ZCH10
BT3L4
ZFR
ZC12C
COE2
ZCC17
TXLNG
RBM22
S30BP
BAZ1B
TTF2
SP16H
